# Supplementary material for: Incorporating Motif Analysis into Gene Co-expression Networks Reveals Novel Modular Expression Pattern and New Signaling Pathways
Source: PLoS Genet. 2013 Oct 3;9(10):e1003840. doi: 10.1371/journal.pgen.1003840 (PMC3789834; doi:10.1371/journal.pgen.1003840)
Supplement: Table S1 — The 120,276 co-expressed gene pairs in the GGM network. (XLSX) [file pgen.1003840.s019.xlsx]

## Sheet: Table S1
Table S1. The 120,276 co-expressed gene pairs in the GGM network
Co-expressed_Gene_Pairs_No.	Gene_A_Name	Gene_B_Name	Partial_Correlation_Coefficient	Gene_A_AGI	Gene_B_AGI
1	AT1G48580	AT4G37780	0.9213	AT1G48580	AT4G37780
2	DTA4	AT5G66230	0.8812	AT1G79760	AT5G66230
3	AT2G26020	AT5G44420	0.6966	AT2G26020	AT5G44420
4	AT4G38340	AT5G05890	0.6857	AT4G38340	AT5G05890
5	ARR22	AT1G12030	0.6237	AT3G04280	AT1G12030
6	AT2G29220	AT3G55790	0.5854	AT2G29220	AT3G55790
7	CSD2	CCS1	0.5636	AT2G28190	AT1G12520
8	AT2G18590	ARR21	0.5446	AT2G18590	AT5G07210
9	AT2G39060	AT4G12530	0.5377	AT2G39060	AT4G12530
10	AT5G19015	AT1G34530	0.5221	AT5G19015	AT1G34530
11	AT1G52850	AT5G19015	0.5171	AT1G52850	AT5G19015
12	CYP71A12	CYP82C2	0.5169	AT2G30750	AT4G31970
13	CYP712A1	AT1G52820	0.5157	AT2G42250	AT1G52820
14	AT5G28510	AT5G28520	0.5076	AT5G28510	AT5G28520
15	AT3G18000	AT3G18000.b	0.5057	AT3G18000	AT3G18000
16	AT1G31690	AT1G31680	0.4994	AT1G31690	AT1G31680
17	AT5G54130	AT5G54120	0.4978	AT5G54130	AT5G54120
18	AT2G35750	AT5G28120	0.496	AT2G35750	AT5G28120
19	AT2G19970	PR_1_LIKE	0.4715	AT2G19970	AT2G19990
20	ATMG00060	ATMG00270	0.4707	ATMG00060	ATMG00270
21	E2F3	DPA	0.4623	AT2G36010	AT5G02470
22	AT2G16630	AT5G47330	0.4613	AT2G16630	AT5G47330
23	AT2G27540	AT2G23480	0.4547	AT2G27540	AT2G23480
24	AT2G39060	AT3G25810	0.4498	AT2G39060	AT3G25810
25	AT4G15480	AT2G47460	0.4481	AT4G15480	AT2G47460
26	AT3G28320	AT3G28310	0.4474	AT3G28320	AT3G28310
27	AT3G53400	AT5G03190	0.4442	AT3G53400	AT5G03190
28	IAA5	AT3G58190	0.4422	AT1G15580	AT3G58190
29	ATSTP2	AT2G28680	0.4414	AT1G07340	AT2G28680
30	AT2G20880	AT4G28140	0.4389	AT2G20880	AT4G28140
31	AT3G49270	AT5G47350	0.435	AT3G49270	AT5G47350
32	AT2G05580	AT5G35660	0.4321	AT2G05580	AT5G35660
33	AT3G49580	AT5G48850	0.4261	AT3G49580	AT5G48850
34	AT4G24340	AT4G24350	0.426	AT4G24340	AT4G24350
35	AT4G02314	AT5G19015	0.4258	AT4G02314	AT5G19015
36	IRT1	CYP82C4	0.423	AT4G19690	AT4G31940
37	AT4G10580.b	AT3G31970	0.421	AT4G10580	AT3G31970
38	ATNRT2.2	AT4G32950	0.419	AT1G08100	AT4G32950
39	CBF2	CBF1	0.4151	AT4G25470	AT4G25490
40	AT5G19015	AT1G43840	0.4138	AT5G19015	AT1G43840
41	AT1G47400	AT5G04150	0.4111	AT1G47400	AT5G04150
42	AT3G31970	AT4G10580	0.4108	AT3G31970	AT4G10580
43	E2F3	AT1G18130	0.4055	AT2G36010	AT1G18130
44	AT4G10580.b	AT4G10580	0.4046	AT4G10580	AT4G10580
45	AT2G29500	AT1G53540	0.4039	AT2G29500	AT1G53540
46	AT1G18130	DPA	0.4012	AT1G18130	AT5G02470
47	AT3G26140	AT3G12000	0.3979	AT3G26140	AT3G12000
48	ORG3	AT5G04150	0.3977	AT3G56980	AT5G04150
49	ATCG00430	ATCG00420	0.3973	ATCG00430	ATCG00420
50	AT2G30600.b	AT2G30600	0.3953	AT2G30600	AT2G30600
51	LTP4	LTP3	0.3941	AT5G59310	AT5G59320
52	ATHSP22.0	HSP18.2	0.3938	AT4G10250	AT5G59720
53	CYP82C2	GLIP1	0.3928	AT4G31970	AT5G40990
54	ILR1	ADPG1	0.3881	AT3G02875	AT3G57510
55	CBF1	AT5G51990	0.3863	AT4G25490	AT5G51990
56	AT2G34390	AT5G10040	0.386	AT2G34390	AT5G10040
57	AT4G22870	DFR	0.3829	AT4G22870	AT5G42800
58	AT1G34530	AT1G43840	0.3805	AT1G34530	AT1G43840
59	CYP716A2	AT5G36130	0.3775	AT5G36140	AT5G36130
60	AT1G49800	AT5G13670	0.3772	AT1G49800	AT5G13670
61	ATMG00513	ATMG00060	0.377	ATMG00513	ATMG00060
62	ATSTP2	AT5G40260	0.3754	AT1G07340	AT5G40260
63	AT1G69230	AT4G21760	0.374	AT1G69230	AT4G21760
64	AT5G19015	AT4G03790	0.3735	AT5G19015	AT4G03790
65	ATMG00670	ATMG00660	0.3732	ATMG00670	ATMG00660
66	IAA5	HAT2	0.3724	AT1G15580	AT5G47370
67	AT5G48850	AT5G26220	0.3713	AT5G48850	AT5G26220
68	AT1G03940	DFR	0.3704	AT1G03940	AT5G42800
69	AT1G52850	AT1G34530	0.3699	AT1G52850	AT1G34530
70	AT1G36370	AT5G48850	0.368	AT1G36370	AT5G48850
71	AT2G32370	AT1G49800	0.368	AT2G32370	AT1G49800
72	RTM1	AT1G68230	0.3677	AT1G05760	AT1G68230
73	AT5G48010	CYP708A2	0.3676	AT5G48010	AT5G48000
74	AT1G03940	AT4G14090	0.3675	AT1G03940	AT4G14090
75	AT5G19015	AT1G33130	0.3666	AT5G19015	AT1G33130
76	AT5G42600	CYP71A16	0.3661	AT5G42600	AT5G42590
77	AT1G61500	AT4G29200	0.3661	AT1G61500	AT4G29200
78	AT5G52680	AT5G52670	0.3648	AT5G52680	AT5G52670
79	ATGSTF12	DFR	0.3644	AT5G17220	AT5G42800
80	ZFP4	AT5G05890	0.3628	AT1G66140	AT5G05890
81	AT4G39650	ARR21	0.362	AT4G39650	AT5G07210
82	AT1G39110	AT5G45082	0.3595	AT1G39110	AT5G45082
83	ATMG01000	AT2G07751	0.3592	ATMG01000	AT2G07751
84	AT4G28380	AT4G17220	0.3589	AT4G28380	AT4G17220
85	AT4G02314	AT1G52850	0.3589	AT4G02314	AT1G52850
86	ARR5	ARR6	0.3584	AT3G48100	AT5G62920
87	ELIP1	ELIP2	0.358	AT3G22840	AT4G14690
88	ATMG00900	ATMG00060	0.3575	ATMG00900	ATMG00060
89	AT2G21220	AT5G62730	0.3572	AT2G21220	AT5G62730
90	AT3G18290	ORG1	0.3567	AT3G18290	AT5G53450
91	ATNAP9	AT2G47460	0.3559	AT5G02270	AT2G47460
92	AT3G03910	AT4G21760	0.3556	AT3G03910	AT4G21760
93	CSD2	CSD1	0.3552	AT2G28190	AT1G08830
94	ATCG00660	ATCG01120	0.3536	ATCG00660	ATCG01120
95	AT4G12490	AT4G12500	0.3536	AT4G12490	AT4G12500
96	AT2G21655	AT1G45190	0.3535	AT2G21655	AT1G45190
97	AT1G14230	AT4G17470	0.3532	AT1G14230	AT4G17470
98	AT1G22880	AT1G65570	0.3512	AT1G22880	AT1G65570
99	AT1G23210	AT1G22880	0.3506	AT1G23210	AT1G22880
100	ARR7	ARR6	0.3504	AT1G19050	AT5G62920
101	AT1G37160	AT4G03790	0.3501	AT1G37160	AT4G03790
102	ATCG01250	ATCG00860	0.3482	ATCG01250	ATCG00860
103	AT5G02760	AT5G62280	0.3481	AT5G02760	AT5G62280
104	AT3G03305	AT3G03290	0.3474	AT3G03305	AT3G03290
105	AT1G63560	ATNRT2.2	0.3464	AT1G63560	AT1G08100
106	AT2G28680	AT5G40260	0.3444	AT2G28680	AT5G40260
107	AT1G65890	AT1G66860	0.3439	AT1G65890	AT1G66860
108	ATCG00330	ATCG00730	0.3433	ATCG00330	ATCG00730
109	ATGSTF5	ARR21	0.3426	AT1G02940	AT5G07210
110	AT1G80320	AT5G50590	0.3416	AT1G80320	AT5G50590
111	AT3G18290	AT5G13740	0.3409	AT3G18290	AT5G13740
112	AT3G12000	AT5G59810	0.3403	AT3G12000	AT5G59810
113	CCD7	CYP722A1	0.3394	AT2G44990	AT1G19630
114	DFR	AT5G54060	0.3389	AT5G42800	AT5G54060
115	AT1G20150	AT1G61070	0.3384	AT1G20150	AT1G61070
116	AT4G02314	AT1G34530	0.3379	AT4G02314	AT1G34530
117	AT1G42375	AT1G41700	0.3363	AT1G42375	AT1G41700
118	ZIP4	IRT3	0.3354	AT1G10970	AT1G60960
119	IRT1	MTPA2	0.3338	AT4G19690	AT3G58810
120	AT3G28530	AT4G23920	0.3334	AT3G28530	AT4G23920
121	AT1G78950	AT5G58960	0.3328	AT1G78950	AT5G58960
122	AT4G15700	AT4G15680	0.3327	AT4G15700	AT4G15680
123	AT1G33130	AT4G03790	0.3321	AT1G33130	AT4G03790
124	AT1G63030	AT1G12610	0.3316	AT1G63030	AT1G12610
125	AT2G42940	AT1G03390	0.3315	AT2G42940	AT1G03390
126	AT4G13280	AT4G14060	0.3312	AT4G13280	AT4G14060
127	AT1G47400	ORG3	0.331	AT1G47400	AT3G56980
128	AT1G74760	AT1G74770	0.3296	AT1G74760	AT1G74770
129	AT2G04020	AT5G03590	0.3292	AT2G04020	AT5G03590
130	AT1G68230	AT1G63310	0.3288	AT1G68230	AT1G63310
131	AT1G21110	AT1G21120	0.3288	AT1G21110	AT1G21120
132	AT3G10040	AT3G02550	0.3279	AT3G10040	AT3G02550
133	CBF1	DREB1A	0.3263	AT4G25490	AT4G25480
134	ATCG00070	ATCG00080	0.3261	ATCG00070	ATCG00080
135	AT5G06760	OLEO2	0.3253	AT5G06760	AT5G40420
136	AT3G24982	AT3G24982.b	0.3252	AT3G24982	AT3G24982
137	AMS	AT5G44330	0.325	AT2G16910	AT5G44330
138	AT1G49570	AT3G05950	0.3244	AT1G49570	AT3G05950
139	AT5G17300	AT5G39660	0.3243	AT5G17300	AT5G39660
140	CSD1	CCS1	0.3238	AT1G08830	AT1G12520
141	AT1G52060	AT1G52050	0.3235	AT1G52060	AT1G52050
142	AT2G18550	AT4G36740	0.3222	AT2G18550	AT4G36740
143	PR5	AT3G57260	0.3216	AT1G75040	AT3G57260
144	AT3G24510	AT3G14520	0.3215	AT3G24510	AT3G14520
145	AT5G13205	AT5G13205.b	0.3215	AT5G13205	AT5G13205
146	AT1G74930	AT4G27657	0.3212	AT1G74930	AT4G27657
147	AT1G03940	AT5G54060	0.321	AT1G03940	AT5G54060
148	AT2G02515	AT1G49800	0.3203	AT2G02515	AT1G49800
149	CCS1	FSD1	-0.3202	AT1G12520	AT4G25100
150	CRC	AT5G47600	0.3198	AT1G69180	AT5G47600
151	APP	AT2G45460	0.3195	AT4G02390	AT2G45460
152	AT3G12580	HSP81_1	0.3191	AT3G12580	AT5G52640
153	AT2G16210	AT3G53310	0.319	AT2G16210	AT3G53310
154	AT4G11780	ATEXPA14	0.3189	AT4G11780	AT5G56320
155	CBF2	DREB1A	0.3187	AT4G25470	AT4G25480
156	AT4G22870	ATGSTF12	0.3173	AT4G22870	AT5G17220
157	AT1G52850	AT1G33130	0.3164	AT1G52850	AT1G33130
158	AT1G02050	CYP703A2	0.3162	AT1G02050	AT1G01280
159	APP	ATRAD17	0.316	AT4G02390	AT5G66130
160	AT1G70130	CYP715A1	0.3156	AT1G70130	AT5G52400
161	AT4G29285	ATEXPA23	0.3152	AT4G29285	AT5G39280
162	AT2G30830	AT3G11480	0.315	AT2G30830	AT3G11480
163	AT2G36190	AT3G25810	0.314	AT2G36190	AT3G25810
164	AT1G03820	AT3G27400	0.3138	AT1G03820	AT3G27400
165	ZFP4	AT4G38340	0.3136	AT1G66140	AT4G38340
166	AT1G62280	AT4G00910	0.3136	AT1G62280	AT4G00910
167	AT2G39060	CYP71B31	0.3135	AT2G39060	AT3G53300
168	AT1G03940	ATGSTF12	0.3133	AT1G03940	AT5G17220
169	AT4G10380	TSF	0.313	AT4G10380	AT4G20370
170	AT1G30795	AT1G45190	0.313	AT1G30795	AT1G45190
171	ATCG00330	ATCG01250	0.3129	ATCG00330	ATCG01250
172	AT3G07800	SYN2	0.3124	AT3G07800	AT5G40840
173	AT2G02515	AT2G30810	0.3124	AT2G02515	AT2G30810
174	AT2G30810	AT5G54220	0.3122	AT2G30810	AT5G54220
175	AT5G22980	BETAG4	0.3121	AT5G22980	AT5G20330
176	AT1G12180	AT4G21630	0.3121	AT1G12180	AT4G21630
177	CSD2	FSD1	-0.3121	AT2G28190	AT4G25100
178	AT1G33130	AT1G34530	0.3119	AT1G33130	AT1G34530
179	AT1G03390	CYP703A2	0.3118	AT1G03390	AT1G01280
180	AT5G53980	AT4G16670	0.311	AT5G53980	AT4G16670
181	ZIP4	AT5G50400	0.311	AT1G10970	AT5G50400
182	AT1G23210	AT1G65570	0.311	AT1G23210	AT1G65570
183	AT1G52950	AT5G44570	0.3109	AT1G52950	AT5G44570
184	AT1G52690	AT3G02480	0.3099	AT1G52690	AT3G02480
185	AT3G10040	AT3G27220	0.3098	AT3G10040	AT3G27220
186	AT5G48720	ATRAD51	0.3093	AT5G48720	AT5G20850
187	AT4G35720	AT5G53980	0.3089	AT4G35720	AT5G53980
188	ATCSLA15	AT5G43745	0.3087	AT4G13410	AT5G43745
189	AT1G29090	AT2G41850	0.3084	AT1G29090	AT2G41850
190	AT4G15700	AT4G15660	0.308	AT4G15700	AT4G15660
191	AT2G12480	AT3G12000	0.308	AT2G12480	AT3G12000
192	AT1G52970	AT1G45190	0.3076	AT1G52970	AT1G45190
193	AT3G18290	ATOPT3	0.3069	AT3G18290	AT4G16370
194	AT2G30670	AT2G30660	0.3069	AT2G30670	AT2G30660
195	AT3G03670	AT4G19750	0.3068	AT3G03670	AT4G19750
196	AMS	AT5G52160	0.3065	AT2G16910	AT5G52160
197	TRFL10	AT5G48720	0.3061	AT5G03780	AT5G48720
198	AT2G44240	AT2G04460	0.306	AT2G44240	AT2G04460
199	ZIP4	ARR22	0.3059	AT1G10970	AT3G04280
200	AT4G02314	AT4G03790	0.3052	AT4G02314	AT4G03790
201	AT3G58190	AT2G23170	0.3051	AT3G58190	AT2G23170
202	AT2G23910	AT3G55120	0.3051	AT2G23910	AT3G55120
203	AT2G37870	ATEXLB1	0.305	AT2G37870	AT4G17030
204	ATMG00060	ATMG01090	0.3049	ATMG00060	ATMG01090
205	ATKT1	AT3G30180	0.3048	AT2G30070	AT3G30180
206	AT3G28360	HKT1	0.3047	AT3G28360	AT4G10310
207	CYP79B3	CYP79B2	0.3046	AT2G22330	AT4G39950
208	AT1G66850	GRP19	0.303	AT1G66850	AT5G07550
209	AT3G48740	MTN3	0.3026	AT3G48740	AT5G23660
210	AT1G78950	AT1G72110	0.3024	AT1G78950	AT1G72110
211	AT4G15700	AT4G15690	0.3023	AT4G15700	AT4G15690
212	AT3G26140	AT1G25330	0.3016	AT3G26140	AT1G25330
213	ATMG00513	ATMG00270	0.3009	ATMG00513	ATMG00270
214	ATMG00060	ATMG01200	0.2999	ATMG00060	ATMG01200
215	ATSTP2	AT1G56360	0.2999	AT1G07340	AT1G56360
216	AT1G48100	AT4G30830	0.2993	AT1G48100	AT4G30830
217	ATCG00580	ATCG00570	0.2991	ATCG00580	ATCG00570
218	AT4G33070	AT3G43190	0.2991	AT4G33070	AT3G43190
219	AT2G27240	MIOX5	0.2991	AT2G27240	AT5G56640
220	AT2G30810	AT4G35725	0.2983	AT2G30810	AT4G35725
221	AT1G12180	AT3G57250	0.2982	AT1G12180	AT3G57250
222	ATEXPA16	AT5G62040	0.2972	AT3G55500	AT5G62040
223	AT4G19800	AT4G19750	0.2969	AT4G19800	AT4G19750
224	ATNRT2.5	AT5G45380	0.2968	AT1G12940	AT5G45380
225	AT2G36650	AT1G32970	0.2968	AT2G36650	AT1G32970
226	DFR	AT4G14090	0.2967	AT5G42800	AT4G14090
227	AT2G21020	AT4G07820	0.2963	AT2G21020	AT4G07820
228	AT1G55780	AT3G61390	0.296	AT1G55780	AT3G61390
229	AT1G53540	ATHSP17.4	0.2959	AT1G53540	AT3G46230
230	AT1G04770	A.P.R.3	0.2944	AT1G04770	AT4G21990
231	MYB305	AT3G48510	0.2938	AT3G24310	AT3G48510
232	AT2G29500	ATHSP17.4	0.2936	AT2G29500	AT3G46230
233	AT1G50060	AT5G54370	0.2935	AT1G50060	AT5G54370
234	AT1G23160	AT5G51470	0.2929	AT1G23160	AT5G51470
235	AT1G03920	AT3G50990	0.2927	AT1G03920	AT3G50990
236	AT1G65445	AT1G65450	0.2925	AT1G65445	AT1G65450
237	AT3G24510	AT4G29285	0.2922	AT3G24510	AT4G29285
238	AT3G09600.b	AT3G09600	0.2921	AT3G09600	AT3G09600
239	AT2G30830	JMT	0.2921	AT2G30830	AT1G19640
240	AT1G23020	ORG1	0.292	AT1G23020	AT5G53450
241	AT2G02515	AT5G54220	0.292	AT2G02515	AT5G54220
242	AT2G31320	AT5G48020	0.2919	AT2G31320	AT5G48020
243	AT2G15120	CYP82C2	0.2915	AT2G15120	AT4G31970
244	AT1G15640	AT5G52710	0.2913	AT1G15640	AT5G52710
245	AT3G10040	AT5G66985	0.2906	AT3G10040	AT5G66985
246	AT4G09740	AT5G46960	0.2901	AT4G09740	AT5G46960
247	AT1G29430	AT1G29440	0.2901	AT1G29430	AT1G29440
248	AT1G75880	AT5G62730	0.2901	AT1G75880	AT5G62730
249	AT1G05660	ATEXPA17	0.2901	AT1G05660	AT4G01630
250	CKX3	AT2G41510	0.29	AT5G56970	AT2G41510
251	AT1G52850	AT1G43840	0.2899	AT1G52850	AT1G43840
252	AT5G44330	AT5G24820	0.2898	AT5G44330	AT5G24820
253	AT1G11590	AT1G49800	0.2896	AT1G11590	AT1G49800
254	AT3G26140	AT5G59810	0.2894	AT3G26140	AT5G59810
255	AT1G52000	AT3G28220	0.2892	AT1G52000	AT3G28220
256	AT1G34530	AT4G03790	0.2891	AT1G34530	AT4G03790
257	AT1G26390	AT3G21500	0.288	AT1G26390	AT3G21500
258	AT4G01080	ATCSLA01	0.2879	AT4G01080	AT4G16590
259	AT4G02314	AT1G43840	0.2879	AT4G02314	AT1G43840
260	AT3G10890	AT2G04020	0.2878	AT3G10890	AT2G04020
261	CRC	AT3G53310	0.2878	AT1G69180	AT3G53310
262	AT5G19015	AT1G37160	0.2877	AT5G19015	AT1G37160
263	AT1G23160	AT5G39820	0.2875	AT1G23160	AT5G39820
264	AT3G24982	AT3G49340	0.2871	AT3G24982	AT3G49340
265	AT1G08260	AT5G24280	0.2871	AT1G08260	AT5G24280
266	SULTR4_2	AT5G48850	0.287	AT3G12520	AT5G48850
267	ATNAP9	POP1	0.2865	AT5G02270	AT5G44110
268	ATNRT2_1	AT5G50200	0.2864	AT1G08090	AT5G50200
269	AT3G12900	MTPA2	0.2862	AT3G12900	AT3G58810
270	AT1G73805	AT1G73800	0.2862	AT1G73805	AT1G73800
271	ATNRT2.2	ATNRT2.4	0.2862	AT1G08100	AT5G60770
272	AT2G43000	ATGSTU12	0.286	AT2G43000	AT1G69920
273	AT1G52070	AT1G52060	0.2858	AT1G52070	AT1G52060
274	AT2G12480	SHP1	0.2852	AT2G12480	AT3G58780
275	ATCG01250	ATCG00730	0.285	ATCG01250	ATCG00730
276	AT3G32040	AT3G31415	0.285	AT3G32040	AT3G31415
277	AT1G52850	AT4G03790	0.2848	AT1G52850	AT4G03790
278	ATEXPB2	AT5G14650	0.2847	AT1G65680	AT5G14650
279	AT2G25150	AT1G13420	0.2846	AT2G25150	AT1G13420
280	AT3G23060	AT5G06720	0.2845	AT3G23060	AT5G06720
281	AT4G08160	AT5G01930	0.284	AT4G08160	AT5G01930
282	AT1G11080	AT4G15100	0.2838	AT1G11080	AT4G15100
283	AT1G06550	AT5G17010	0.2837	AT1G06550	AT5G17010
284	AT1G72360	AT3G10040	0.2836	AT1G72360	AT3G10040
285	SYN2	AT5G48020	0.2835	AT5G40840	AT5G48020
286	AT4G22960	AT5G60250	0.2833	AT4G22960	AT5G60250
287	AT2G12480	AT5G11400	0.2831	AT2G12480	AT5G11400
288	AT1G52050	AT1G47600	0.2824	AT1G52050	AT1G47600
289	AT2G25150	AT4G11190	0.2822	AT2G25150	AT4G11190
290	AT1G14240	AT4G14060	0.282	AT1G14240	AT4G14060
291	AT3G01680	AT3G01670	0.2819	AT3G01680	AT3G01670
292	AT1G47600	ATMLP_300B	0.2819	AT1G47600	AT3G16440
293	AT1G21910	PHI_1	0.2818	AT1G21910	AT1G35140
294	AT2G34390	AT1G55810	0.2809	AT2G34390	AT1G55810
295	AT2G42940	AT4G20420	0.2807	AT2G42940	AT4G20420
296	ABF1	AT1G68500	0.2804	AT1G49720	AT1G68500
297	AT1G78990	AT5G37690	0.2799	AT1G78990	AT5G37690
298	AT1G35290	AT4G21760	0.2796	AT1G35290	AT4G21760
299	CYP71A12	GLIP1	0.2794	AT2G30750	AT5G40990
300	AT1G02050	AT4G34850	0.2793	AT1G02050	AT4G34850
301	RTM1	AT1G63310	0.2791	AT1G05760	AT1G63310
302	AT2G25140	AT_HSFA7B	0.2789	AT2G25140	AT3G63350
303	ATMG00430	AT2G07749	0.2789	ATMG00430	AT2G07749
304	AT2G29150	AT5G62180	0.2789	AT2G29150	AT5G62180
305	AT4G19750	AT5G26130	0.2786	AT4G19750	AT5G26130
306	AT2G28780	AT1G62280	0.2785	AT2G28780	AT1G62280
307	AT3G24510	RALFL28	0.2784	AT3G24510	AT4G11510
308	AT2G31320	AT3G07800	0.278	AT2G31320	AT3G07800
309	AT1G24280	AT5G41670	0.2779	AT1G24280	AT5G41670
310	CYP703A2	AT4G34850	0.2778	AT1G01280	AT4G34850
311	AT3G03670	AT5G26130	0.2772	AT3G03670	AT5G26130
312	AT1G50850	AT5G45082	0.2766	AT1G50850	AT5G45082
313	AT3G07800	AT5G48020	0.2761	AT3G07800	AT5G48020
314	AT2G43890	AT2G41810	0.2761	AT2G43890	AT2G41810
315	AT5G48020	AT5G48720	0.2759	AT5G48020	AT5G48720
316	AT5G44330	AT5G25950	0.2758	AT5G44330	AT5G25950
317	AT3G29590	DFR	0.2757	AT3G29590	AT5G42800
318	AT2G44080	AT3G59900	0.2757	AT2G44080	AT3G59900
319	AT1G53540	AT5G12020	0.2756	AT1G53540	AT5G12020
320	ATGLR2.3	AT5G50140	0.2756	AT2G24710	AT5G50140
321	AT1G02813	AT5G07230	0.2754	AT1G02813	AT5G07230
322	AT4G08410	AT5G06630	0.2753	AT4G08410	AT5G06630
323	AT5G50590	ATNRT2.4	0.275	AT5G50590	AT5G60770
324	AT3G57620	AT5G07230	0.2749	AT3G57620	AT5G07230
325	AT1G03390	AT1G13910	0.2749	AT1G03390	AT1G13910
326	AT2G22590	AT1G60470	0.2749	AT2G22590	AT1G60470
327	AT3G21500	ATTPS03	0.2747	AT3G21500	AT4G16740
328	LFY	CAL	0.2745	AT5G61850	AT1G26310
329	AT5G37990	AT5G38020	0.2744	AT5G37990	AT5G38020
330	AT2G36710	ZFP2	0.2744	AT2G36710	AT5G57520
331	AT2G17845	AT1G70720	0.2743	AT2G17845	AT1G70720
332	AT1G74930	AT4G27654	0.2742	AT1G74930	AT4G27654
333	AT2G04850	AT5G26330	0.2741	AT2G04850	AT5G26330
334	AT3G49160	ATFER1	0.274	AT3G49160	AT5G01600
335	DREB1A	AT5G54470	0.274	AT4G25480	AT5G54470
336	AT3G50200	AT5G52710	0.2738	AT3G50200	AT5G52710
337	AT1G72660	AT3G07150	0.2738	AT1G72660	AT3G07150
338	AT3G07800	AT3G27060	0.2733	AT3G07800	AT3G27060
339	AT2G42940	CYP703A2	0.2731	AT2G42940	AT1G01280
340	AT1G37160	AT1G34530	0.273	AT1G37160	AT1G34530
341	AT1G52070	AT1G52050	0.2729	AT1G52070	AT1G52050
342	ATCG00280	ATCG00270	0.2728	ATCG00280	ATCG00270
343	AT1G69230	AT4G02290	0.2725	AT1G69230	AT4G02290
344	AT1G29090	AT4G09740	0.2725	AT1G29090	AT4G09740
345	AT2G24980	AT5G06640	0.2724	AT2G24980	AT5G06640
346	AT2G20720	AT4G27585	0.2724	AT2G20720	AT4G27585
347	CYP705A5	CYP708A2	0.2723	AT5G47990	AT5G48000
348	ATHSFA2	A37	0.2723	AT2G26150	AT3G16050
349	AT2G34390	AT3G43190	0.272	AT2G34390	AT3G43190
350	BFN1	AT5G50260	0.2718	AT1G11190	AT5G50260
351	AT3G12900	HAK5	0.2716	AT3G12900	AT4G13420
352	AT2G04050	AT2G04070	0.2712	AT2G04050	AT2G04070
353	NIR1	UPM1	0.2712	AT2G15620	AT5G40850
354	AT5G52160	AT5G24820	0.2711	AT5G52160	AT5G24820
355	AT2G23580	AT2G23550	0.2709	AT2G23580	AT2G23550
356	ADPG1	ZFP2	0.2707	AT3G57510	AT5G57520
357	AT2G29500	AT5G12020	0.2707	AT2G29500	AT5G12020
358	IAA29	AT5G18060	0.2705	AT4G32280	AT5G18060
359	AT2G20870	AT5G33370	0.2703	AT2G20870	AT5G33370
360	AT2G39060	AT2G36190	0.2703	AT2G39060	AT2G36190
361	AT4G32105	ATEXPA23	0.2701	AT4G32105	AT5G39280
362	AT3G24510	ATEXPA23	0.27	AT3G24510	AT5G39280
363	AT1G59860	ATHSP101	0.2699	AT1G59860	AT1G74310
364	AT1G65390.b	AT1G65390	0.2699	AT1G65390	AT1G65390
365	ATMG00440	ATMG00430	0.2698	ATMG00440	ATMG00430
366	AT1G15360	AT4G13210	0.2697	AT1G15360	AT4G13210
367	AT2G20870	RXF26	0.2697	AT2G20870	AT1G58430
368	AT1G12610	AT5G63770	0.2696	AT1G12610	AT5G63770
369	AT2G28680	ATOPT9	0.2696	AT2G28680	AT5G53510
370	AT4G12920	AT5G44330	0.2695	AT4G12920	AT5G44330
371	AT3G53960	AT5G05890	0.2689	AT3G53960	AT5G05890
372	AT1G18740	AT1G74450	0.2689	AT1G18740	AT1G74450
373	AT2G20870	AT5G22430	0.2688	AT2G20870	AT5G22430
374	AT1G36370	A.P.R.3	0.2687	AT1G36370	AT4G21990
375	ATGLR2.3	AT1G33840	0.2686	AT2G24710	AT1G33840
376	AT5G48720	AT2G45460	0.2684	AT5G48720	AT2G45460
377	AT4G08380	SULTR1_1	0.2683	AT4G08380	AT4G08620
378	AT3G17010	AT5G57720	0.2681	AT3G17010	AT5G57720
379	AT5G44330	AT5G52160	0.2676	AT5G44330	AT5G52160
380	AT3G19430	AT5G54370	0.2673	AT3G19430	AT5G54370
381	AT3G20340	AT5G03630	0.2671	AT3G20340	AT5G03630
382	AT3G32040	ATNRT2.4	0.2669	AT3G32040	AT5G60770
383	ATGSTU12	ATGSTU11	0.2667	AT1G69920	AT1G69930
384	PR4	AT2G26020	0.2661	AT3G04720	AT2G26020
385	AT3G58190	HAT2	0.266	AT3G58190	AT5G47370
386	AT2G29220	AT2G29250	0.266	AT2G29220	AT2G29250
387	AT2G04850	AT3G10080	0.2658	AT2G04850	AT3G10080
388	AT2G42940	JP630	0.2658	AT2G42940	AT1G23760
389	AT3G08970	AT_HSFA7B	0.2656	AT3G08970	AT3G63350
390	ICS1	EDS5	0.2656	AT1G74710	AT4G39030
391	AT4G22870	AT5G54060	0.2653	AT4G22870	AT5G54060
392	AT3G07800	ATBRCA1	0.2652	AT3G07800	AT4G21070
393	AT2G23550	AT5G45770	0.2648	AT2G23550	AT5G45770
394	AT2G17850	AT5G10040	0.2646	AT2G17850	AT5G10040
395	DOGT1	AT2G36750	0.2646	AT2G36800	AT2G36750
396	AT2G44550	ATEXPA23	0.2645	AT2G44550	AT5G39280
397	LEC1	AT5G07160	0.264	AT1G21970	AT5G07160
398	AT4G08410	AT5G06640	0.2639	AT4G08410	AT5G06640
399	AT5G44440	PORA	0.2637	AT5G44440	AT5G54190
400	ATA20	AT1G66850	0.2635	AT3G15400	AT1G66850
401	AT4G37290	AT2G23270	0.2633	AT4G37290	AT2G23270
402	AT2G30650	AT2G39060	0.2632	AT2G30650	AT2G39060
403	AT2G33020	AT3G27400	0.2632	AT2G33020	AT3G27400
404	AT5G10100	AT2G47460	0.2631	AT5G10100	AT2G47460
405	CRU3	CRA1	0.2631	AT4G28520	AT5G44120
406	AT1G72940	AT1G72920	0.2628	AT1G72940	AT1G72920
407	AT2G16210	AT3G17010	0.2628	AT2G16210	AT3G17010
408	AT5G22555	AT5G41280	0.2627	AT5G22555	AT5G41280
409	AT3G19430	AT4G27400	0.2627	AT3G19430	AT4G27400
410	AT1G74760	AT3G12900	0.2627	AT1G74760	AT3G12900
411	ATGSTF12	AT4G14090	0.2624	AT5G17220	AT4G14090
412	AT1G26390	CYP82C2	0.2623	AT1G26390	AT4G31970
413	AT2G20340	AT4G12530	0.2623	AT2G20340	AT4G12530
414	AT1G61240	AT4G21340	0.2618	AT1G61240	AT4G21340
415	ATCSLG2	AT5G22860	0.2617	AT4G24000	AT5G22860
416	AT1G30795	BXL3	0.2616	AT1G30795	AT5G09730
417	AT1G78950	MYB116	0.2613	AT1G78950	AT1G25340
418	AT5G53680	AT1G44318	0.2611	AT5G53680	AT1G44318
419	AT4G25040	AT5G59120	0.2611	AT4G25040	AT5G59120
420	AT1G02813	AT3G57620	0.261	AT1G02813	AT3G57620
421	AT3G15510	ZFP2	0.2608	AT3G15510	AT5G57520
422	AT5G05890	AT5G44350	0.2607	AT5G05890	AT5G44350
423	ATGSTU12	CCoAMT	0.2607	AT1G69920	AT1G67980
424	CYP712A1	AT5G50590	0.2606	AT2G42250	AT5G50590
425	AT2G25140	AT3G08970	0.2605	AT2G25140	AT3G08970
426	AT2G18590	ATGSTF5	0.2605	AT2G18590	AT1G02940
427	AT2G39060	ATEXPB5	0.2605	AT2G39060	AT3G60570
428	A.P.R.1	A.P.R.3	0.2604	AT4G04610	AT4G21990
429	AT4G22960	AT5G55490	0.2603	AT4G22960	AT5G55490
430	COR15A	AT2G42530	0.26	AT2G42540	AT2G42530
431	AT2G34390	AT4G33070	0.26	AT2G34390	AT4G33070
432	AT3G02620	AT5G23840	0.2599	AT3G02620	AT5G23840
433	AT1G21910	AT1G77640	0.2599	AT1G21910	AT1G77640
434	ATBRCA1	AT5G48720	0.2598	AT4G21070	AT5G48720
435	AT5G07870	AT5G07860	0.2596	AT5G07870	AT5G07860
436	RPP5	RPP4	0.2595	AT4G16950	AT4G16860
437	AT1G72110	AT5G58960	0.2595	AT1G72110	AT5G58960
438	AT4G32950	ATNRT2.4	0.2594	AT4G32950	AT5G60770
439	AT4G36350	AT5G17340	0.2593	AT4G36350	AT5G17340
440	AT1G48300	AT3G56360	0.2593	AT1G48300	AT3G56360
441	AT2G14620	ATGSTU3	0.2593	AT2G14620	AT2G29470
442	ATCG00540	ATCG00530	0.2592	ATCG00540	ATCG00530
443	AT2G17660	AT5G10750	0.2589	AT2G17660	AT5G10750
444	AT1G32770	AT4G28500	0.2586	AT1G32770	AT4G28500
445	AT1G51410	AT4G35670	0.2585	AT1G51410	AT4G35670
446	CER1	CER1.b	0.2584	AT1G02205	AT1G02205
447	AT1G21850	AT4G16680	0.2583	AT1G21850	AT4G16680
448	ATGSTF12	AT5G54060	0.2582	AT5G17220	AT5G54060
449	AT1G18400	AT4G34770	0.2581	AT1G18400	AT4G34770
450	ATCG01050	ATCG01060	0.258	ATCG01050	ATCG01060
451	AT4G02314	AT1G33130	0.2579	AT4G02314	AT1G33130
452	AT1G49000	AT3G55150	0.2576	AT1G49000	AT3G55150
453	AT3G25010	CRK6	0.2575	AT3G25010	AT4G23140
454	XTH3	GRP19	0.2575	AT3G25050	AT5G07550
455	AT4G33070	AT5G10040	0.2574	AT4G33070	AT5G10040
456	AT3G55120	FLS	0.2573	AT3G55120	AT5G08640
457	IRT3	AT5G50400	0.2573	AT1G60960	AT5G50400
458	ATMG01020	AT2G07674	0.2572	ATMG01020	AT2G07674
459	AT1G64460	AT1G64470	0.2571	AT1G64460	AT1G64470
460	ATCG01010	ATCG01080	0.257	ATCG01010	ATCG01080
461	AT1G23240	AT3G52810	0.257	AT1G23240	AT3G52810
462	AT2G12480	GLIP7	0.2566	AT2G12480	AT5G15720
463	AT3G19680	AT3G54810	0.2565	AT3G19680	AT3G54810
464	AT3G04170	AT3G04190	0.2564	AT3G04170	AT3G04190
465	AT3G22090	AT5G18340	0.2562	AT3G22090	AT5G18340
466	AT1G08260	AT5G48020	0.2561	AT1G08260	AT5G48020
467	AT1G22880	AT5G51470	0.2557	AT1G22880	AT5G51470
468	AT1G29510	AT1G29500	0.2556	AT1G29510	AT1G29500
469	AT1G52820	AT1G52790	0.2554	AT1G52820	AT1G52790
470	AT2G38240	AT3G55970	0.2554	AT2G38240	AT3G55970
471	AT2G19070	CYP98A8	0.2552	AT2G19070	AT1G74540
472	AT1G03940	AT3G29590	0.2551	AT1G03940	AT3G29590
473	AT1G29460	AT1G29440	0.255	AT1G29460	AT1G29440
474	AT1G03905	ATHSFA1E	0.255	AT1G03905	AT3G02990
475	AT3G05460	AT3G24510	0.2547	AT3G05460	AT3G24510
476	AT3G18290	AT5G05250	0.2546	AT3G18290	AT5G05250
477	AT3G07800	AT5G48720	0.2546	AT3G07800	AT5G48720
478	AT1G50060	AT4G27400	0.2546	AT1G50060	AT4G27400
479	AT1G03390	AT1G02050	0.2546	AT1G03390	AT1G02050
480	ATGLR2.3	AT4G07820	0.2545	AT2G24710	AT4G07820
481	AT3G02670	ATEXPA23	0.2543	AT3G02670	AT5G39280
482	AT4G21340	MYB36	0.2542	AT4G21340	AT5G57620
483	ATMG01090	ATMG00270	0.2541	ATMG01090	ATMG00270
484	CCA1	LHY	0.2539	AT2G46830	AT1G01060
485	AT5G45180	AT5G64110	0.2538	AT5G45180	AT5G64110
486	AT3G30350	AT5G45210	0.2537	AT3G30350	AT5G45210
487	AT3G28890	AT3G49340	0.2537	AT3G28890	AT3G49340
488	AT4G17870	ARA12	0.2536	AT4G17870	AT5G67360
489	ATGLR2.3	AT1G33900	0.2534	AT2G24710	AT1G33900
490	ATHSFA2	AT1G59860	0.2533	AT2G26150	AT1G59860
491	AT5G03260	AT5G19870	0.2532	AT5G03260	AT5G19870
492	PLT2	AHP6	0.2531	AT1G51190	AT1G80100
493	AT4G27654	AT4G27652	0.253	AT4G27654	AT4G27652
494	AT4G21630	ATEXPA23	0.253	AT4G21630	AT5G39280
495	AT3G19200	CKX3	0.253	AT3G19200	AT5G56970
496	AT2G21655	AT5G43510	0.2529	AT2G21655	AT5G43510
497	AT1G30795	AT5G23960	0.2529	AT1G30795	AT5G23960
498	AT2G18490	AT2G41850	0.2529	AT2G18490	AT2G41850
499	AT4G37390	AT3G58190	0.2526	AT4G37390	AT3G58190
500	AT1G51490	AT5G62750	0.2525	AT1G51490	AT5G62750
501	MBP2	AT1G52410	0.2525	AT1G52030	AT1G52410
502	AT4G20420	AT4G34850	0.2524	AT4G20420	AT4G34850
503	AT1G64360	AT4G14020	0.2521	AT1G64360	AT4G14020
504	AT3G17130	AT4G30830	0.2518	AT3G17130	AT4G30830
505	AT1G24280	UPM1	0.2518	AT1G24280	AT5G40850
506	AT2G18370	AT3G58550	0.2518	AT2G18370	AT3G58550
507	AT3G31415	AT5G15180	0.2516	AT3G31415	AT5G15180
508	AT3G07800	ATRAD51	0.2513	AT3G07800	AT5G20850
509	AT2G20340	AT5G38130	0.2513	AT2G20340	AT5G38130
510	AT5G22860	ATTPS03	0.2511	AT5G22860	AT4G16740
511	IAA6	IAA19	0.2511	AT1G52830	AT3G15540
512	AT1G50050	AT5G24070	0.2511	AT1G50050	AT5G24070
513	AT2G24980	AT3G54580	0.2511	AT2G24980	AT3G54580
514	AT3G54730	AT3G29787	0.2511	AT3G54730	AT3G29787
515	AT4G08160	AT5G07080	0.2507	AT4G08160	AT5G07080
516	AT3G24900	AT3G25010	0.2507	AT3G24900	AT3G25010
517	AT1G68040	AT3G31415	0.2506	AT1G68040	AT3G31415
518	AT2G41810	ATEXPA17	0.2506	AT2G41810	AT4G01630
519	AT3G52160	AT5G13380	0.2505	AT3G52160	AT5G13380
520	AT4G34470	AT5G64890	0.2503	AT4G34470	AT5G64890
521	AT5G49170	AT5G50335	0.2501	AT5G49170	AT5G50335
522	AT2G12480	AT3G26140	0.2501	AT2G12480	AT3G26140
523	AT2G02515	AT1G09370	0.25	AT2G02515	AT1G09370
524	AT3G03840	AT1G29440	0.2499	AT3G03840	AT1G29440
525	AT1G06830	AT3G46880	0.2499	AT1G06830	AT3G46880
526	AT2G39370	AT4G37295	0.2499	AT2G39370	AT4G37295
527	AT1G12180	AT3G17150	0.2497	AT1G12180	AT3G17150
528	AT3G55720	AT5G24070	0.2495	AT3G55720	AT5G24070
529	APP	TRFL10	0.2494	AT4G02390	AT5G03780
530	ATHSP22.0	HSP21	0.2493	AT4G10250	AT4G27670
531	AT3G10080	AT5G26330	0.2493	AT3G10080	AT5G26330
532	AT2G04570	RXF26	0.2489	AT2G04570	AT1G58430
533	AT2G23910	AT4G15480	0.2486	AT2G23910	AT4G15480
534	AT1G16850	AT4G30830	0.2485	AT1G16850	AT4G30830
535	AT5G42600	CYP705A12	0.2484	AT5G42600	AT5G42580
536	AT4G03156	AT2G47570	0.2484	AT4G03156	AT2G47570
537	AT1G68270	AT5G61510	0.2484	AT1G68270	AT5G61510
538	AT2G39330	AT1G54020	0.2484	AT2G39330	AT1G54020
539	AT3G29430	AT3G29410	0.2483	AT3G29430	AT3G29410
540	CYP705A24	AT2G04020	0.2482	AT1G28430	AT2G04020
541	ATCG00810	ATCG00800	0.2481	ATCG00810	ATCG00800
542	AT1G24030	AT5G07080	0.248	AT1G24030	AT5G07080
543	PAD3	AT1G25155	0.2477	AT3G26830	AT1G25155
544	AT1G09500	AT5G22860	0.2477	AT1G09500	AT5G22860
545	AT2G43890	ATEXPA17	0.2475	AT2G43890	AT4G01630
546	AT3G19430	AT5G60530	0.2474	AT3G19430	AT5G60530
547	IAA29	AT5G12050	0.2473	AT4G32280	AT5G12050
548	ANNAT3	ANNAT4	0.2471	AT2G38760	AT2G38750
549	IAA31	AT3G24510	0.247	AT3G17600	AT3G24510
550	AT2G17080	ATEXPA14	0.247	AT2G17080	AT5G56320
551	AT2G39330	AT1G52410	0.2469	AT2G39330	AT1G52410
552	AT1G04770	AT1G36370	0.2467	AT1G04770	AT1G36370
553	AT2G25440	AT1G47890	0.2466	AT2G25440	AT1G47890
554	AT3G23220	AT4G37710	0.2464	AT3G23220	AT4G37710
555	AT4G08410	AT3G54580	0.2463	AT4G08410	AT3G54580
556	GLP4	AT5G38910	0.2463	AT1G18970	AT5G38910
557	AT1G03940	AT4G22870	0.2463	AT1G03940	AT4G22870
558	PR4	AT5G44420	0.2461	AT3G04720	AT5G44420
559	ATCG01070	ATCG01060	0.246	ATCG01070	ATCG01060
560	AT1G08340	AT1G32770	0.246	AT1G08340	AT1G32770
561	AT3G17010	LFY	0.2458	AT3G17010	AT5G61850
562	AT1G32770	AT1G07120	0.2458	AT1G32770	AT1G07120
563	AT3G54580	AT5G06640	0.2457	AT3G54580	AT5G06640
564	AT1G41700	AT4G03790	0.2457	AT1G41700	AT4G03790
565	AT2G18550	AT4G35690	0.2457	AT2G18550	AT4G35690
566	AT3G50990	AT5G57920	0.2455	AT3G50990	AT5G57920
567	AT4G24350	AT5G61160	0.2455	AT4G24350	AT5G61160
568	ATRAD17	AT2G45460	0.2454	AT5G66130	AT2G45460
569	AT5G39660	AT4G15430	0.2454	AT5G39660	AT4G15430
570	AT1G33950	AIG1	0.2453	AT1G33950	AT1G33960
571	AT4G12910	ATEXPA2	0.2451	AT4G12910	AT5G05290
572	AT3G02550	AT5G39890	0.2451	AT3G02550	AT5G39890
573	AT1G54050	AT1G59860	0.2451	AT1G54050	AT1G59860
574	AT5G33370	RXF26	0.2449	AT5G33370	AT1G58430
575	AT3G23770	AT5G44330	0.2446	AT3G23770	AT5G44330
576	AT3G02550	AT3G27220	0.2446	AT3G02550	AT3G27220
577	AT3G09440	HSP81_3	0.2446	AT3G09440	AT5G56010
578	AT1G68230	AT3G58350	0.2446	AT1G68230	AT3G58350
579	AT4G15690	AT4G15680	0.2445	AT4G15690	AT4G15680
580	AT5G37690	AT5G49350	0.2443	AT5G37690	AT5G49350
581	AT3G06460	AT3G49190	0.2442	AT3G06460	AT3G49190
582	AT1G66080	AT5G35320	0.2441	AT1G66080	AT5G35320
583	AT3G24510	AT4G13080	0.2441	AT3G24510	AT4G13080
584	AT1G06160	AT5G61160	0.244	AT1G06160	AT5G61160
585	AT5G19015	AT1G59930	0.244	AT5G19015	AT1G59930
586	AT1G24280	AT1G30510	0.244	AT1G24280	AT1G30510
587	AT2G36650	AT1G26730	0.2439	AT2G36650	AT1G26730
588	AT1G29510	AT1G29440	0.2438	AT1G29510	AT1G29440
589	ACS4	IAA5	0.2437	AT2G22810	AT1G15580
590	AT1G52850	AT1G37160	0.2436	AT1G52850	AT1G37160
591	AT5G40010	AT5G54700	0.2435	AT5G40010	AT5G54700
592	MYB85	AT4G28380	0.2434	AT4G22680	AT4G28380
593	ETC1	AT4G21490	0.2432	AT1G01380	AT4G21490
594	PR4	AT4G16260	0.2432	AT3G04720	AT4G16260
595	AT4G38340	AT5G64550	0.2431	AT4G38340	AT5G64550
596	AT3G23530.b	AT3G23530	0.2431	AT3G23530	AT3G23530
597	CYP712A1	CYP93D1	0.2428	AT2G42250	AT5G06900
598	AT4G02170	AT3G50610	0.2427	AT4G02170	AT3G50610
599	AT2G14620	AT1G26390	0.2427	AT2G14620	AT1G26390
600	ICS1	PBS3	0.2425	AT1G74710	AT5G13320
601	AT4G22960	AT4G25330	0.2424	AT4G22960	AT4G25330
602	AT1G56160	AT3G12900	0.242	AT1G56160	AT3G12900
603	AT1G31050	AT1G31060	0.242	AT1G31050	AT1G31060
604	AT3G32040	AT5G15180	0.2418	AT3G32040	AT5G15180
605	AT2G42940	AT1G13910	0.2417	AT2G42940	AT1G13910
606	AT1G59930	AT1G43840	0.2415	AT1G59930	AT1G43840
607	AT3G17010	AT5G47600	0.2414	AT3G17010	AT5G47600
608	AT1G36370	AT5G26220	0.2414	AT1G36370	AT5G26220
609	AT1G23020	ORG3	0.2414	AT1G23020	AT3G56980
610	AT1G75230	AT1G66860	0.2413	AT1G75230	AT1G66860
611	AT1G20130	AT4G35670	0.2413	AT1G20130	AT4G35670
612	AT3G05640	AT1G73390	0.2412	AT3G05640	AT1G73390
613	AT2G31930	AT4G28380	0.2412	AT2G31930	AT4G28380
614	AT3G26860	AT5G62750	0.2411	AT3G26860	AT5G62750
615	AT1G27360	AT3G50990	0.2411	AT1G27360	AT3G50990
616	JMT	AT3G11480	0.241	AT1G19640	AT3G11480
617	AT2G07715	ATMG00570	0.2409	AT2G07715	ATMG00570
618	COPT2	ZIP2	0.2408	AT3G46900	AT5G59520
619	AT1G29080	AT5G08370	0.2408	AT1G29080	AT5G08370
620	AT1G37160	AT1G41700	0.2408	AT1G37160	AT1G41700
621	AT5G49070	AT5G16960	0.2407	AT5G49070	AT5G16960
622	AT3G09940	AT4G21830	0.2407	AT3G09940	AT4G21830
623	AT5G09520	AT4G36610	0.2406	AT5G09520	AT4G36610
624	AT1G61810	ZFP2	0.2406	AT1G61810	AT5G57520
625	AMS	AT3G23770	0.2406	AT2G16910	AT3G23770
626	AT1G47400	AT1G56430	0.2404	AT1G47400	AT1G56430
627	AT1G61810	ADPG1	0.2404	AT1G61810	AT3G57510
628	AT_HSFC1	DREB1A	0.2403	AT3G24520	AT4G25480
629	AT1G28710	AT5G64110	0.2403	AT1G28710	AT5G64110
630	AT5G38030	AT5G48010	0.2402	AT5G38030	AT5G48010
631	AT3G20340	AT3G46270	0.2402	AT3G20340	AT3G46270
632	AT1G33055	AT3G10040	0.2402	AT1G33055	AT3G10040
633	E2F3	AT3G58540	0.2402	AT2G36010	AT3G58540
634	AT3G15510	ADPG1	0.2401	AT3G15510	AT3G57510
635	SBE2.1	AT4G09020	0.2401	AT2G36390	AT4G09020
636	AT2G43000	CCoAMT	0.2401	AT2G43000	AT1G67980
637	AT2G28780	AT1G32450	0.2401	AT2G28780	AT1G32450
638	ATA20	GRP19	0.2398	AT3G15400	AT5G07550
639	AT3G05460	AT3G14520	0.2397	AT3G05460	AT3G14520
640	AT1G03390	AT4G34850	0.2396	AT1G03390	AT4G34850
641	NIR1	AT1G24280	0.2396	AT2G15620	AT1G24280
642	AT2G32370	AT5G13670	0.2396	AT2G32370	AT5G13670
643	AT1G26380	GLIP1	0.2394	AT1G26380	AT5G40990
644	AT3G45680	AT5G37990	0.2393	AT3G45680	AT5G37990
645	AT5G44330	AT4G16270	0.2392	AT5G44330	AT4G16270
646	AT5G11400	GLIP7	0.2392	AT5G11400	AT5G15720
647	AT3G25010	AT4G13920	0.2392	AT3G25010	AT4G13920
648	ATGLR2.3	AT5G37450	0.2392	AT2G24710	AT5G37450
649	AT4G18395	AT5G62750	0.2391	AT4G18395	AT5G62750
650	AT1G52410	AT3G28220	0.2391	AT1G52410	AT3G28220
651	AT2G16210	CRC	0.2391	AT2G16210	AT1G69180
652	AMS	AT1G61070	0.2391	AT2G16910	AT1G61070
653	AT5G03590	AT5G59120	0.239	AT5G03590	AT5G59120
654	AT2G36690	AT1G07160	0.2389	AT2G36690	AT1G07160
655	AT1G45190	AT3G56610	0.2388	AT1G45190	AT3G56610
656	AT1G02310	AT3G61930	0.2387	AT1G02310	AT3G61930
657	AT1G03820	GASA5	0.2386	AT1G03820	AT3G02885
658	AT2G45750	AT2G47540	0.2385	AT2G45750	AT2G47540
659	AT4G11760	AT3G52810	0.2382	AT4G11760	AT3G52810
660	AT3G10040	AT4G10270	0.2382	AT3G10040	AT4G10270
661	AT3G02550	AT4G10270	0.2381	AT3G02550	AT4G10270
662	AT4G23493	AT5G37670	0.238	AT4G23493	AT5G37670
663	AT1G50040	AT3G19680	0.238	AT1G50040	AT3G19680
664	AT1G50090	AT3G12240	0.238	AT1G50090	AT3G12240
665	AT3G03830	AT3G03840	0.2378	AT3G03830	AT3G03840
666	SRG3	AT5G20790	0.2377	AT3G02040	AT5G20790
667	AT5G09520	AT5G13900	0.2376	AT5G09520	AT5G13900
668	AT3G43190	AT5G10040	0.2374	AT3G43190	AT5G10040
669	AT1G53540	ATHSP22.0	0.2374	AT1G53540	AT4G10250
670	SMZ	AT5G52250	0.2371	AT3G54990	AT5G52250
671	AT4G28320	AT5G37750	0.237	AT4G28320	AT5G37750
672	AT1G12610	AT1G56660	0.237	AT1G12610	AT1G56660
673	AT2G04430	AT2G04450	0.237	AT2G04430	AT2G04450
674	AT2G41230	AT3G59900	0.237	AT2G41230	AT3G59900
675	CYP71A16	CYP705A12	0.2368	AT5G42590	AT5G42580
676	GRP18	GRP14	0.2367	AT5G07520	AT5G07510
677	AT4G23300	AT4G23290	0.2366	AT4G23300	AT4G23290
678	ATMPK13	AT1G69230	0.2366	AT1G07880	AT1G69230
679	AT1G74870	AOX1B	0.2366	AT1G74870	AT3G22360
680	AT1G36280	AT4G17470	0.2365	AT1G36280	AT4G17470
681	JP630	AT1G63140	0.2364	AT1G23760	AT1G63140
682	SHP1	AT5G60140	0.2363	AT3G58780	AT5G60140
683	AT2G21195	AT2G21220	0.2361	AT2G21195	AT2G21220
684	AT1G49200	UPM1	0.236	AT1G49200	AT5G40850
685	AT5G39130	AT5G39160	0.2359	AT5G39130	AT5G39160
686	S.E.P.2	S.E.P.1	0.2359	AT3G02310	AT5G15800
687	AT3G06460	AT3G20160	0.2358	AT3G06460	AT3G20160
688	AT3G58540	DPA	0.2357	AT3G58540	AT5G02470
689	AT1G04770	A.P.R.1	0.2356	AT1G04770	AT4G04610
690	CYP705A24	AT3G10890	0.2356	AT1G28430	AT3G10890
691	ATHSFA1E	NCED6	0.2354	AT3G02990	AT3G24220
692	ATGLR2.8	AT3G44350	0.2354	AT2G29110	AT3G44350
693	A.P.R.2	A.P.R.3	0.2353	AT1G62180	AT4G21990
694	AT1G72110	AT1G57750	0.2352	AT1G72110	AT1G57750
695	CYP86A7	CYP77A6	0.2352	AT1G63710	AT3G10570
696	IAA5	AT3G50340	0.2352	AT1G15580	AT3G50340
697	AT2G19070	AT5G13380	0.235	AT2G19070	AT5G13380
698	AT2G37880	AT1G43000	0.2349	AT2G37880	AT1G43000
699	AT5G11920	AT5G52710	0.2348	AT5G11920	AT5G52710
700	GLIP1	CYP81F2	0.2347	AT5G40990	AT5G57220
701	F3H	AT3G55120	0.2347	AT3G51240	AT3G55120
702	AT1G13330	ATBRCA1	0.2347	AT1G13330	AT4G21070
703	AT2G34390	AT1G72360	0.2347	AT2G34390	AT1G72360
704	AT5G35490	AT5G35480	0.2346	AT5G35490	AT5G35480
705	AT1G72290	AT3G26140	0.2346	AT1G72290	AT3G26140
706	AT1G06160	AT5G47220	0.2346	AT1G06160	AT5G47220
707	ATGLR2.3	AT1G70880	0.2346	AT2G24710	AT1G70880
708	CYP710A4	AT5G42600	0.2346	AT2G28860	AT5G42600
709	AT3G10040	AT4G24110	0.2345	AT3G10040	AT4G24110
710	AT3G56360	AT5G05250	0.2344	AT3G56360	AT5G05250
711	AT4G23493	AT_HSFA7B	0.2343	AT4G23493	AT3G63350
712	AP3	PI	0.2341	AT3G54340	AT5G20240
713	AT3G19710	CYP83A1	0.234	AT3G19710	AT4G13770
714	AT2G21655	AT3G04540	0.234	AT2G21655	AT3G04540
715	AT1G15360	CYP86A4	0.2339	AT1G15360	AT1G01600
716	AT5G52710	AT5G52670	0.2338	AT5G52710	AT5G52670
717	AT1G29430	SAUR_AC1	0.2338	AT1G29430	AT4G38850
718	AT4G02314	AT1G59930	0.2337	AT4G02314	AT1G59930
719	AT2G38185.b	AT3G28320	0.2337	AT2G38185	AT3G28320
720	CYP79F1	AT5G23010	0.2336	AT1G16410	AT5G23010
721	AT1G21110	CYP81F2	0.2333	AT1G21110	AT5G57220
722	AT2G03740	AT5G60500	0.2333	AT2G03740	AT5G60500
723	AT2G17660	AT1G12610	0.2333	AT2G17660	AT1G12610
724	AT3G62600	AT5G61790	0.2332	AT3G62600	AT5G61790
725	AT1G34580	AT1G49800	0.2332	AT1G34580	AT1G49800
726	AT3G50990	AT5G66330	0.233	AT3G50990	AT5G66330
727	AT1G74090	AT3G58990	0.233	AT1G74090	AT3G58990
728	AT2G39370	AT3G58190	0.233	AT2G39370	AT3G58190
729	HY5	AT5G52250	0.2329	AT5G11260	AT5G52250
730	AT3G43110	SQD2	0.2329	AT3G43110	AT5G01220
731	AT2G07722	ATMG00630	0.2329	AT2G07722	ATMG00630
732	AT1G56360	AT3G50580	0.2327	AT1G56360	AT3G50580
733	AT5G41280	AT4G14390	0.2325	AT5G41280	AT4G14390
734	ATMG00650	ATMG00640	0.2324	ATMG00650	ATMG00640
735	AT3G54580	AT5G06630	0.2324	AT3G54580	AT5G06630
736	AT2G40300	AT3G56090	0.2323	AT2G40300	AT3G56090
737	AT2G13810	AT1G19250	0.2323	AT2G13810	AT1G19250
738	AT1G66860	AT5G39610	0.2322	AT1G66860	AT5G39610
739	AT1G56100	AT4G15750	0.2322	AT1G56100	AT4G15750
740	AT1G59660	AT1G80670	0.2322	AT1G59660	AT1G80670
741	AT1G03390	AT2G21430	0.232	AT1G03390	AT2G21430
742	AT2G31110	AT2G31120	0.2319	AT2G31110	AT2G31120
743	AT1G43910	AT5G60800	0.2318	AT1G43910	AT5G60800
744	AT1G77530	AT5G37990	0.2317	AT1G77530	AT5G37990
745	AT1G20150	AT5G54010	0.2317	AT1G20150	AT5G54010
746	AT5G10120	AT5G65100	0.2316	AT5G10120	AT5G65100
747	AT1G78950	AT1G07450	0.2316	AT1G78950	AT1G07450
748	AT1G14230	VSP2	0.2315	AT1G14230	AT5G24770
749	AT2G18550	AT1G16950	0.2315	AT2G18550	AT1G16950
750	ATMG00290	ATMG01270	0.2315	ATMG00290	ATMG01270
751	AT1G47600	AT3G06460	0.2314	AT1G47600	AT3G06460
752	CYP82F1	AT2G25150	0.2314	AT2G25160	AT2G25150
753	AT3G42725	AT3G50610	0.2313	AT3G42725	AT3G50610
754	AT3G07450	AT3G52130	0.2313	AT3G07450	AT3G52130
755	AT1G26390	AT5G24160	0.2311	AT1G26390	AT5G24160
756	AT1G03070	AT1G71000	0.231	AT1G03070	AT1G71000
757	AT2G18590	AT4G39650	0.231	AT2G18590	AT4G39650
758	AT3G26140	BETAG4	0.2309	AT3G26140	AT5G20330
759	AT3G08860	AT3G49580	0.2309	AT3G08860	AT3G49580
760	AT1G71740	AT4G21340	0.2309	AT1G71740	AT4G21340
761	AT2G07673	ATMG01290	0.2308	AT2G07673	ATMG01290
762	AT1G09080	AT1G09180	0.2307	AT1G09080	AT1G09180
763	AT2G32860	AT2G39850	0.2306	AT2G32860	AT2G39850
764	AT2G41400	AT3G04190	0.2304	AT2G41400	AT3G04190
765	AT3G50990	AT5G59845	0.2303	AT3G50990	AT5G59845
766	AMY1	CAX3	0.2303	AT4G25000	AT3G51860
767	AT3G12320	AT5G06980	0.2303	AT3G12320	AT5G06980
768	ATPME1	AT4G35985	0.2303	AT1G53840	AT4G35985
769	AT2G16210	AT5G57720	0.2303	AT2G16210	AT5G57720
770	ATHK1	AT1G31320	0.2303	AT2G17820	AT1G31320
771	AT2G26660	SRG3	0.2303	AT2G26660	AT3G02040
772	ATCG00840	ATCG00830	0.2302	ATCG00840	ATCG00830
773	AT1G31710	AT1G31710.b	0.2302	AT1G31710	AT1G31710
774	AT4G23610	AT3G44350	0.2302	AT4G23610	AT3G44350
775	AT1G62560	AT1G65860	0.2302	AT1G62560	AT1G65860
776	ATPRB1	ATNRT2.3	0.2302	AT2G14580	AT5G60780
777	AT1G68270	AT5G37980	0.2301	AT1G68270	AT5G37980
778	AT3G03480	AT4G16730	0.23	AT3G03480	AT4G16730
779	AT1G68270	AT1G63190	0.23	AT1G68270	AT1G63190
780	AT1G32770	AT3G15050	0.23	AT1G32770	AT3G15050
781	AT1G43910	AT3G47540	0.2299	AT1G43910	AT3G47540
782	AT1G56360	AT4G36350	0.2299	AT1G56360	AT4G36350
783	AT3G21500	AT3G52820	0.2298	AT3G21500	AT3G52820
784	AT4G09090	AT3G57250	0.2297	AT4G09090	AT3G57250
785	AT1G52820	CYP93D1	0.2297	AT1G52820	AT5G06900
786	AT1G34510	AT5G22410	0.2297	AT1G34510	AT5G22410
787	RPT2.b	RPT2	0.2297	AT2G30520	AT2G30520
788	AT3G32040	AT5G50590	0.2296	AT3G32040	AT5G50590
789	AT1G24030	AT4G08160	0.2295	AT1G24030	AT4G08160
790	AT2G31930	MYB85	0.2295	AT2G31930	AT4G22680
791	AT1G09210	AT5G61790	0.2295	AT1G09210	AT5G61790
792	AT5G45082	AT5G13205.b	0.2294	AT5G45082	AT5G13205
793	AT1G61280	SYP124	0.2294	AT1G61280	AT1G61290
794	AT2G21430	CYP703A2	0.2293	AT2G21430	AT1G01280
795	DOGT1	AT1G05680	0.2292	AT2G36800	AT1G05680
796	DREB1A	APRR5	0.2291	AT4G25480	AT5G24470
797	ASK16	AT4G12890	0.229	AT2G03190	AT4G12890
798	AT5G54060	AT4G14090	0.2289	AT5G54060	AT4G14090
799	ADH1	AT3G43190	0.2289	AT1G77120	AT3G43190
800	AT1G51280	AT1G51270	0.2289	AT1G51280	AT1G51270
801	ATCG00480	ATCG00470	0.2288	ATCG00480	ATCG00470
802	AT1G52950	AT1G58300	0.2288	AT1G52950	AT1G58300
803	AT3G05730	AT3G16670	0.2287	AT3G05730	AT3G16670
804	CYP705A5	AT5G48010	0.2286	AT5G47990	AT5G48010
805	ATMG01220	ATMG01210	0.2285	ATMG01220	ATMG01210
806	AT2G26820	AT2G22590	0.2284	AT2G26820	AT2G22590
807	AT3G12900	AT5G19700	0.2283	AT3G12900	AT5G19700
808	AT2G17660	AT1G02660	0.2283	AT2G17660	AT1G02660
809	AT1G52850	AT1G59930	0.2282	AT1G52850	AT1G59930
810	AT2G19970	AT4G30140	0.228	AT2G19970	AT4G30140
811	AT2G26820	AT4G22270	0.228	AT2G26820	AT4G22270
812	PCC1	AT3G22240	0.2279	AT3G22231	AT3G22240
813	AT1G62560	MYB29	0.2279	AT1G62560	AT5G07690
814	AT1G78990	AT5G49350	0.2278	AT1G78990	AT5G49350
815	AT1G08065	AT5G07230	0.2278	AT1G08065	AT5G07230
816	AT2G25150	AT5G47980	0.2277	AT2G25150	AT5G47980
817	AT1G09500	AT3G21500	0.2276	AT1G09500	AT3G21500
818	AT5G22980	AT5G21150	0.2275	AT5G22980	AT5G21150
819	AT3G05950	AT3G29430	0.2275	AT3G05950	AT3G29430
820	AT3G11390	AT3G11370	0.2275	AT3G11390	AT3G11370
821	AT2G34740	AT2G18340	0.2274	AT2G34740	AT2G18340
822	AT2G25470	ATCHX16	0.2273	AT2G25470	AT1G64170
823	AT2G32370	AT1G11590	0.2272	AT2G32370	AT1G11590
824	AT4G21440	AT5G24080	0.2271	AT4G21440	AT5G24080
825	AT2G32680	SAL2	0.2271	AT2G32680	AT5G64000
826	AT1G29020	AT5G41280	0.227	AT1G29020	AT5G41280
827	AT1G78410	AT5G24540	0.2268	AT1G78410	AT5G24540
828	AT4G37390	AT2G23170	0.2266	AT4G37390	AT2G23170
829	AT5G37690	AT5G44550	0.2264	AT5G37690	AT5G44550
830	AT5G52710	AT1G59171	0.2263	AT5G52710	AT1G59171
831	MYB122	GLIP1	0.2263	AT1G74080	AT5G40990
832	ATSTP2	ATOPT9	0.2263	AT1G07340	AT5G53510
833	AT2G17660	AT5G38700	0.2263	AT2G17660	AT5G38700
834	AT4G33550	AT5G28520	0.2262	AT4G33550	AT5G28520
835	ATCG01230	ATCG00065	0.2261	ATCG01230	ATCG00065
836	AT4G27140	AT4G27160	0.2261	AT4G27140	AT4G27160
837	AT2G18620	AT5G53680	0.2261	AT2G18620	AT5G53680
838	AT5G47330	AT5G53710	0.226	AT5G47330	AT5G53710
839	AT4G08780	AT4G08770	0.226	AT4G08780	AT4G08770
840	AT3G07450	AT4G29980	0.226	AT3G07450	AT4G29980
841	ATA27	AT1G68875	0.226	AT1G75940	AT1G68875
842	AMS	AT4G12920	0.226	AT2G16910	AT4G12920
843	ORG1	AT5G67370	0.2259	AT5G53450	AT5G67370
844	AT1G09370	AT1G49800	0.2258	AT1G09370	AT1G49800
845	AT2G36710	ADPG1	0.2255	AT2G36710	AT3G57510
846	ATCG00730	ATCG01080	0.2254	ATCG00730	ATCG01080
847	AT2G12300	AT4G19730	0.2254	AT2G12300	AT4G19730
848	AT3G31415	AT5G50590	0.2253	AT3G31415	AT5G50590
849	AT3G25830	AT5G37990	0.2253	AT3G25830	AT5G37990
850	AT1G13370.b	AT1G75600	0.2253	AT1G13370	AT1G75600
851	F3H	AT5G05270	0.2252	AT3G51240	AT5G05270
852	AT3G21560	ATNAP9	0.2252	AT3G21560	AT5G02270
853	AT3G01240	AT5G62750	0.2252	AT3G01240	AT5G62750
854	AT2G07728	ATMG00270	0.225	AT2G07728	ATMG00270
855	AT2G39060	AT1G51490	0.225	AT2G39060	AT1G51490
856	AT2G20870	AT2G04570	0.2249	AT2G20870	AT2G04570
857	AT1G15640	AT5G41280	0.2247	AT1G15640	AT5G41280
858	AT3G52130	AT4G14080	0.2246	AT3G52130	AT4G14080
859	ATMG00290	AT3G31970	0.2245	ATMG00290	AT3G31970
860	AT3G03910	AT3G30340	0.2244	AT3G03910	AT3G30340
861	AT2G15300	AT4G21340	0.2244	AT2G15300	AT4G21340
862	AT5G13900	AT4G36610	0.2243	AT5G13900	AT4G36610
863	AT1G52410	JR1	0.2243	AT1G52410	AT3G16470
864	AT1G71690	AT1G49800	0.2243	AT1G71690	AT1G49800
865	ATCG01010	ATCG00870	0.2242	ATCG01010	ATCG00870
866	IAA29	AT5G52900	0.2241	AT4G32280	AT5G52900
867	AT4G27280	AT5G61600	0.2241	AT4G27280	AT5G61600
868	AT1G65445	AT5G23960	0.2241	AT1G65445	AT5G23960
869	AT1G09370	AT1G11590	0.2241	AT1G09370	AT1G11590
870	AT4G19130	ATBRCA1	0.224	AT4G19130	AT4G21070
871	LHCB2.2	LHCB3	0.2239	AT2G05070	AT5G54270
872	AT2G17660	AT1G56660	0.2239	AT2G17660	AT1G56660
873	AT3G03910	AT3G03305	0.2238	AT3G03910	AT3G03305
874	AT1G14230	AT1G36280	0.2238	AT1G14230	AT1G36280
875	AT2G44840	AT1G32970	0.2238	AT2G44840	AT1G32970
876	AT3G30340	AT4G21760	0.2237	AT3G30340	AT4G21760
877	AT4G33720	AT5G19890	0.2236	AT4G33720	AT5G19890
878	AT1G59660	AT1G69680	0.2236	AT1G59660	AT1G69680
879	AT1G14120	AT3G26460	0.2236	AT1G14120	AT3G26460
880	ZIP3	AT3G59930	0.2236	AT2G32270	AT3G59930
881	AT3G21890	AT5G42760	0.2235	AT3G21890	AT5G42760
882	AT2G44840	AT2G36650	0.2235	AT2G44840	AT2G36650
883	AT4G29570	ARR21	0.2234	AT4G29570	AT5G07210
884	AT1G32970	AT2G26380	0.2234	AT1G32970	AT2G26380
885	AT1G50090	AT5G41280	0.2234	AT1G50090	AT5G41280
886	AT1G60190	AT_HSFC1	0.2234	AT1G60190	AT3G24520
887	AT4G17120	AT4G17110	0.2233	AT4G17120	AT4G17110
888	AT2G34790	AT1G24030	0.2232	AT2G34790	AT1G24030
889	AT1G18590	AKN2	0.2231	AT1G18590	AT4G39940
890	TOM20_1	AT3G28510	0.223	AT3G27070	AT3G28510
891	AHA10	AT3G24510	0.223	AT1G17260	AT3G24510
892	AT1G24030	AT1G70500	0.223	AT1G24030	AT1G70500
893	AT2G36650	AT1G17750	0.223	AT2G36650	AT1G17750
894	AT3G60700	ARR21	0.2229	AT3G60700	AT5G07210
895	AT3G48700	AT3G58060	0.2229	AT3G48700	AT3G58060
896	AT1G36370	AT3G49580	0.2229	AT1G36370	AT3G49580
897	CSD1	FSD1	-0.2229	AT1G08830	AT4G25100
898	AT2G37870	AT4G33550	0.2229	AT2G37870	AT4G33550
899	AT3G07850	AT1G69940	0.2228	AT3G07850	AT1G69940
900	AT1G67990	ATA7	0.2228	AT1G67990	AT4G28395
901	AT2G18150	AT4G36430	0.2228	AT2G18150	AT4G36430
902	ATMG00900	ATMG00270	0.2228	ATMG00900	ATMG00270
903	AT5G23960	AT5G44630	0.2227	AT5G23960	AT5G44630
904	AT1G08260	AT4G19130	0.2227	AT1G08260	AT4G19130
905	COR47	LTI29	0.2226	AT1G20440	AT1G20450
906	AT3G12000	GLIP7	0.2225	AT3G12000	AT5G15720
907	AT3G50770	CAX3	0.2224	AT3G50770	AT3G51860
908	AT1G68230	AT5G18970	0.2224	AT1G68230	AT5G18970
909	AT1G80170	AT1G22480	0.2224	AT1G80170	AT1G22480
910	AT2G27140	AT4G37445	0.2224	AT2G27140	AT4G37445
911	DTA4	AT5G22380	0.2223	AT1G79760	AT5G22380
912	AT1G61500	AT3G60920	0.2222	AT1G61500	AT3G60920
913	AT3G03480	AT5G50940	0.222	AT3G03480	AT5G50940
914	AT1G64640	AT1G11545	0.222	AT1G64640	AT1G11545
915	AT2G39040	ATPME2	0.222	AT2G39040	AT1G53830
916	AT2G39060	AT2G20340	0.222	AT2G39060	AT2G20340
917	AT_HSP17.6A	AT5G12020	0.2219	AT5G12030	AT5G12020
918	AT1G48070	AT4G26880	0.2218	AT1G48070	AT4G26880
919	AT3G14225	AT5G19880	0.2217	AT3G14225	AT5G19880
920	ILR1	ZFP2	0.2217	AT3G02875	AT5G57520
921	AT1G71160	AT3G52160	0.2217	AT1G71160	AT3G52160
922	AT1G24030	AT1G10800	0.2217	AT1G24030	AT1G10800
923	ATMG00290	AT2G07783	0.2217	ATMG00290	AT2G07783
924	BGL1	AT1G52410	0.2216	AT1G52400	AT1G52410
925	AT2G18800	AT3G59370	0.2216	AT2G18800	AT3G59370
926	AT2G04020	AT3G28810	0.2215	AT2G04020	AT3G28810
927	ABF1	AT1G49220	0.2215	AT1G49720	AT1G49220
928	AT2G46880	AT4G24890	0.2215	AT2G46880	AT4G24890
929	AT2G02680	AT1G61840	0.2215	AT2G02680	AT1G61840
930	AT3G47640	ORG1	0.2213	AT3G47640	AT5G53450
931	AT3G46880	AT3G62930	0.2213	AT3G46880	AT3G62930
932	AT4G12530	AT5G38130	0.2213	AT4G12530	AT5G38130
933	AT1G24030	AT5G01930	0.2213	AT1G24030	AT5G01930
934	AT2G18620	AT1G44318	0.2213	AT2G18620	AT1G44318
935	AT5G22430	AT5G33370	0.2211	AT5G22430	AT5G33370
936	AT1G56360	AT5G08030	0.2211	AT1G56360	AT5G08030
937	AT1G47485	ASML2	0.2211	AT1G47485	AT3G12890
938	AT1G68250	CRA1	0.221	AT1G68250	AT5G44120
939	AT1G29460	AT1G29510	0.2209	AT1G29460	AT1G29510
940	AT3G47540	PBS3	0.2208	AT3G47540	AT5G13320
941	AT1G43840	AT4G03790	0.2208	AT1G43840	AT4G03790
942	AT1G30740	AT4G16730	0.2208	AT1G30740	AT4G16730
943	ATMG00513	ATMG01200	0.2207	ATMG00513	ATMG01200
944	AT1G62940	AT4G35420	0.2207	AT1G62940	AT4G35420
945	AT2G17080	AT4G11780	0.2207	AT2G17080	AT4G11780
946	CYP71B9	AT4G19800	0.2207	AT2G02580	AT4G19800
947	AT3G26980	AT3G26980.b	0.2205	AT3G26980	AT3G26980
948	AT3G57260	SAL2	0.2204	AT3G57260	AT5G64000
949	AT1G07690	AT1G29080	0.2204	AT1G07690	AT1G29080
950	AT1G50310	CYP705A24	0.2204	AT1G50310	AT1G28430
951	AT2G31690	ACS7	0.2204	AT2G31690	AT4G26200
952	ATCG00870	ATCG00860	0.2202	ATCG00870	ATCG00860
953	TOM20_1	AT5G52710	0.2202	AT3G27070	AT5G52710
954	ELF4	AT5G59570	0.2201	AT2G40080	AT5G59570
955	ATMG00690	ATMG00650	0.22	ATMG00690	ATMG00650
956	AT5G51190	AT5G61600	0.22	AT5G51190	AT5G61600
957	AT3G45730	AT3G61630	0.22	AT3G45730	AT3G61630
958	AT4G29980	AT3G52130	0.22	AT4G29980	AT3G52130
959	AT1G29430	AT1G29450	0.22	AT1G29430	AT1G29450
960	JP630	AT1G03390	0.22	AT1G23760	AT1G03390
961	AT2G46240	AT_HSFA7B	0.22	AT2G46240	AT3G63350
962	AT2G30650	AT4G12530	0.22	AT2G30650	AT4G12530
963	AT3G55120	AT5G48880	0.2199	AT3G55120	AT5G48880
964	AT3G50590	AT5G24710	0.2199	AT3G50590	AT5G24710
965	AT1G23240	GRP16	0.2198	AT1G23240	AT5G07540
966	AT2G16660	AT4G34950	0.2198	AT2G16660	AT4G34950
967	AT1G21440	AT3G19710	0.2197	AT1G21440	AT3G19710
968	AT4CL3	AT1G06000	0.2197	AT1G65060	AT1G06000
969	AT2G32190	AT1G56060	0.2197	AT2G32190	AT1G56060
970	CYP71B21	AT5G43410	0.2196	AT3G26190	AT5G43410
971	AT2G04025	AT1G56680	0.2195	AT2G04025	AT1G56680
972	AT2G17850	AT3G03270	0.2194	AT2G17850	AT3G03270
973	AT1G64980	ORG1	0.2193	AT1G64980	AT5G53450
974	AT2G03830	AT4G37295	0.2192	AT2G03830	AT4G37295
975	CYP76C4	AT2G29220	0.2192	AT2G45550	AT2G29220
976	AT2G32680	AT3G25010	0.2191	AT2G32680	AT3G25010
977	CYP715A1	AT2G26380	0.219	AT5G52400	AT2G26380
978	AT3G04170	CYP78A9	0.219	AT3G04170	AT3G61880
979	CYP86A7	CYP86A4	0.219	AT1G63710	AT1G01600
980	AT1G32970	AT4G37710	0.219	AT1G32970	AT4G37710
981	AT1G18710	AT1G75230	0.219	AT1G18710	AT1G75230
982	AT1G79360	AT3G62950	0.219	AT1G79360	AT3G62950
983	AT4G10530	AT4G19800	0.2189	AT4G10530	AT4G19800
984	AT3G19680	AT2G47440	0.2189	AT3G19680	AT2G47440
985	ATMPK13	AT4G21760	0.2189	AT1G07880	AT4G21760
986	AT1G23520	CYP705A24	0.2188	AT1G23520	AT1G28430
987	ATCG00130	ATCG00120	0.2187	ATCG00130	ATCG00120
988	ATMG00060	ATMG01130	0.2187	ATMG00060	ATMG01130
989	AT1G50060	AT3G19430	0.2187	AT1G50060	AT3G19430
990	AT2G21660	AT4G39260	0.2187	AT2G21660	AT4G39260
991	AT1G29430	AT1G29510	0.2186	AT1G29430	AT1G29510
992	AT2G07673	ATMG01040	0.2186	AT2G07673	ATMG01040
993	AT1G01520	AT3G21890	0.2185	AT1G01520	AT3G21890
994	AT1G78280	AT5G63770	0.2185	AT1G78280	AT5G63770
995	AT2G46240	AT5G37670	0.2185	AT2G46240	AT5G37670
996	AT2G30670	AT3G12240	0.2185	AT2G30670	AT3G12240
997	AT2G43820	AT3G11340	0.2184	AT2G43820	AT3G11340
998	AT1G33055	AT3G02550	0.2184	AT1G33055	AT3G02550
999	AT2G04070	ATMRP3	0.2184	AT2G04070	AT3G13080
1000	SAG13	AT5G22860	0.2184	AT2G29350	AT5G22860
1001	AT2G02630	AT1G61840	0.2184	AT2G02630	AT1G61840
1002	AT1G49230	DREB1A	0.2183	AT1G49230	AT4G25480
1003	RTM1	AT5G18970	0.2183	AT1G05760	AT5G18970
1004	AT3G55120	AT5G05270	0.2182	AT3G55120	AT5G05270
1005	AT3G48570.b	AT3G48570	0.2182	AT3G48570	AT3G48570
1006	ATMLP_300B	AT3G06460	0.2182	AT3G16440	AT3G06460
1007	ABF1	AT4G33980	0.2182	AT1G49720	AT4G33980
1008	ACCD	ATCG00430	0.2181	ATCG00500	ATCG00430
1009	AT3G15310	AT5G54120	0.2181	AT3G15310	AT5G54120
1010	AT4G29980	AT4G16270	0.2179	AT4G29980	AT4G16270
1011	AT1G80170	AT4G17220	0.2179	AT1G80170	AT4G17220
1012	AT1G30795	AT4G12530	0.2179	AT1G30795	AT4G12530
1013	AT5G09520	AT5G09530	0.2177	AT5G09520	AT5G09530
1014	AT4G13920	ADPG1	0.2177	AT4G13920	AT3G57510
1015	AT1G78570	FLS	0.2177	AT1G78570	AT5G08640
1016	AT2G04025	AT5G39820	0.2177	AT2G04025	AT5G39820
1017	AT2G21655	AT3G56610	0.2177	AT2G21655	AT3G56610
1018	AT1G52060	AT1G47600	0.2177	AT1G52060	AT1G47600
1019	ATMG00430	ATMG00630	0.2177	ATMG00430	ATMG00630
1020	ARR5	ARR9	0.2176	AT3G48100	AT3G57040
1021	AT1G33811	AT1G04800	0.2175	AT1G33811	AT1G04800
1022	AT1G69230	AT3G03910	0.2174	AT1G69230	AT3G03910
1023	CYP703A2	AT1G13910	0.2174	AT1G01280	AT1G13910
1024	AT4G30450	AT4G30460	0.2173	AT4G30450	AT4G30460
1025	AT3G44070	AT5G43800	0.2172	AT3G44070	AT5G43800
1026	AT1G18710	MYB95	0.2171	AT1G18710	AT1G74430
1027	ATCEL2	CRC	0.2171	AT1G02800	AT1G69180
1028	AT1G14230	AT4G08870	0.217	AT1G14230	AT4G08870
1029	AT1G24030	AT1G47410	0.217	AT1G24030	AT1G47410
1030	AT1G08630	AT1G10070	0.217	AT1G08630	AT1G10070
1031	CSD1	AT3G15640	0.217	AT1G08830	AT3G15640
1032	AT2G32690	AT3G23450	0.217	AT2G32690	AT3G23450
1033	AT1G54020	THI2.1	0.2169	AT1G54020	AT1G72260
1034	ATCG00530	ATCG00520	0.2168	ATCG00530	ATCG00520
1035	AT3G50610	AT5G11940	0.2168	AT3G50610	AT5G11940
1036	AT4G35210	AT4G35200	0.2168	AT4G35210	AT4G35200
1037	CYP722A1	AT3G50650	0.2168	AT1G19630	AT3G50650
1038	CYP98A8	AT3G52160	0.2167	AT1G74540	AT3G52160
1039	AT1G60030	AT3G50610	0.2167	AT1G60030	AT3G50610
1040	AT5G22430	RXF26	0.2166	AT5G22430	AT1G58430
1041	AT4G40070	AT5G26130	0.2165	AT4G40070	AT5G26130
1042	AT3G15240	AT3G15230	0.2165	AT3G15240	AT3G15230
1043	CYP98A8	AT5G16960	0.2165	AT1G74540	AT5G16960
1044	AT2G40000	AT4G37610	0.2165	AT2G40000	AT4G37610
1045	CYP703A2	AT4G14080	0.2164	AT1G01280	AT4G14080
1046	AT3G19550	ADPG1	0.2162	AT3G19550	AT3G57510
1047	AT5G67300	AT4G37260	0.2161	AT5G67300	AT4G37260
1048	AT3G23220	IAA30	0.2161	AT3G23220	AT3G62100
1049	CYP86A7	AT5G55720	0.2161	AT1G63710	AT5G55720
1050	AT5G15120	AT5G39890	0.216	AT5G15120	AT5G39890
1051	AT1G43800	AT4G33560	0.2159	AT1G43800	AT4G33560
1052	ATCG00270	ATCG00680	0.2158	ATCG00270	ATCG00680
1053	AT4G21323	AT4G25380	0.2158	AT4G21323	AT4G25380
1054	AT1G19210	AT5G17350	0.2157	AT1G19210	AT5G17350
1055	AT2G27420	ATAMT1_2	0.2157	AT2G27420	AT1G64780
1056	AT2G34810	AT5G22860	0.2157	AT2G34810	AT5G22860
1057	AT1G24280	AT1G78050	0.2156	AT1G24280	AT1G78050
1058	AT2G30810	AT5G47350	0.2156	AT2G30810	AT5G47350
1059	AT3G27060	AT5G48720	0.2155	AT3G27060	AT5G48720
1060	AT1G54540	AT5G13900	0.2155	AT1G54540	AT5G13900
1061	ATGLR2.3	AT5G52350	0.2155	AT2G24710	AT5G52350
1062	ATGSTF14	AT5G14650	0.2154	AT1G49860	AT5G14650
1063	ERF1_2	ARA12	0.2154	AT1G12920	AT5G67360
1064	ADH1	SUS1	0.2154	AT1G77120	AT5G20830
1065	AT5G48570	HSP81_1	0.2153	AT5G48570	AT5G52640
1066	AT5G45210	AT5G64900	0.2153	AT5G45210	AT5G64900
1067	AT2G22590	AT3G55120	0.2153	AT2G22590	AT3G55120
1068	CYP71A12	AT2G15120	0.2153	AT2G30750	AT2G15120
1069	AT5G05250	ATOPT3	0.2151	AT5G05250	AT4G16370
1070	AT1G07120	AT3G50220	0.2151	AT1G07120	AT3G50220
1071	AT1G26390	AT5G05340	0.2151	AT1G26390	AT5G05340
1072	PR1	PR5	0.215	AT2G14610	AT1G75040
1073	AT4G21630	AT3G57250	0.2149	AT4G21630	AT3G57250
1074	ATMG00060	AT2G07749	0.2149	ATMG00060	AT2G07749
1075	AT1G33055	AT5G66985	0.2149	AT1G33055	AT5G66985
1076	ATCG00770	ATCG00760	0.2148	ATCG00770	ATCG00760
1077	AT1G52410	AT5G24420	0.2148	AT1G52410	AT5G24420
1078	AT1G48100	SQS2	0.2148	AT1G48100	AT4G34650
1079	PR_1_LIKE	AT4G30140	0.2148	AT2G19990	AT4G30140
1080	AT2G05050	AT1G73540	0.2148	AT2G05050	AT1G73540
1081	AT3G42570	AT3G62820	0.2147	AT3G42570	AT3G62820
1082	G_TMT	AT1G43780	0.2146	AT1G64970	AT1G43780
1083	ATLUP2	AT5G62730	0.2146	AT1G78960	AT5G62730
1084	AT1G36340	AT2G15325	0.2145	AT1G36340	AT2G15325
1085	AT2G23550	AT1G62070	0.2145	AT2G23550	AT1G62070
1086	AT1G44318	AT1G44414	0.2144	AT1G44318	AT1G44414
1087	AT3G52130	AT5G16920	0.2144	AT3G52130	AT5G16920
1088	MBP2	AT5G24420	0.2144	AT1G52030	AT5G24420
1089	ASK16	AT3G14520	0.2144	AT2G03190	AT3G14520
1090	AT5G53680	AT1G44414	0.2143	AT5G53680	AT1G44414
1091	AT5G24280	AT5G55490	0.2143	AT5G24280	AT5G55490
1092	AT1G59930	AT1G34530	0.2143	AT1G59930	AT1G34530
1093	AT2G15810	AT1G21290	0.2143	AT2G15810	AT1G21290
1094	ATMG00513	ATMG00070	0.2142	ATMG00513	ATMG00070
1095	ATHSFA2	AT3G24500	0.2142	AT2G26150	AT3G24500
1096	AT3G59480	AT5G26330	0.2141	AT3G59480	AT5G26330
1097	AT2G07749	ATMG00280	0.2141	AT2G07749	ATMG00280
1098	AT2G28680	AT5G09500	0.2141	AT2G28680	AT5G09500
1099	AT1G07350	AT3G14200	0.2141	AT1G07350	AT3G14200
1100	AT2G36710	AT3G15510	0.2141	AT2G36710	AT3G15510
1101	AT4G37680	SQD2	0.214	AT4G37680	AT5G01220
1102	AT2G15300	AT1G43020	0.214	AT2G15300	AT1G43020
1103	F3H	AT5G48880	0.2139	AT3G51240	AT5G48880
1104	AT4G27652	AT1G73540	0.2139	AT4G27652	AT1G73540
1105	AT1G61070	AT3G20450	0.2139	AT1G61070	AT3G20450
1106	HY5	POP1	0.2138	AT5G11260	AT5G44110
1107	AT2G39060	MYB62	0.2137	AT2G39060	AT1G68320
1108	AT2G23990	AT3G24510	0.2137	AT2G23990	AT3G24510
1109	ATCG00690	ATCG00660	0.2135	ATCG00690	ATCG00660
1110	AT3G17150	AT3G57250	0.2135	AT3G17150	AT3G57250
1111	AKN2	AT1G25155	0.2134	AT4G39940	AT1G25155
1112	AT3G23230	AT3G23220	0.2134	AT3G23230	AT3G23220
1113	AT1G09180	PHT6	0.2134	AT1G09180	AT5G43340
1114	AT5G07130	AT5G09520	0.2133	AT5G07130	AT5G09520
1115	AT1G10800	AT5G01930	0.2133	AT1G10800	AT5G01930
1116	AT5G24280	AT5G60250	0.2132	AT5G24280	AT5G60250
1117	AT3G29590	AT4G14090	0.2132	AT3G29590	AT4G14090
1118	AT1G54050	ATHSP101	0.2132	AT1G54050	AT1G74310
1119	AT4G33550	AT5G28510	0.2131	AT4G33550	AT5G28510
1120	AT5G59570	TOC1	0.213	AT5G59570	AT5G61380
1121	AT3G52180	AT4G09020	0.2129	AT3G52180	AT4G09020
1122	AT1G66400	AT5G43620	0.2129	AT1G66400	AT5G43620
1123	AT1G64160	AT5G52670	0.2129	AT1G64160	AT5G52670
1124	CYP705A24	AT4G25010	0.2128	AT1G28430	AT4G25010
1125	AT2G21655	AT5G19880	0.2127	AT2G21655	AT5G19880
1126	AT2G47000	AT2G20720	0.2127	AT2G47000	AT2G20720
1127	RIC2	AT1G07120	0.2126	AT1G27380	AT1G07120
1128	AT1G23210	AT1G07290	0.2126	AT1G23210	AT1G07290
1129	ATMG01190	AT2G07723	0.2126	ATMG01190	AT2G07723
1130	AT2G01520	AT1G70850	0.2126	AT2G01520	AT1G70850
1131	AT3G07720	IRT1	0.2125	AT3G07720	AT4G19690
1132	AT4CL3	F3H	0.2125	AT1G65060	AT3G51240
1133	AT2G20720	AT3G61630	0.2124	AT2G20720	AT3G61630
1134	AT2G39705	AT3G53210	0.2124	AT2G39705	AT3G53210
1135	ATCG01080	ATCG01070	0.2123	ATCG01080	ATCG01070
1136	AT5G63770	AT1G56660	0.2123	AT5G63770	AT1G56660
1137	JP630	AT1G13910	0.2123	AT1G23760	AT1G13910
1138	AT2G44550	ATEXPB4	0.2123	AT2G44550	AT2G45110
1139	AT3G03260	SQD2	0.2122	AT3G03260	AT5G01220
1140	AT1G03720	CRC	0.2122	AT1G03720	AT1G69180
1141	AT2G30810	ATEXPA23	0.2122	AT2G30810	AT5G39280
1142	AT1G14550	AT5G24550	0.2121	AT1G14550	AT5G24550
1143	AT3G23550	AT5G61160	0.2119	AT3G23550	AT5G61160
1144	AT1G71200	COPT2	0.2119	AT1G71200	AT3G46900
1145	AT2G46880	AT1G17710	0.2119	AT2G46880	AT1G17710
1146	AT1G49570	AT5G26130	0.2118	AT1G49570	AT5G26130
1147	AT1G12610	AT5G38700	0.2117	AT1G12610	AT5G38700
1148	AT1G29090	AT5G46960	0.2117	AT1G29090	AT5G46960
1149	BON3	AT3G61390	0.2117	AT1G08860	AT3G61390
1150	AT2G30670	ATMRP8	0.2116	AT2G30670	AT3G13090
1151	ATMG00060	ATMG00280	0.2115	ATMG00060	ATMG00280
1152	ATGLR2.3	AT5G26130	0.2114	AT2G24710	AT5G26130
1153	AT3G13784	ATEXLB1	0.2113	AT3G13784	AT4G17030
1154	AT3G23220	AT5G24550	0.2113	AT3G23220	AT5G24550
1155	ATGLR2.3	AT5G04730	0.2113	AT2G24710	AT5G04730
1156	AT2G41400	AT3G04170	0.2113	AT2G41400	AT3G04170
1157	AMS	AT5G24820	0.2113	AT2G16910	AT5G24820
1158	AT1G53540	AT_HSP17.6A	0.211	AT1G53540	AT5G12030
1159	AT4G09090	AT4G21630	0.2109	AT4G09090	AT4G21630
1160	AT1G03410	AT5G42600	0.2109	AT1G03410	AT5G42600
1161	CYP87A2	AT5G24070	0.2106	AT1G12740	AT5G24070
1162	AT1G12610	AT4G34410	0.2106	AT1G12610	AT4G34410
1163	AT1G70420	APRR5	0.2106	AT1G70420	AT5G24470
1164	AT2G41190	AT4G12580	0.2106	AT2G41190	AT4G12580
1165	STK	AT5G60140	0.2105	AT4G09960	AT5G60140
1166	F3H	AT5G17010	0.2104	AT3G51240	AT5G17010
1167	AT1G72360	AT4G40070	0.2103	AT1G72360	AT4G40070
1168	AT1G11080	AT1G30040	0.2103	AT1G11080	AT1G30040
1169	ATEXPA2	AT4G36880	0.2102	AT5G05290	AT4G36880
1170	AT4G34770	AT5G49170	0.2102	AT4G34770	AT5G49170
1171	AT1G18130	AT5G05180	0.2102	AT1G18130	AT5G05180
1172	ARR15	ARR7	0.2102	AT1G74890	AT1G19050
1173	AT2G46610	AT3G07800	0.2102	AT2G46610	AT3G07800
1174	AT5G45080	AT5G45070	0.2101	AT5G45080	AT5G45070
1175	AT3G01670	AT3G20570	0.2101	AT3G01670	AT3G20570
1176	AT2G12480	AT5G18000	0.2101	AT2G12480	AT5G18000
1177	AT3G24900	CRK6	0.21	AT3G24900	AT4G23140
1178	AT1G08260	ATBRCA1	0.21	AT1G08260	AT4G21070
1179	AT3G04170	AT3G60730	0.2099	AT3G04170	AT3G60730
1180	AT3G04540	AT5G23960	0.2099	AT3G04540	AT5G23960
1181	ATMPK12	AT1G64360	0.2099	AT2G46070	AT1G64360
1182	AT3G29590	AT5G54060	0.2098	AT3G29590	AT5G54060
1183	AT3G29590	ATGSTF12	0.2098	AT3G29590	AT5G17220
1184	AT1G09080	AT3G15980	0.2098	AT1G09080	AT3G15980
1185	AT1G24150	AT4G37290	0.2098	AT1G24150	AT4G37290
1186	AT1G70880	AT1G33900	0.2097	AT1G70880	AT1G33900
1187	AT5G47350	AT4G15750	0.2096	AT5G47350	AT4G15750
1188	AT1G28050	AT4G36010	0.2096	AT1G28050	AT4G36010
1189	AT1G49220	AT4G33980	0.2096	AT1G49220	AT4G33980
1190	AT4G23150	AT4G23310	0.2095	AT4G23150	AT4G23310
1191	AT3G14520	AT4G13080	0.2095	AT3G14520	AT4G13080
1192	AT1G09815	AT3G07800	0.2095	AT1G09815	AT3G07800
1193	AT2G17850	AT3G29970	0.2095	AT2G17850	AT3G29970
1194	A37	AT1G66080	0.2094	AT3G16050	AT1G66080
1195	AT2G18190	AT1G21850	0.2094	AT2G18190	AT1G21850
1196	AT1G03820	AT4G24780	0.2094	AT1G03820	AT4G24780
1197	AT1G30020	AT1G67990	0.2093	AT1G30020	AT1G67990
1198	SDH4	SIRANBP	0.209	AT2G46505	AT1G07140
1199	ATCG00770	ATCG00750	0.2089	ATCG00770	ATCG00750
1200	AT3G12000	AT1G25330	0.2089	AT3G12000	AT1G25330
1201	AT1G29430	AT1G29460	0.2089	AT1G29430	AT1G29460
1202	AT1G12180	AT4G09090	0.2089	AT1G12180	AT4G09090
1203	ICS1	AT3G49340	0.2089	AT1G74710	AT3G49340
1204	AT3G28830	AT1G69940	0.2088	AT3G28830	AT1G69940
1205	ATMG01290	ATMG01040	0.2088	ATMG01290	ATMG01040
1206	AT1G71200	ZIP2	0.2088	AT1G71200	AT5G59520
1207	AT2G41250	AT5G17300	0.2088	AT2G41250	AT5G17300
1208	ATGLR2.8	AT4G23310	0.2088	AT2G29110	AT4G23310
1209	AT2G30670	AT5G38910	0.2088	AT2G30670	AT5G38910
1210	AT1G11540	AT3G29110	0.2087	AT1G11540	AT3G29110
1211	BOR1	AT1G80760	0.2087	AT2G47160	AT1G80760
1212	AT4G29980	AT5G52160	0.2086	AT4G29980	AT5G52160
1213	AT2G41250	COL2	0.2086	AT2G41250	AT3G02380
1214	AT1G26790	COL2	0.2085	AT1G26790	AT3G02380
1215	AT2G28780	AT4G00910	0.2085	AT2G28780	AT4G00910
1216	AT2G23970	AT1G29080	0.2085	AT2G23970	AT1G29080
1217	AT2G07674	ATMG01000	0.2083	AT2G07674	ATMG01000
1218	DIN11	AT5G61160	0.2083	AT3G49620	AT5G61160
1219	AT5G10550	AT5G65630	0.2082	AT5G10550	AT5G65630
1220	BAP1	AT5G22250	0.2082	AT3G61190	AT5G22250
1221	AT3G09010	AT4G35180	0.2082	AT3G09010	AT4G35180
1222	AT2G23060	AT3G25900	0.2082	AT2G23060	AT3G25900
1223	AT1G68880	AT5G38910	0.2079	AT1G68880	AT5G38910
1224	AT2G47200	AT5G49350	0.2079	AT2G47200	AT5G49350
1225	AT4G33980	AT5G42900	0.2078	AT4G33980	AT5G42900
1226	AT3G07800	AT4G37490	0.2078	AT3G07800	AT4G37490
1227	AT1G70420	DREB1A	0.2078	AT1G70420	AT4G25480
1228	AT1G62560	AT4G12030	0.2078	AT1G62560	AT4G12030
1229	AT1G23670	GRP18	0.2077	AT1G23670	AT5G07520
1230	IAA29	AT5G02760	0.2076	AT4G32280	AT5G02760
1231	AT5G12050	AT5G62280	0.2075	AT5G12050	AT5G62280
1232	ATMG00513	ATMG01130	0.2075	ATMG00513	ATMG01130
1233	AT2G22780	MFP2	0.2075	AT2G22780	AT3G06860
1234	AT5G57540	AT5G57530	0.2074	AT5G57540	AT5G57530
1235	AT3G18290	AT5G67370	0.2074	AT3G18290	AT5G67370
1236	AT2G07749	ATMG00650	0.2074	AT2G07749	ATMG00650
1237	AT2G29150	AT5G47730	0.2074	AT2G29150	AT5G47730
1238	AT5G45380	ATNRT2.4	0.2073	AT5G45380	AT5G60770
1239	AT3G43430	AT2G41510	0.2073	AT3G43430	AT2G41510
1240	AT1G20150	AT3G20450	0.2073	AT1G20150	AT3G20450
1241	ATCG00870	ATCG00660	0.2072	ATCG00870	ATCG00660
1242	APP	ATBRCA1	0.2072	AT4G02390	AT4G21070
1243	AT5G23410	AT4G33980	0.2072	AT5G23410	AT4G33980
1244	AT1G59740	AT2G41510	0.2072	AT1G59740	AT2G41510
1245	AT2G18590	AT3G60700	0.2072	AT2G18590	AT3G60700
1246	ASK16	AT2G23990	0.2072	AT2G03190	AT2G23990
1247	TRFL10	ATRAD17	0.2071	AT5G03780	AT5G66130
1248	AT3G55790	AT3G61390	0.207	AT3G55790	AT3G61390
1249	AT4G21323	AT4G23493	0.207	AT4G21323	AT4G23493
1250	AT3G05950	HKT1	0.207	AT3G05950	AT4G10310
1251	AT2G28270	AT4G07820	0.207	AT2G28270	AT4G07820
1252	AT3G07450	AT4G14080	0.2069	AT3G07450	AT4G14080
1253	AT1G43800	AT3G27220	0.2069	AT1G43800	AT3G27220
1254	AT4G19430	AT5G62730	0.2068	AT4G19430	AT5G62730
1255	AT3G20500	AT4G35985	0.2068	AT3G20500	AT4G35985
1256	CCoAMT	AT1G66690	0.2068	AT1G67980	AT1G66690
1257	AT1G14120	AT5G37990	0.2068	AT1G14120	AT5G37990
1258	ATCG00790	ATCG00590	0.2067	ATCG00790	ATCG00590
1259	AT3G52810	AT5G61605	0.2067	AT3G52810	AT5G61605
1260	AT3G50400	AT5G09520	0.2067	AT3G50400	AT5G09520
1261	AT1G07120	AT4G28500	0.2066	AT1G07120	AT4G28500
1262	AT1G20150	AT4G29250	0.2066	AT1G20150	AT4G29250
1263	AT3G12900	AT3G13610	0.2065	AT3G12900	AT3G13610
1264	AT2G21220	AT1G75880	0.2065	AT2G21220	AT1G75880
1265	ATCSLB01	ATMLP_300B	0.2065	AT2G32610	AT3G16440
1266	ATMG00160	ATMG00640	0.2064	ATMG00160	ATMG00640
1267	AT1G66800	AT5G23840	0.2064	AT1G66800	AT5G23840
1268	AT2G12480	AT5G60140	0.2064	AT2G12480	AT5G60140
1269	AT2G17080	AT4G35200	0.2064	AT2G17080	AT4G35200
1270	CYP96A3	AT3G48700	0.2064	AT1G65340	AT3G48700
1271	AT2G44830	AT3G50610	0.2064	AT2G44830	AT3G50610
1272	AT3G05800	APRR5	0.2063	AT3G05800	AT5G24470
1273	AT1G49450	AT_HSFA6B	0.2063	AT1G49450	AT3G22830
1274	ZIP5	ATCHX16	0.2063	AT1G05300	AT1G64170
1275	AT2G19590	AT3G43190	0.2063	AT2G19590	AT3G43190
1276	AT3G09440	HSP81_2	0.2062	AT3G09440	AT5G56030
1277	AT1G32970	AT3G23240	0.2062	AT1G32970	AT3G23240
1278	AT3G46270	AT5G56080	0.2061	AT3G46270	AT5G56080
1279	AT4G35725	AT5G09370	0.2061	AT4G35725	AT5G09370
1280	AT1G78950	LUP1	0.2061	AT1G78950	AT1G78970
1281	AT2G31010	AT2G31010.b	0.2061	AT2G31010	AT2G31010
1282	AT3G24510	CYP96A2	0.206	AT3G24510	AT4G32170
1283	CYP83A1	AT3G58990	0.2059	AT4G13770	AT3G58990
1284	AT4G35690	AT4G36740	0.2058	AT4G35690	AT4G36740
1285	AT1G78440	AT3G05800	0.2058	AT1G78440	AT3G05800
1286	AT2G36710	AT1G61810	0.2058	AT2G36710	AT1G61810
1287	AT4G19130	AT2G45460	0.2056	AT4G19130	AT2G45460
1288	AT3G23550	AT4G24350	0.2055	AT3G23550	AT4G24350
1289	AT3G03480	ATMHX	0.2055	AT3G03480	AT2G47600
1290	ATMG01200	ATMG01130	0.2054	ATMG01200	ATMG01130
1291	AT3G19430	AT4G26880	0.2054	AT3G19430	AT4G26880
1292	AT2G23830	AT1G19250	0.2054	AT2G23830	AT1G19250
1293	AT2G42940	AT4G34850	0.2053	AT2G42940	AT4G34850
1294	ATCG00560	ATCG00570	0.2052	ATCG00560	ATCG00570
1295	AT4G25850	AT5G62730	0.2052	AT4G25850	AT5G62730
1296	AT1G72660	APX2	0.2052	AT1G72660	AT3G09640
1297	AT1G63140	AT4G24890	0.2052	AT1G63140	AT4G24890
1298	AT1G62210	AT3G04200	0.2052	AT1G62210	AT3G04200
1299	CYP712A1	AT1G52790	0.2052	AT2G42250	AT1G52790
1300	AT5G42180	FLA12	0.2051	AT5G42180	AT5G60490
1301	SHP1	GLIP7	0.2051	AT3G58780	AT5G15720
1302	AT4G29690	AT1G44318	0.2051	AT4G29690	AT1G44318
1303	AT1G64160	AT4G08780	0.2051	AT1G64160	AT4G08780
1304	ATMG00430	ATMG00650	0.2051	ATMG00430	ATMG00650
1305	AT2G18370	AT5G63560	0.2051	AT2G18370	AT5G63560
1306	MIOX2	ERD5	0.2051	AT2G19800	AT3G30775
1307	AT2G30660	TOM20_1	0.2051	AT2G30660	AT3G27070
1308	AT1G03820	AT4G39320	0.205	AT1G03820	AT4G39320
1309	ARR9	ARR6	0.2049	AT3G57040	AT5G62920
1310	AT1G48500	TSF	0.2048	AT1G48500	AT4G20370
1311	AT1G73010	AT1G17710	0.2048	AT1G73010	AT1G17710
1312	AT1G49320	AT4G37970	0.2048	AT1G49320	AT4G37970
1313	RALFL8	AT3G07850	0.2048	AT1G61563	AT3G07850
1314	AT2G19070	AT4G29250	0.2047	AT2G19070	AT4G29250
1315	THI2.1	AT5G24420	0.2046	AT1G72260	AT5G24420
1316	AT4G12400	AT5G48570	0.2045	AT4G12400	AT5G48570
1317	COL2	AT5G17300	0.2044	AT3G02380	AT5G17300
1318	EXL4	XTH3	0.2044	AT1G75910	AT3G25050
1319	PKS1	MYB3	0.2044	AT2G02950	AT1G22640
1320	AT1G72240	AT3G09870	0.2043	AT1G72240	AT3G09870
1321	AT4G37710	AT2G26380	0.2042	AT4G37710	AT2G26380
1322	AT1G43780	AT5G14450	0.2042	AT1G43780	AT5G14450
1323	CYP703A2	AT4G20420	0.2042	AT1G01280	AT4G20420
1324	AT4G03530	AOP2	0.2042	AT4G03530	AT4G03060
1325	AT3G30560	AT1G43110	0.2041	AT3G30560	AT1G43110
1326	ATCG00280	ATCG01240	0.204	ATCG00280	ATCG01240
1327	AT3G07450	AT3G13220	0.2039	AT3G07450	AT3G13220
1328	AT1G70130	AT2G26380	0.2039	AT1G70130	AT2G26380
1329	AT3G50990	ALC	0.2038	AT3G50990	AT5G67110
1330	AT4G09090	ATEXPA23	0.2038	AT4G09090	AT5G39280
1331	HAT2	AT5G52900	0.2037	AT5G47370	AT5G52900
1332	AT3G13370	AT3G50990	0.2037	AT3G13370	AT3G50990
1333	AT3G14395	SPL5	0.2037	AT3G14395	AT3G15270
1334	AT1G49570	AT5G19890	0.2037	AT1G49570	AT5G19890
1335	AT1G47400	ORG1	0.2037	AT1G47400	AT5G53450
1336	AT2G18210	AT1G32970	0.2037	AT2G18210	AT1G32970
1337	AT2G39370	AT3G60650	0.2037	AT2G39370	AT3G60650
1338	AT2G02515	AT5G13670	0.2037	AT2G02515	AT5G13670
1339	AT2G03740	AT1G30020	0.2036	AT2G03740	AT1G30020
1340	AT1G54540	AT5G09520	0.2035	AT1G54540	AT5G09520
1341	AT2G27420	AT4G01080	0.2035	AT2G27420	AT4G01080
1342	AT1G29440	AT5G52900	0.2033	AT1G29440	AT5G52900
1343	AT2G39060	AT5G42955	0.2033	AT2G39060	AT5G42955
1344	AT3G52130	AT5G62080	0.2032	AT3G52130	AT5G62080
1345	AT1G72020	AT4G26230	0.2032	AT1G72020	AT4G26230
1346	AT1G60590	AT1G23205	0.2032	AT1G60590	AT1G23205
1347	AT4G26460	AT5G42200	0.2031	AT4G26460	AT5G42200
1348	AT3G43430	CKX3	0.203	AT3G43430	AT5G56970
1349	ATBRCA1	ATRAD51	0.203	AT4G21070	AT5G20850
1350	APP	AT5G24280	0.2029	AT4G02390	AT5G24280
1351	AT2G41190	AT3G13672	0.2029	AT2G41190	AT3G13672
1352	AT1G07260	AT4G16260	0.2028	AT1G07260	AT4G16260
1353	AT1G36280	AT4G08870	0.2028	AT1G36280	AT4G08870
1354	AT1G80670	AT2G47520	0.2028	AT1G80670	AT2G47520
1355	ATHK1	AT3G27400	0.2028	AT2G17820	AT3G27400
1356	CSD1	CCH	-0.2028	AT1G08830	AT3G56240
1357	AT2G30810	AT5G09370	0.2028	AT2G30810	AT5G09370
1358	POP1	AT5G52250	0.2027	AT5G44110	AT5G52250
1359	CYP93D1	AT5G50590	0.2027	AT5G06900	AT5G50590
1360	AT2G46240	AT5G35320	0.2027	AT2G46240	AT5G35320
1361	PHT5	AT3G52820	0.2027	AT2G32830	AT3G52820
1362	AT2G04400	TRP1	0.2026	AT2G04400	AT5G17990
1363	PHE1	AT4G03156	0.2026	AT1G65330	AT4G03156
1364	AT2G25140	AT4G23493	0.2026	AT2G25140	AT4G23493
1365	ATMG00730	ATMG00160	0.2025	ATMG00730	ATMG00160
1366	AT2G36210	AT5G03700	0.2025	AT2G36210	AT5G03700
1367	AT2G12300	AT3G30396	0.2025	AT2G12300	AT3G30396
1368	EDS1	AT5G22530	0.2024	AT3G48090	AT5G22530
1369	AT5G09520	AT5G13580	0.2022	AT5G09520	AT5G13580
1370	AOX1B	AT3G48850	0.2022	AT3G22360	AT3G48850
1371	AT1G16030	AT_HSP17.6A	0.2022	AT1G16030	AT5G12030
1372	AT2G18190	AT4G16680	0.2022	AT2G18190	AT4G16680
1373	AT2G42940	AT3G59530	0.2022	AT2G42940	AT3G59530
1374	ATMPK12	AT5G25840	0.2022	AT2G46070	AT5G25840
1375	AT3G11010	CRK6	0.2021	AT3G11010	AT4G23140
1376	AT1G39110	AT5G13205.b	0.2021	AT1G39110	AT5G13205
1377	ATPRB1	AT5G38320	0.2021	AT2G14580	AT5G38320
1378	AT3G48510	AT4G36740	0.2019	AT3G48510	AT4G36740
1379	ATGSTF11	AT3G19710	0.2019	AT3G03190	AT3G19710
1380	ATHRGP1	AT3G54580	0.2018	AT3G54590	AT3G54580
1381	AT1G74930	AT1G19210	0.2018	AT1G74930	AT1G19210
1382	RNS3	AT1G06120	0.2018	AT1G26820	AT1G06120
1383	AT1G03390	QRT3	0.2018	AT1G03390	AT4G20050
1384	ORG1	ATNRAMP4	0.2017	AT5G53450	AT5G67330
1385	AT1G15640	AT4G14390	0.2017	AT1G15640	AT4G14390
1386	AT1G43790	AT5G03260	0.2017	AT1G43790	AT5G03260
1387	AT1G61840	AT1G44050	0.2017	AT1G61840	AT1G44050
1388	AT1G39110	AT4G28870	0.2017	AT1G39110	AT4G28870
1389	TRFL10	AT2G45460	0.2016	AT5G03780	AT2G45460
1390	PLT2	AT5G08565	0.2016	AT1G51190	AT5G08565
1391	AT4G27280	AT3G50060	0.2015	AT4G27280	AT3G50060
1392	AT3G07450	AT4G35420	0.2014	AT3G07450	AT4G35420
1393	AT1G29460	AT5G39860	0.2014	AT1G29460	AT5G39860
1394	AT1G29430	AT3G03840	0.2014	AT1G29430	AT3G03840
1395	AHA10	AT4G29285	0.2014	AT1G17260	AT4G29285
1396	AT1G16510	AT4G19200	0.2014	AT1G16510	AT4G19200
1397	AT2G01880	AT3G59710	0.2014	AT2G01880	AT3G59710
1398	AT2G25150	AT3G45700	0.2014	AT2G25150	AT3G45700
1399	AT1G69500	AT4G35420	0.2013	AT1G69500	AT4G35420
1400	AT3G07720	MTPA2	0.2013	AT3G07720	AT3G58810
1401	AT1G29430	AT1G29500	0.2013	AT1G29430	AT1G29500
1402	AT1G75890	AT3G12000	0.2013	AT1G75890	AT3G12000
1403	AT3G27540	AT5G51990	0.2012	AT3G27540	AT5G51990
1404	AT2G39060	AT3G16040	0.2012	AT2G39060	AT3G16040
1405	AT2G39510	AT1G69230	0.2012	AT2G39510	AT1G69230
1406	AT3G55120	AT5G13930	0.2011	AT3G55120	AT5G13930
1407	APP	AT4G19130	0.2011	AT4G02390	AT4G19130
1408	AT1G78990	AT5G44550	0.2011	AT1G78990	AT5G44550
1409	AT1G61120	AT3G24982	0.2011	AT1G61120	AT3G24982
1410	AT4G08950	PHI_1	0.201	AT4G08950	AT1G35140
1411	ADH1	AT4G33070	0.201	AT1G77120	AT4G33070
1412	GGPS2	CYP705A24	0.201	AT2G23800	AT1G28430
1413	AT1G36150	ATSTP2	0.2009	AT1G36150	AT1G07340
1414	AT1G60470	AT1G14780	0.2009	AT1G60470	AT1G14780
1415	AT3G11340	AT4G35180	0.2008	AT3G11340	AT4G35180
1416	AT1G23240	GRP17	0.2008	AT1G23240	AT5G07530
1417	AT2G21655	AT5G23960	0.2007	AT2G21655	AT5G23960
1418	AT2G43100	AT3G58990	0.2007	AT2G43100	AT3G58990
1419	AT4G35725	AT5G54220	0.2006	AT4G35725	AT5G54220
1420	AT3G04170	CYP72A9	0.2006	AT3G04170	AT3G14630
1421	ATGSTF11	AT3G58990	0.2006	AT3G03190	AT3G58990
1422	TRFL3	ATBRCA1	0.2006	AT1G17460	AT4G21070
1423	ATCG00330	ATCG00860	0.2005	ATCG00330	ATCG00860
1424	HSP21	AT5G66090	0.2005	AT4G27670	AT5G66090
1425	ATMG01180	ATMG01090	0.2005	ATMG01180	ATMG01090
1426	AT1G03070	AT3G07150	0.2005	AT1G03070	AT3G07150
1427	AT5G18450	AT5G38780	0.2004	AT5G18450	AT5G38780
1428	AT4G29980	AT4G35420	0.2004	AT4G29980	AT4G35420
1429	AT3G10040	AT2G47560	0.2004	AT3G10040	AT2G47560
1430	AT1G76410	AT3G43430	0.2004	AT1G76410	AT3G43430
1431	AT1G12180	AT4G35725	0.2004	AT1G12180	AT4G35725
1432	ATSTP2	AT3G58290	0.2004	AT1G07340	AT3G58290
1433	AT4G25330	AT5G60250	0.2003	AT4G25330	AT5G60250
1434	AT1G22690	AT5G25840	0.2003	AT1G22690	AT5G25840
1435	AT2G23580	AT5G45770	0.2003	AT2G23580	AT5G45770
1436	CYP86C3	AT5G65205	0.2002	AT1G13140	AT5G65205
1437	AT2G18150	AT5G06730	0.2002	AT2G18150	AT5G06730
1438	AT5G49070	AT4G14815	0.2001	AT5G49070	AT4G14815
1439	AT3G03840	SAUR_AC1	0.2001	AT3G03840	AT4G38850
1440	ELF4	AT2G23030	0.2001	AT2G40080	AT2G23030
1441	AT2G26660	AT5G20150	0.2001	AT2G26660	AT5G20150
1442	AT3G59710	ATPEN1	0.2	AT3G59710	AT4G15340
1443	AT1G66100	AT4G17470	0.2	AT1G66100	AT4G17470
1444	AT3G08590	AT4G27585	0.1999	AT3G08590	AT4G27585
1445	COR15A	COR414_TM1	0.1999	AT2G42540	AT1G29395
1446	AT1G61610	AT1G79680	0.1999	AT1G61610	AT1G79680
1447	ASK16	AT4G13080	0.1999	AT2G03190	AT4G13080
1448	AT4G27585	AT3G48850	0.1998	AT4G27585	AT3G48850
1449	AT2G19070	AT3G52160	0.1998	AT2G19070	AT3G52160
1450	SRG3	SQD1	0.1997	AT3G02040	AT4G33030
1451	AT2G47200	AT5G37690	0.1997	AT2G47200	AT5G37690
1452	AT5G19015	AT4G05640	0.1997	AT5G19015	AT4G05640
1453	ATEXPB4	ATEXPA23	0.1997	AT2G45110	AT5G39280
1454	ATMG01130	ATMG00270	0.1996	ATMG01130	ATMG00270
1455	AT2G41850	AT5G43590	0.1996	AT2G41850	AT5G43590
1456	AT1G26730	AT1G17750	0.1996	AT1G26730	AT1G17750
1457	AT4G36610	AT4G17280	0.1995	AT4G36610	AT4G17280
1458	AT5G52710	AT5G52680	0.1995	AT5G52710	AT5G52680
1459	AT3G29410	AT4G10530	0.1995	AT3G29410	AT4G10530
1460	AGP5	AT3G15510	0.1995	AT1G35230	AT3G15510
1461	AT1G21140	AT1G76800	0.1995	AT1G21140	AT1G76800
1462	AT1G69500	AT4G14080	0.1994	AT1G69500	AT4G14080
1463	AT1G29500	AT5G18060	0.1994	AT1G29500	AT5G18060
1464	AT1G50060	AT4G26880	0.1994	AT1G50060	AT4G26880
1465	AT2G15300	MYB36	0.1994	AT2G15300	AT5G57620
1466	AMS	AT5G40940	0.1994	AT2G16910	AT5G40940
1467	AT1G36180	AT5G53240	0.1993	AT1G36180	AT5G53240
1468	AT1G62940	AT1G69500	0.1993	AT1G62940	AT1G69500
1469	AT4G30140	AT5G64110	0.1992	AT4G30140	AT5G64110
1470	AT4G21850	AT4G21830	0.1992	AT4G21850	AT4G21830
1471	AT3G26140	BXL3	0.1992	AT3G26140	AT5G09730
1472	AT2G31860	AT1G21850	0.1992	AT2G31860	AT1G21850
1473	ATCG00430	ATCG00270	0.1991	ATCG00430	ATCG00270
1474	AT5G49350	CYP86A1	0.1991	AT5G49350	AT5G58860
1475	AT4G26880	AT5G54370	0.1991	AT4G26880	AT5G54370
1476	AT1G75050	AT5G52160	0.1991	AT1G75050	AT5G52160
1477	AT1G54050	A37	0.1991	AT1G54050	AT3G16050
1478	AT1G04645	AT5G38180	0.1991	AT1G04645	AT5G38180
1479	AT1G03820	AT1G04680	0.1991	AT1G03820	AT1G04680
1480	ATHSFA2	AT5G35320	0.1991	AT2G26150	AT5G35320
1481	UVR3	AT5G56750	0.199	AT3G15620	AT5G56750
1482	AT5G07580	AT5G61590	0.1989	AT5G07580	AT5G61590
1483	AT1G18130	AT3G58540	0.1989	AT1G18130	AT3G58540
1484	COL9	AT5G42900	0.1989	AT3G07650	AT5G42900
1485	AT4G02314	AT1G37160	0.1989	AT4G02314	AT1G37160
1486	AT1G10070	AT1G21400	0.1987	AT1G10070	AT1G21400
1487	FLS	AT5G17010	0.1986	AT5G08640	AT5G17010
1488	AT4G12580	AT1G30220	0.1986	AT4G12580	AT1G30220
1489	AT4G08870	AT4G17470	0.1986	AT4G08870	AT4G17470
1490	AT1G74760	IRT1	0.1986	AT1G74760	AT4G19690
1491	AT3G44350	AT5G05300	0.1985	AT3G44350	AT5G05300
1492	AT3G27220	AT4G10270	0.1985	AT3G27220	AT4G10270
1493	AT2G07728	ATMG00060	0.1985	AT2G07728	ATMG00060
1494	AT2G23580	AT1G62070	0.1985	AT2G23580	AT1G62070
1495	AT5G13380	AT5G49070	0.1984	AT5G13380	AT5G49070
1496	ATHRGP1	AT5G06640	0.1984	AT3G54590	AT5G06640
1497	AT1G71740	AT3G11550	0.1984	AT1G71740	AT3G11550
1498	AT1G03700	AT5G13900	0.1984	AT1G03700	AT5G13900
1499	ATCG00190	ATCG01110	0.1983	ATCG00190	ATCG01110
1500	AT5G01930	AT5G07080	0.1983	AT5G01930	AT5G07080
1501	AT4G37710	AT3G53600	0.1983	AT4G37710	AT3G53600
1502	ATA7	AT5G16960	0.1983	AT4G28395	AT5G16960
1503	AT1G30020	AT5G48210	0.1983	AT1G30020	AT5G48210
1504	AT1G07680	AT4G12360	0.1983	AT1G07680	AT4G12360
1505	AT4G26880	AT4G27400	0.1982	AT4G26880	AT4G27400
1506	AT3G19710	AT5G23010	0.1982	AT3G19710	AT5G23010
1507	AT1G45190	AT5G42955	0.1982	AT1G45190	AT5G42955
1508	AT3G50580	PHT6	0.1981	AT3G50580	AT5G43340
1509	AT4G12530	CYP71B31	0.1981	AT4G12530	AT3G53300
1510	AT3G12900	AT5G38820	0.1981	AT3G12900	AT5G38820
1511	AT1G62940	AT4G14080	0.1981	AT1G62940	AT4G14080
1512	AT2G28085	AT4G15620	0.1981	AT2G28085	AT4G15620
1513	AT3G22800	AT1G26240	0.198	AT3G22800	AT1G26240
1514	AT1G68840	AT1G25560	0.198	AT1G68840	AT1G25560
1515	AT1G26790	AT5G54130	0.198	AT1G26790	AT5G54130
1516	SRG3	AT5G20150	0.1979	AT3G02040	AT5G20150
1517	AT1G78100	AT3G58190	0.1979	AT1G78100	AT3G58190
1518	AT1G73780	AT4G11210	0.1979	AT1G73780	AT4G11210
1519	AT2G30620	AT1G06760	0.1979	AT2G30620	AT1G06760
1520	AT2G27420	AT3G48460	0.1978	AT2G27420	AT3G48460
1521	AT2G33020	AT3G44560	0.1978	AT2G33020	AT3G44560
1522	AT1G03820	AT4G18630	0.1977	AT1G03820	AT4G18630
1523	AT5G58910	AT4G36610	0.1976	AT5G58910	AT4G36610
1524	AT4G29980	AT5G24820	0.1975	AT4G29980	AT5G24820
1525	AT_HSFA6B	AT_HSFC1	0.1975	AT3G22830	AT3G24520
1526	AT3G17010	AT5G37860	0.1974	AT3G17010	AT5G37860
1527	AIG1	AT3G61390	0.1974	AT1G33960	AT3G61390
1528	AT1G70720	CYP71B31	0.1974	AT1G70720	AT3G53300
1529	AT2G16365	AT1G49230	0.1974	AT2G16365	AT1G49230
1530	RNS3	AT5G01930	0.1973	AT1G26820	AT5G01930
1531	AT1G52050	AT3G19430	0.1973	AT1G52050	AT3G19430
1532	AT5G54370	AT5G60530	0.1971	AT5G54370	AT5G60530
1533	AT3G01680	AT3G20570	0.1971	AT3G01680	AT3G20570
1534	ATMG00430	ATMG00690	0.1971	ATMG00430	ATMG00690
1535	UGT1	AT1G79410	0.197	AT1G05560	AT1G79410
1536	AT1G06100	AT1G25450	0.1969	AT1G06100	AT1G25450
1537	AT1G14200	A37	0.1969	AT1G14200	AT3G16050
1538	AT1G59740	AT3G43430	0.1969	AT1G59740	AT3G43430
1539	ATHSP101	AT3G09350	0.1968	AT1G74310	AT3G09350
1540	AT2G14960	AT5G24550	0.1968	AT2G14960	AT5G24550
1541	AT2G19060	ATNRT2_1	0.1968	AT2G19060	AT1G08090
1542	AT3G11480	AT3G46660	0.1967	AT3G11480	AT3G46660
1543	AT2G03740	AT2G03850	0.1967	AT2G03740	AT2G03850
1544	AT2G15480	AtSerat2_1	0.1967	AT2G15480	AT1G55920
1545	AT2G18010	IAA5	0.1967	AT2G18010	AT1G15580
1546	AT2G39060	AT1G30795	0.1967	AT2G39060	AT1G30795
1547	ATHSFA2	ATHSP101	0.1967	AT2G26150	AT1G74310
1548	ACCD	ATCG00420	0.1966	ATCG00500	ATCG00420
1549	AT1G53540	AT5G48570	0.1966	AT1G53540	AT5G48570
1550	AT2G36210	AT5G61890	0.1966	AT2G36210	AT5G61890
1551	AT4G29285	AT5G47350	0.1965	AT4G29285	AT5G47350
1552	AT1G72660	AT5G47830	0.1965	AT1G72660	AT5G47830
1553	AT1G74870	AT1G21850	0.1965	AT1G74870	AT1G21850
1554	AT2G42750	ORG1	0.1965	AT2G42750	AT5G53450
1555	AT1G10090.b	AT1G10090	0.1965	AT1G10090	AT1G10090
1556	AT1G65560	AT5G17010	0.1965	AT1G65560	AT5G17010
1557	ORG1	ATOPT3	0.1964	AT5G53450	AT4G16370
1558	AT3G46660	CYP94B3	0.1964	AT3G46660	AT3G48520
1559	AT2G17660	AT3G27540	0.1964	AT2G17660	AT3G27540
1560	AT3G58550	AT5G63560	0.1963	AT3G58550	AT5G63560
1561	AT3G02620	AT5G42600	0.1963	AT3G02620	AT5G42600
1562	ATA27	AT1G75920	0.1963	AT1G75940	AT1G75920
1563	BOR1	AT3G56700	0.1963	AT2G47160	AT3G56700
1564	ATMPK12	AT1G62400	0.1963	AT2G46070	AT1G62400
1565	TRFL10	ATRAD51	0.1962	AT5G03780	AT5G20850
1566	AT4G35720	AT4G16670	0.1962	AT4G35720	AT4G16670
1567	SHD	AT5G61790	0.1962	AT4G24190	AT5G61790
1568	ATLP_3	AT5G44330	0.1962	AT1G75030	AT5G44330
1569	AT2G38320	AT5G01930	0.1962	AT2G38320	AT5G01930
1570	AT4G30830	SQS2	0.1961	AT4G30830	AT4G34650
1571	ATMG00060	AT2G07768	0.1961	ATMG00060	AT2G07768
1572	AT1G43790	RXF12	0.1961	AT1G43790	AT1G58370
1573	AT1G71740	AT4G02090	0.1961	AT1G71740	AT4G02090
1574	AT1G68670	AT1G25550	0.1961	AT1G68670	AT1G25550
1575	AT1G67910	AT5G44440	0.196	AT1G67910	AT5G44440
1576	CYP703A2	MS2	0.196	AT1G01280	AT3G11980
1577	ATMG00900	ATMG00513	0.196	ATMG00900	ATMG00513
1578	AT1G70420	AT3G05800	0.196	AT1G70420	AT3G05800
1579	AT1G03700	AT5G07130	0.196	AT1G03700	AT5G07130
1580	AT2G43100	AT4G12030	0.1959	AT2G43100	AT4G12030
1581	AT5G38320	AT5G64110	0.1958	AT5G38320	AT5G64110
1582	AT1G06260	GRP20	0.1958	AT1G06260	AT5G07560
1583	E2F3	AT4G28310	0.1958	AT2G36010	AT4G28310
1584	AT2G34610	AT4G28110	0.1958	AT2G34610	AT4G28110
1585	AT2G30670	TOM20_1	0.1958	AT2G30670	AT3G27070
1586	AT3G07850	AT3G28980	0.1957	AT3G07850	AT3G28980
1587	ATHSP17.4	AT_HSP17.6A	0.1956	AT3G46230	AT5G12030
1588	AT1G41700	AT1G40150	0.1956	AT1G41700	AT1G40150
1589	AT1G78570	AT3G55120	0.1956	AT1G78570	AT3G55120
1590	BAP1	AT5G58680	0.1955	AT3G61190	AT5G58680
1591	AT1G67865	AT1G67860	0.1955	AT1G67865	AT1G67860
1592	AT1G06100	CYP77A4	0.1955	AT1G06100	AT5G04660
1593	AT1G11590	AT5G09370	0.1955	AT1G11590	AT5G09370
1594	DPA	AT5G05180	0.1954	AT5G02470	AT5G05180
1595	AT2G04020	AT5G59120	0.1954	AT2G04020	AT5G59120
1596	AT3G17010	AT3G53310	0.1954	AT3G17010	AT3G53310
1597	ATGLR1.3	ATGLR1.2	0.1953	AT5G48410	AT5G48400
1598	AT2G01880	CYP705A12	0.1953	AT2G01880	AT5G42580
1599	AT1G55430	AT3G11370	0.1953	AT1G55430	AT3G11370
1600	ATMG00440	ATMG00630	0.1953	ATMG00440	ATMG00630
1601	VGD1	AGP23	0.1953	AT2G47040	AT3G57690
1602	ATCG00560	ATCG00550	0.1952	ATCG00560	ATCG00550
1603	AT1G68040	AT5G15180	0.1952	AT1G68040	AT5G15180
1604	AT4G22960	AT5G24280	0.1951	AT4G22960	AT5G24280
1605	CYP87A2	AT3G55720	0.1951	AT1G12740	AT3G55720
1606	AT2G07673	ATMG00400	0.1951	AT2G07673	ATMG00400
1607	AGL8	AGL42	0.195	AT5G60910	AT5G62165
1608	AT1G18130	AT4G28310	0.195	AT1G18130	AT4G28310
1609	AT2G41730	AT5G43450	0.195	AT2G41730	AT5G43450
1610	AT1G65570	AT5G51470	0.195	AT1G65570	AT5G51470
1611	PLT2	AT4G23590	0.195	AT1G51190	AT4G23590
1612	AT2G32680	CRK6	0.195	AT2G32680	AT4G23140
1613	AT2G34810	AT1G09500	0.1949	AT2G34810	AT1G09500
1614	AT5G36150	CYP716A2	0.1948	AT5G36150	AT5G36140
1615	AT3G28810	AT5G03590	0.1948	AT3G28810	AT5G03590
1616	AT1G43780	AT2G43860	0.1948	AT1G43780	AT2G43860
1617	AT1G50050	AT2G40470	0.1948	AT1G50050	AT2G40470
1618	AT1G09090	AT1G44318	0.1948	AT1G09090	AT1G44318
1619	AT2G17850	AT4G33560	0.1948	AT2G17850	AT4G33560
1620	AT1G62570	AT5G40390	0.1948	AT1G62570	AT5G40390
1621	AT5G47350	AT5G09370	0.1947	AT5G47350	AT5G09370
1622	TSA1	TRP1	0.1947	AT3G54640	AT5G17990
1623	AT3G30560	AT3G29210	0.1947	AT3G30560	AT3G29210
1624	AT1G09370	AT5G09370	0.1947	AT1G09370	AT5G09370
1625	ATGSTU7	AT1G79410	0.1947	AT2G29420	AT1G79410
1626	AT5G05390	FLA12	0.1946	AT5G05390	AT5G60490
1627	AT1G14960	AT5G47980	0.1946	AT1G14960	AT5G47980
1628	AT1G03710	AT1G03720	0.1946	AT1G03710	AT1G03720
1629	AT2G29500	AT5G48570	0.1946	AT2G29500	AT5G48570
1630	MAPKKK17	AT1G49450	0.1946	AT2G32510	AT1G49450
1631	AT5G16960	AT4G14815	0.1945	AT5G16960	AT4G14815
1632	AT1G59530	AT5G58780	0.1945	AT1G59530	AT5G58780
1633	CYP86C3	AT3G52160	0.1945	AT1G13140	AT3G52160
1634	F3H	AT5G17050	0.1944	AT3G51240	AT5G17050
1635	AT3G09940	AT4G21850	0.1944	AT3G09940	AT4G21850
1636	AT1G63310	AT3G58350	0.1944	AT1G63310	AT3G58350
1637	AT2G07728	ATMG00940	0.1944	AT2G07728	ATMG00940
1638	AT5G37490	AT5G19880	0.1943	AT5G37490	AT5G19880
1639	AT3G22620	AT5G13900	0.1943	AT3G22620	AT5G13900
1640	AT2G25680	AT1G70880	0.1943	AT2G25680	AT1G70880
1641	AT4G35725	AT3G57250	0.1942	AT4G35725	AT3G57250
1642	AT3G05150	MCCB	0.1942	AT3G05150	AT4G34030
1643	AT1G06550	F3H	0.1942	AT1G06550	AT3G51240
1644	AT5G23410	APRR5	0.1941	AT5G23410	AT5G24470
1645	AT2G23910	AT5G48880	0.1941	AT2G23910	AT5G48880
1646	AT4G12470	PEARLI_1_1	0.194	AT4G12470	AT4G12480
1647	ATCG00420	ATCG00065	0.1939	ATCG00420	ATCG00065
1648	ATCG00140	ATCG00350	0.1939	ATCG00140	ATCG00350
1649	ATOSM34	AT4G16260	0.1939	AT4G11650	AT4G16260
1650	AT1G33130	AT1G43840	0.1939	AT1G33130	AT1G43840
1651	JP630	AT4G20420	0.1939	AT1G23760	AT4G20420
1652	AT2G25625	PAP2	0.1939	AT2G25625	AT1G66390
1653	AT4G34770	AT3G59900	0.1938	AT4G34770	AT3G59900
1654	AT2G31320	SYN2	0.1938	AT2G31320	AT5G40840
1655	AT2G18360	AT5G28520	0.1938	AT2G18360	AT5G28520
1656	AT3G10040	AT5G44730	0.1937	AT3G10040	AT5G44730
1657	IAA30	AT5G24550	0.1936	AT3G62100	AT5G24550
1658	AT4G02270	AT4G26010	0.1936	AT4G02270	AT4G26010
1659	AT3G27220	AT5G66985	0.1936	AT3G27220	AT5G66985
1660	AT1G73830	AT4G34770	0.1936	AT1G73830	AT4G34770
1661	AT1G53885	AT1G74950	0.1936	AT1G53885	AT1G74950
1662	AT1G59860	AT1G53540	0.1936	AT1G59860	AT1G53540
1663	AT4G33905	AT3G49220	0.1935	AT4G33905	AT3G49220
1664	AT4G20420	AT3G52130	0.1935	AT4G20420	AT3G52130
1665	AT1G63560	AT3G29110	0.1935	AT1G63560	AT3G29110
1666	AT2G40200	AT1G11080	0.1935	AT2G40200	AT1G11080
1667	AT1G79360	AT1G21400	0.1935	AT1G79360	AT1G21400
1668	AT1G79310	AT4G22610	0.1935	AT1G79310	AT4G22610
1669	AT2G28680	AT3G50580	0.1934	AT2G28680	AT3G50580
1670	AT1G02310	AT4G35985	0.1934	AT1G02310	AT4G35985
1671	CYP703A2	AT3G59530	0.1934	AT1G01280	AT3G59530
1672	AT2G16210	AT5G37860	0.1934	AT2G16210	AT5G37860
1673	AT2G24540	AT1G64500	0.1934	AT2G24540	AT1G64500
1674	AT1G27440	AT2G31930	0.1934	AT1G27440	AT2G31930
1675	M17	PIL2	0.1934	AT2G41260	AT3G62090
1676	AT1G51490	AT5G50030	0.1933	AT1G51490	AT5G50030
1677	LOX3	CYP82G1	0.1933	AT1G17420	AT3G25180
1678	AHA10	AT5G47350	0.1933	AT1G17260	AT5G47350
1679	AT1G62210	AT3G04170	0.1933	AT1G62210	AT3G04170
1680	AT1G23160	AT1G70080	0.1933	AT1G23160	AT1G70080
1681	AT1G69230	GASA5	0.1932	AT1G69230	AT3G02885
1682	AT1G15460	AT5G59120	0.1932	AT1G15460	AT5G59120
1683	AT2G03740	GRP18	0.1932	AT2G03740	AT5G07520
1684	ATCG00560	ATCG00690	0.1931	ATCG00560	ATCG00690
1685	AT2G20720	AT3G55620	0.1931	AT2G20720	AT3G55620
1686	AT5G03260	AT5G60020	0.193	AT5G03260	AT5G60020
1687	VGD1	RALFL8	0.193	AT2G47040	AT1G61563
1688	AT1G10800	AT5G03260	0.1929	AT1G10800	AT5G03260
1689	AT2G20880	AT5G53710	0.1929	AT2G20880	AT5G53710
1690	AT2G20720	AT1G03660	0.1929	AT2G20720	AT1G03660
1691	AT1G15030	AT3G05150	0.1928	AT1G15030	AT3G05150
1692	AT1G47400	AT1G12030	0.1928	AT1G47400	AT1G12030
1693	AT5G42900	TOC1	0.1927	AT5G42900	AT5G61380
1694	AT3G12730	AT4G14020	0.1927	AT3G12730	AT4G14020
1695	AT1G47400	AT5G05250	0.1927	AT1G47400	AT5G05250
1696	UGT1	AT4G34131	0.1927	AT1G05560	AT4G34131
1697	AT2G04850	UXS3	0.1927	AT2G04850	AT5G59290
1698	AT1G62560	CYP79F1	0.1927	AT1G62560	AT1G16410
1699	AT2G29750	ATNRT2.4	0.1927	AT2G29750	AT5G60770
1700	AT2G41180	AT1G06160	0.1927	AT2G41180	AT1G06160
1701	SHP1	AT5G11400	0.1926	AT3G58780	AT5G11400
1702	AT4G34131	IAGLU	0.1926	AT4G34131	AT4G15550
1703	AT4G32105	AT4G35725	0.1926	AT4G32105	AT4G35725
1704	AT4G10270	AT5G15120	0.1926	AT4G10270	AT5G15120
1705	ATMG01190	AT2G07708	0.1926	ATMG01190	AT2G07708
1706	AT5G16920	AT4G14080	0.1925	AT5G16920	AT4G14080
1707	AT1G66860	AT1G67000	0.1925	AT1G66860	AT1G67000
1708	ATMYB103	AT5G01360	0.1925	AT1G63910	AT5G01360
1709	ATMPK12	AT4G14020	0.1925	AT2G46070	AT4G14020
1710	AT2G39370	AT4G17350	0.1925	AT2G39370	AT4G17350
1711	CYP712A1	AT1G80320	0.1925	AT2G42250	AT1G80320
1712	AT4G29250	AT5G49070	0.1924	AT4G29250	AT5G49070
1713	AT4G27400	AT5G54370	0.1924	AT4G27400	AT5G54370
1714	AT_HSFC1	CBF2	0.1924	AT3G24520	AT4G25470
1715	AT1G08340	AT1G07120	0.1924	AT1G08340	AT1G07120
1716	PR_1_LIKE	AT5G14650	0.1924	AT2G19990	AT5G14650
1717	CYP71B9	AT4G10530	0.1924	AT2G02580	AT4G10530
1718	AT5G24820	AT4G16270	0.1923	AT5G24820	AT4G16270
1719	AT5G24550	AT4G15100	0.1923	AT5G24550	AT4G15100
1720	AT3G61840	MYB23	0.1922	AT3G61840	AT5G40330
1721	AT4G11210	AT5G40630	0.1922	AT4G11210	AT5G40630
1722	ST	AT5G43450	0.1922	AT2G03760	AT5G43450
1723	AT1G23670	AT5G61605	0.1922	AT1G23670	AT5G61605
1724	ATCG00210	ATCG01010	0.1921	ATCG00210	ATCG01010
1725	AT5G23220	AT5G11110	0.1921	AT5G23220	AT5G11110
1726	AT5G02550	LFY	0.1921	AT5G02550	AT5G61850
1727	PR5	SAL2	0.1921	AT1G75040	AT5G64000
1728	AT1G32940	AT1G26390	0.1921	AT1G32940	AT1G26390
1729	AT4G22610	AT5G23830	0.192	AT4G22610	AT5G23830
1730	AT1G35250	AT5G37990	0.192	AT1G35250	AT5G37990
1731	AT3G07720	AT3G12900	0.192	AT3G07720	AT3G12900
1732	AT1G43910	AT1G13310	0.192	AT1G43910	AT1G13310
1733	AT1G50110	AT1G79580	0.192	AT1G50110	AT1G79580
1734	AT2G42530	AT4G30650	0.192	AT2G42530	AT4G30650
1735	AT2G22510	AT4G38080	0.192	AT2G22510	AT4G38080
1736	AT4G18280	AT4G19200	0.1919	AT4G18280	AT4G19200
1737	AT1G74450	AT4G29780	0.1919	AT1G74450	AT4G29780
1738	AT3G62720	PHI_1	0.1918	AT3G62720	AT1G35140
1739	AT4G23280	AT5G19880	0.1918	AT4G23280	AT5G19880
1740	AT1G32770	AT2G41610	0.1918	AT1G32770	AT2G41610
1741	ATMG00980	ATMG00060	0.1918	ATMG00980	ATMG00060
1742	ATGLR2.8	AT5G62620	0.1918	AT2G29110	AT5G62620
1743	ATHSFA1E	AT5G65140	0.1917	AT3G02990	AT5G65140
1744	AT1G26410	AT1G26420	0.1917	AT1G26410	AT1G26420
1745	AT5G17300	AT4G15430	0.1916	AT5G17300	AT4G15430
1746	AT4G34410	AT5G17350	0.1916	AT4G34410	AT5G17350
1747	AT3G23550	AT3G16530	0.1916	AT3G23550	AT3G16530
1748	ICS1	AT4G11170	0.1916	AT1G74710	AT4G11170
1749	AT2G32370	AT1G34580	0.1916	AT2G32370	AT1G34580
1750	AT1G14360	AT5G61790	0.1915	AT1G14360	AT5G61790
1751	AT5G55490	AT5G60250	0.1914	AT5G55490	AT5G60250
1752	AT1G07450	AT1G72110	0.1912	AT1G07450	AT1G72110
1753	AT1G01940	APX2	0.1912	AT1G01940	AT3G09640
1754	AT2G27420	AT1G65870	0.1912	AT2G27420	AT1G65870
1755	ELF4	TOC1	0.1912	AT2G40080	AT5G61380
1756	AT1G68880	AT5G56080	0.1911	AT1G68880	AT5G56080
1757	AT4G28870	AT5G45082	0.1911	AT4G28870	AT5G45082
1758	DOGT1	AT4G27585	0.1911	AT2G36800	AT4G27585
1759	CYP71A13	ATMP2	0.1911	AT2G30770	AT3G48890
1760	AT1G02813	AT5G13380	0.191	AT1G02813	AT5G13380
1761	AT1G61810	AT3G15510	0.191	AT1G61810	AT3G15510
1762	AT1G52000	ATCSLA15	0.191	AT1G52000	AT4G13410
1763	AT2G35710	AT2G35710.b	0.191	AT2G35710	AT2G35710
1764	AT5G38180	AT5G39130	0.1909	AT5G38180	AT5G39130
1765	AT5G06640	AT5G06630	0.1909	AT5G06640	AT5G06630
1766	AT1G16030	ATHSP101	0.1909	AT1G16030	AT1G74310
1767	PLT2	AT2G03830	0.1909	AT1G51190	AT2G03830
1768	ATCG00860	ATCG01080	0.1908	ATCG00860	ATCG01080
1769	AT3G30180	CPD	0.1908	AT3G30180	AT5G05690
1770	AT2G07749	ATMG00690	0.1908	AT2G07749	ATMG00690
1771	AT1G22690	AT1G33811	0.1908	AT1G22690	AT1G33811
1772	AT1G62210	AT3G04190	0.1908	AT1G62210	AT3G04190
1773	RALFL8	AT3G07820	0.1908	AT1G61563	AT3G07820
1774	CYP71B6	CYP82C2	0.1908	AT2G24180	AT4G31970
1775	AT5G17870	AT5G40950	0.1907	AT5G17870	AT5G40950
1776	AT1G19210	AT4G34410	0.1907	AT1G19210	AT4G34410
1777	AT1G48940	AT2G28680	0.1907	AT1G48940	AT2G28680
1778	LTP3	RD22	0.1906	AT5G59320	AT5G25610
1779	ELI3_2	AT3G43270	0.1906	AT4G37990	AT3G43270
1780	AT1G30760	HKT1	0.1906	AT1G30760	AT4G10310
1781	PLT2	AT3G44520	0.1906	AT1G51190	AT3G44520
1782	ATMPK12	AT4G14480	0.1906	AT2G46070	AT4G14480
1783	AT2G30660	AT5G52710	0.1906	AT2G30660	AT5G52710
1784	AT5G38700	AT5G63770	0.1905	AT5G38700	AT5G63770
1785	ATMRP8	AT3G12240	0.1905	AT3G13090	AT3G12240
1786	AT1G13420	AT5G47980	0.1905	AT1G13420	AT5G47980
1787	AT2G12480	STK	0.1905	AT2G12480	AT4G09960
1788	AT2G06090	AT5G23960	0.1905	AT2G06090	AT5G23960
1789	ASK16	AT3G24510	0.1905	AT2G03190	AT3G24510
1790	AT5G57760	AT5G62280	0.1904	AT5G57760	AT5G62280
1791	AT4G21760	AT3G62930	0.1904	AT4G21760	AT3G62930
1792	AT3G07450	AT5G62080	0.1904	AT3G07450	AT5G62080
1793	AT1G21830.b	AT1G21830	0.1904	AT1G21830	AT1G21830
1794	ATHSFA2	AT2G20560	0.1904	AT2G26150	AT2G20560
1795	MYB29	AT5G23010	0.1903	AT5G07690	AT5G23010
1796	AT4G00400	AT4G00400.b	0.1903	AT4G00400	AT4G00400
1797	AT1G08310	SQD2	0.1903	AT1G08310	AT5G01220
1798	AT5G28520	ATEXLB1	0.1902	AT5G28520	AT4G17030
1799	AT3G52810	GRP16	0.1902	AT3G52810	AT5G07540
1800	AT3G57620	AT5G16960	0.1901	AT3G57620	AT5G16960
1801	AT3G50060	CYP707A3	0.1901	AT3G50060	AT5G45340
1802	AT3G27540	AT1G12610	0.1901	AT3G27540	AT1G12610
1803	AT3G07800	AT5G55490	0.1901	AT3G07800	AT5G55490
1804	AT1G50060	AT1G48070	0.1901	AT1G50060	AT1G48070
1805	CYP86C3	AT5G13380	0.1901	AT1G13140	AT5G13380
1806	AT2G07739	AT2G07672	0.1901	AT2G07739	AT2G07672
1807	AT5G02070	AT5G39820	0.19	AT5G02070	AT5G39820
1808	AT4G04840	AT5G23730	0.19	AT4G04840	AT5G23730
1809	AT1G05250	AT4G26010	0.19	AT1G05250	AT4G26010
1810	ATA7	AT5G13380	0.1899	AT4G28395	AT5G13380
1811	AT4G21480	AT4G21630	0.1899	AT4G21480	AT4G21630
1812	AT4G18630	AT3G49340	0.1899	AT4G18630	AT3G49340
1813	AT3G27220	AT4G33560	0.1899	AT3G27220	AT4G33560
1814	AT1G56360	AT2G28680	0.1899	AT1G56360	AT2G28680
1815	AT1G14200	AT3G17611	0.1899	AT1G14200	AT3G17611
1816	AT4G35420	AT4G14080	0.1898	AT4G35420	AT4G14080
1817	AT3G18450	AT5G04730	0.1898	AT3G18450	AT5G04730
1818	AT3G02620	AT3G22570	0.1898	AT3G02620	AT3G22570
1819	AT1G36340	AT5G38180	0.1898	AT1G36340	AT5G38180
1820	AT2G32690	AT5G46730	0.1898	AT2G32690	AT5G46730
1821	ATLP_3	AT3G23770	0.1897	AT1G75030	AT3G23770
1822	AT1G67990	AT5G16960	0.1897	AT1G67990	AT5G16960
1823	AT1G20150	AT4G00040	0.1897	AT1G20150	AT4G00040
1824	SRG1	ARA12	0.1897	AT1G17020	AT5G67360
1825	AT1G02050	MS2	0.1897	AT1G02050	AT3G11980
1826	UCC1	AT5G06200	0.1897	AT2G32300	AT5G06200
1827	AT4G34850	AT3G52130	0.1896	AT4G34850	AT3G52130
1828	AT1G06160	AT3G23550	0.1896	AT1G06160	AT3G23550
1829	AT1G11540	AT5G37450	0.1896	AT1G11540	AT5G37450
1830	AT2G18620	AT1G44414	0.1896	AT2G18620	AT1G44414
1831	AT4G26220	AT5G50660	0.1895	AT4G26220	AT5G50660
1832	AT1G62760	AT5G43410	0.1895	AT1G62760	AT5G43410
1833	AT1G75830	AT1G68250	0.1895	AT1G75830	AT1G68250
1834	AT1G31180	CYP79F1	0.1895	AT1G31180	AT1G16410
1835	AT1G61240	MYB36	0.1895	AT1G61240	AT5G57620
1836	AT5G48020	AT5G55490	0.1894	AT5G48020	AT5G55490
1837	XTH3	AT1G66850	0.1894	AT3G25050	AT1G66850
1838	AT2G17850	AT4G33070	0.1894	AT2G17850	AT4G33070
1839	AT2G02515	AT5G46040	0.1894	AT2G02515	AT5G46040
1840	AT2G19190	AT2G17740	0.1894	AT2G19190	AT2G17740
1841	ATMG01370	ATMG01090	0.1893	ATMG01370	ATMG01090
1842	AT2G21430	AT1G49800	0.1893	AT2G21430	AT1G49800
1843	AT1G24100	AKN2	0.1893	AT1G24100	AT4G39940
1844	AT1G03820	AT1G28400	0.1893	AT1G03820	AT1G28400
1845	AT2G07728	ATMG00280	0.1893	AT2G07728	ATMG00280
1846	AT5G37940	AT5G37970	0.1892	AT5G37940	AT5G37970
1847	AT4G11000	AT4G10990	0.1892	AT4G11000	AT4G10990
1848	AT1G51490	ATEXPB5	0.1892	AT1G51490	AT3G60570
1849	AT3G44140	AT5G38870	0.1891	AT3G44140	AT5G38870
1850	CYP86A4	AT4G13210	0.1891	AT1G01600	AT4G13210
1851	ICS1	AT1G67800	0.1891	AT1G74710	AT1G67800
1852	ATCG00800	ATCG00640	0.189	ATCG00800	ATCG00640
1853	AT1G51830	AT1G51840	0.189	AT1G51830	AT1G51840
1854	ATMG00900	ATMG01090	0.189	ATMG00900	ATMG01090
1855	AT1G07680	ATNRT2.2	0.1889	AT1G07680	AT1G08100
1856	AT1G18270	AT3G05150	0.1889	AT1G18270	AT3G05150
1857	AT1G47410	AT5G19870	0.1889	AT1G47410	AT5G19870
1858	F3H	FLS	0.1888	AT3G51240	AT5G08640
1859	AT3G24500	AT3G12580	0.1888	AT3G24500	AT3G12580
1860	AT2G29500	HSP18.2	0.1888	AT2G29500	AT5G59720
1861	CYP82C2	AT5G38910	0.1887	AT4G31970	AT5G38910
1862	CYP98A8	AT5G49070	0.1887	AT1G74540	AT5G49070
1863	AT1G78570	F3H	0.1886	AT1G78570	AT3G51240
1864	SULTR1_1	AT5G52350	0.1885	AT4G08620	AT5G52350
1865	AT1G09180	AT4G21730	0.1885	AT1G09180	AT4G21730
1866	AT2G36650	AT1G79310	0.1885	AT2G36650	AT1G79310
1867	AT4G30420	AT5G19890	0.1884	AT4G30420	AT5G19890
1868	AT1G74950	AT5G13220	0.1884	AT1G74950	AT5G13220
1869	AT1G75920	AT5G60500	0.1884	AT1G75920	AT5G60500
1870	BON3	AT1G30040	0.1884	AT1G08860	AT1G30040
1871	ATMG00430	ATMG00940	0.1884	ATMG00430	ATMG00940
1872	AT4G35725	ATEXPA23	0.1883	AT4G35725	AT5G39280
1873	AT3G28220	AT5G02940	0.1883	AT3G28220	AT5G02940
1874	AT1G07410	ATMG00270	0.1883	AT1G07410	ATMG00270
1875	AT2G04050	AT2G18190	0.1883	AT2G04050	AT2G18190
1876	AT1G05250	AT4G02270	0.1883	AT1G05250	AT4G02270
1877	AT2G33710	AT2G37880	0.1883	AT2G33710	AT2G37880
1878	ATMG00270	ATMG00160	0.1882	ATMG00270	ATMG00160
1879	AT3G14060	AT3G47540	0.1882	AT3G14060	AT3G47540
1880	AT1G15040	AT3G16150	0.1882	AT1G15040	AT3G16150
1881	AT1G54160	AT4G12580	0.1882	AT1G54160	AT4G12580
1882	AT1G30795	AT1G25330	0.1882	AT1G30795	AT1G25330
1883	AT1G18030	AT1G18020	0.1881	AT1G18030	AT1G18020
1884	AT3G24510	AT5G47350	0.1881	AT3G24510	AT5G47350
1885	ATEM6	AT2G23240	0.1881	AT2G40170	AT2G23240
1886	AT2G17845	AT1G61680	0.1881	AT2G17845	AT1G61680
1887	AT5G55720	RXF26	0.188	AT5G55720	AT1G58430
1888	AT5G05270	AT5G48880	0.188	AT5G05270	AT5G48880
1889	AT1G14360	AT5G03160	0.188	AT1G14360	AT5G03160
1890	ATA27	XTH3	0.188	AT1G75940	AT3G25050
1891	GLP7	AT4G21760	0.188	AT1G10460	AT4G21760
1892	AT1G05680	AT5G62480	0.188	AT1G05680	AT5G62480
1893	AT2G04450	AT5G52810	0.188	AT2G04450	AT5G52810
1894	AT1G36370	SULTR4_2	0.1879	AT1G36370	AT3G12520
1895	AT1G48100	AT3G17130	0.1879	AT1G48100	AT3G17130
1896	AT1G30795	AT2G21655	0.1879	AT1G30795	AT2G21655
1897	AT2G19070	AT1G71160	0.1879	AT2G19070	AT1G71160
1898	AT5G36150	AT5G36130	0.1878	AT5G36150	AT5G36130
1899	BXL3	AT1G25330	0.1878	AT5G09730	AT1G25330
1900	AT3G22540	AT3G43960	0.1878	AT3G22540	AT3G43960
1901	AT1G49800	AT5G38180	0.1878	AT1G49800	AT5G38180
1902	AT2G23540	AT1G78990	0.1878	AT2G23540	AT1G78990
1903	AT5G37690	CYP86A1	0.1877	AT5G37690	AT5G58860
1904	AT3G53310	AT5G47600	0.1877	AT3G53310	AT5G47600
1905	AT4G21340	AT5G06200	0.1877	AT4G21340	AT5G06200
1906	PKS1	AT5G37260	0.1877	AT2G02950	AT5G37260
1907	AT3G55420	AT1G57750	0.1876	AT3G55420	AT1G57750
1908	CYP86A4	AT5G55720	0.1876	AT1G01600	AT5G55720
1909	AT1G23200	AT1G50650	0.1876	AT1G23200	AT1G50650
1910	APK	AKN2	0.1876	AT2G14750	AT4G39940
1911	AT5G38020	AT5G38030	0.1875	AT5G38020	AT5G38030
1912	AT3G05150	AT3G16150	0.1875	AT3G05150	AT3G16150
1913	AT1G59860	AT5G12020	0.1875	AT1G59860	AT5G12020
1914	AT1G09610	AT4G28380	0.1875	AT1G09610	AT4G28380
1915	PLT2	NRPD1a	0.1875	AT1G51190	AT1G63020
1916	ATCSLB01	AT1G47600	0.1875	AT2G32610	AT1G47600
1917	AT4G22960	AT4G37490	0.1874	AT4G22960	AT4G37490
1918	AT3G29410	AT1G48800	0.1874	AT3G29410	AT1G48800
1919	GLP4	AT1G26240	0.1874	AT1G18970	AT1G26240
1920	RNS3	AT3G21550	0.1874	AT1G26820	AT3G21550
1921	CYP72A9	AT3G60730	0.1873	AT3G14630	AT3G60730
1922	ATNRT2_1	AT5G14650	0.1873	AT1G08090	AT5G14650
1923	AT1G19320	AT2G15325	0.1873	AT1G19320	AT2G15325
1924	AT2G17845	AT1G66120	0.1873	AT2G17845	AT1G66120
1925	ADH1	AT4G27450	0.1873	AT1G77120	AT4G27450
1926	AT2G23540	AT5G37690	0.1873	AT2G23540	AT5G37690
1927	AT2G18360	AT5G28510	0.1872	AT2G18360	AT5G28510
1928	ATMG00270	AT2G07768	0.1871	ATMG00270	AT2G07768
1929	AT4G24570	AT5G22250	0.1871	AT4G24570	AT5G22250
1930	ATGSTU12	CYP81F2	0.1871	AT1G69920	AT5G57220
1931	RTM1	AT3G58350	0.1871	AT1G05760	AT3G58350
1932	AT1G32770	AT3G50220	0.1871	AT1G32770	AT3G50220
1933	AT2G41410	AT2G46600	0.1871	AT2G41410	AT2G46600
1934	AT5G47220	ATERF_1	0.187	AT5G47220	AT4G17500
1935	AT4G20390	AT5G37690	0.187	AT4G20390	AT5G37690
1936	AT1G49890	AT5G26330	0.187	AT1G49890	AT5G26330
1937	AT3G50650	AT5G50160	0.1869	AT3G50650	AT5G50160
1938	SULTR4_2	AT4G04830	0.1869	AT3G12520	AT4G04830
1939	APX2	ATMG00630	0.1869	AT3G09640	ATMG00630
1940	AT1G26730	AT1G32970	0.1869	AT1G26730	AT1G32970
1941	AT1G61840	AT3G11370	0.1869	AT1G61840	AT3G11370
1942	AT5G20150	AT5G20790	0.1868	AT5G20150	AT5G20790
1943	AT3G23770	AT4G16270	0.1868	AT3G23770	AT4G16270
1944	CYP71B27	AT1G66120	0.1868	AT1G13070	AT1G66120
1945	AT1G36150	AT5G40260	0.1868	AT1G36150	AT5G40260
1946	CYP79B3	ATR1.b	0.1868	AT2G22330	AT5G60890
1947	AT1G02530	AT1G21850	0.1867	AT1G02530	AT1G21850
1948	ATMG00480	ATMG00040	0.1867	ATMG00480	ATMG00040
1949	AT2G18800	AT5G40630	0.1867	AT2G18800	AT5G40630
1950	ATRR3	ARR5	0.1867	AT2G41310	AT3G48100
1951	GLP6	AT5G39110	0.1866	AT5G39100	AT5G39110
1952	AT3G09440	ATJ3	0.1866	AT3G09440	AT3G44110
1953	COPT2	YSL2	0.1865	AT3G46900	AT5G24380
1954	AT3G13784	AT3G62740	0.1865	AT3G13784	AT3G62740
1955	AT1G24320	AT3G12240	0.1865	AT1G24320	AT3G12240
1956	AT2G42940	AT1G02050	0.1865	AT2G42940	AT1G02050
1957	ATHSFA2	AT1G66080	0.1865	AT2G26150	AT1G66080
1958	AT2G30540	AT4G15660	0.1865	AT2G30540	AT4G15660
1959	ATMG01370	ATMG01180	0.1863	ATMG01370	ATMG01180
1960	AT1G78990	AT4G20390	0.1863	AT1G78990	AT4G20390
1961	UVR3	NFU3	0.1863	AT3G15620	AT4G25910
1962	AT2G25110	AT5G61790	0.1863	AT2G25110	AT5G61790
1963	COL2	AT4G15430	0.1862	AT3G02380	AT4G15430
1964	AT1G36340	AT3G02500	0.1862	AT1G36340	AT3G02500
1965	AT1G51410	AT5G52360	0.1862	AT1G51410	AT5G52360
1966	AT1G21540	AT3G23840	0.1862	AT1G21540	AT3G23840
1967	AT1G26800	AT_HSFA7A	0.1862	AT1G26800	AT3G51910
1968	AT2G16210	AT5G09780	0.1862	AT2G16210	AT5G09780
1969	AT2G21220	AT3G02500	0.1862	AT2G21220	AT3G02500
1970	AT1G02050	AT3G59530	0.1862	AT1G02050	AT3G59530
1971	AT1G23590	AT1G23240	0.1862	AT1G23590	AT1G23240
1972	AT5G61790	BIP	0.1861	AT5G61790	AT5G42020
1973	AT5G03260	AT5G40020	0.1861	AT5G03260	AT5G40020
1974	CYP718	AT4G35210	0.1861	AT2G42850	AT4G35210
1975	AT2G18360	AT1G24430	0.1861	AT2G18360	AT1G24430
1976	AT3G21380	AT3G21370	0.1859	AT3G21380	AT3G21370
1977	AT3G23770	AT4G12920	0.1859	AT3G23770	AT4G12920
1978	AT1G70720	AT3G01980	0.1859	AT1G70720	AT3G01980
1979	AT1G06160	AT4G24350	0.1859	AT1G06160	AT4G24350
1980	CYP705A24	AT1G30350	0.1859	AT1G28430	AT1G30350
1981	JP630	AT5G20430	0.1859	AT1G23760	AT5G20430
1982	ATMG00090	ATMG00580	0.1858	ATMG00090	ATMG00580
1983	AT5G65990	AT5G13170	0.1858	AT5G65990	AT5G13170
1984	AT5G59810	AT1G25330	0.1858	AT5G59810	AT1G25330
1985	AT2G23550	AT5G15740	0.1858	AT2G23550	AT5G15740
1986	AT5G13900	AT4G17280	0.1857	AT5G13900	AT4G17280
1987	AT4G21200	AT4G22620	0.1857	AT4G21200	AT4G22620
1988	E2F3	AT5G05180	0.1857	AT2G36010	AT5G05180
1989	AT3G22620	AT3G22600	0.1856	AT3G22620	AT3G22600
1990	AT3G23060	AT1G69526	0.1856	AT3G23060	AT1G69526
1991	EXL4	GRP19	0.1856	AT1G75910	AT5G07550
1992	AT1G03940	AT5G17050	0.1856	AT1G03940	AT5G17050
1993	AT3G55980	CYP707A3	0.1855	AT3G55980	AT5G45340
1994	AT3G08970	AT5G64510	0.1854	AT3G08970	AT5G64510
1995	AT2G37900	AT2G21890	0.1854	AT2G37900	AT2G21890
1996	AT5G14510	AT5G26330	0.1853	AT5G14510	AT5G26330
1997	ARR21	AT1G58170	0.1853	AT5G07210	AT1G58170
1998	AT1G29440	SAUR_AC1	0.1853	AT1G29440	AT4G38850
[truncated: 118,278 more rows]
