# Supplementary material for: Incorporating Motif Analysis into Gene Co-expression Networks Reveals Novel Modular Expression Pattern and New Signaling Pathways
Source: PLoS Genet. 2013 Oct 3;9(10):e1003840. doi: 10.1371/journal.pgen.1003840 (PMC3789834; doi:10.1371/journal.pgen.1003840)
Supplement: Table S2 — The results of motif enrichment and motif position bias analysis for the 4 analyzed motifs. (XLSX) [file pgen.1003840.s020.xlsx]

## Sheet: Table S2
Table S2. The results of motif enrichment and motif position bias analysis for the 4 analyzed motifs
Seeded Gene	Number of connected genes plus itself	Motif Sequence (G-box)	# of promoters Containing the motif within the seed gene and its neighbors	Total instances of the motif	Instances within the seeed gene promoter	Average motif positions (bp, relative to TSS)	pValue	z-score	Motif Sequence (MYB)	# of promoters Containing the motif within the seed gene and its neighbors	Total instances of the motif	Instances within the seeed gene promoter	Average motif positions (bp, relative to TSS)	pValue	z-score	Motif Sequence (MYB)	# of promoters Containing the motif within the seed gene and its neighbors	Total instances of the motif	Instances within the seeed gene promoter	Average motif positions (bp, relative to TSS)	pValue	z-score	Motif Sequence (W-box)	# of promoters Containing the motif within the seed gene and its neighbors	Total instances of the motif	Instances within the seeed gene promoter	Average motif positions (bp, relative to TSS)	pValue	z-score	Motif Sequence (Site II)	# of promoters Containing the motif within the seed gene and its neighbors	Total instances of the motif	Instances within the seeed gene promoter	Average motif positions (bp, relative to TSS)	pValue	z-score
Genome	33602	CACGTG	5033	6202	6202	-399	0	26.92	CCwACC	11474	14647	14647	-501	0	-1.68	ACCwACC	4906	5450	5450	-487	0	2.58	kTTGACy	16372	24180	24180	-462	0	18.99	TGGGCy	13289	25920	25920	-378	0	66.84
AT1G60190	50	CACGTG	35	59	3	-302	2.70323e-18	5.23	CCwACC	18	26	0	-542	0.443262	-0.79	ACCwACC	7	7	0	-544	0.608861	-0.42	kTTGACy	20	22	0	-434	0.916157	1.03	TGGGCy	16	31	0	-545	0.893241	-0.92
AT3G53040	48	CACGTG	34	54	2	-163	4.55444e-18	8.56	CCwACC	18	20	0	-655	0.362513	-2.45	ACCwACC	6	7	0	-527	0.720765	-0.27	kTTGACy	15	25	0	-548	0.995363	-0.88	TGGGCy	23	53	0	-369	0.149543	3.25
AT5G52300	51	CACGTG	35	64	0	-221	7.37128e-18	7.7	CCwACC	22	27	1	-553	0.114753	-1.01	ACCwACC	9	10	0	-551	0.324052	-0.59	kTTGACy	22	27	0	-523	0.826012	-0.46	TGGGCy	27	60	1	-378	0.036025	3.22
ATECP63	55	CACGTG	35	54	1	-170	2.77972e-16	8.38	CCwACC	23	27	0	-618	0.145201	-2.18	ACCwACC	11	12	0	-508	0.170786	-0.12	kTTGACy	23	33	0	-528	0.877247	-0.61	TGGGCy	27	55	0	-409	0.0958841	2.28
AT1G23070	40	CACGTG	28	44	2	-181	6.65673e-15	7.31	CCwACC	15	17	0	-562	0.383435	-0.92	ACCwACC	5	6	0	-495	0.713639	0.02	kTTGACy	13	18	0	-468	0.987342	0.43	TGGGCy	24	54	3	-322	0.00705045	4.49
AT5G07330	46	CACGTG	30	49	0	-199	1.40395e-14	7.28	CCwACC	17	19	0	-614	0.396792	-1.77	ACCwACC	9	9	0	-626	0.221278	-1.34	kTTGACy	15	20	0	-414	0.990894	1.29	TGGGCy	25	52	0	-375	0.0296783	3.07
AT5G44310	30	CACGTG	23	44	2	-176	7.19606e-14	7.43	CCwACC	17	21	1	-550	0.00941548	-0.84	ACCwACC	8	9	0	-532	0.0611157	-0.36	kTTGACy	11	16	2	-541	0.934705	-0.6	TGGGCy	14	31	0	-471	0.268232	0.51
AT1G22600	48	CACGTG	30	47	2	-180	7.5873e-14	7.58	CCwACC	17	18	0	-627	0.480262	-1.91	ACCwACC	11	11	0	-528	0.0820744	-0.35	kTTGACy	20	29	0	-508	0.869512	-0.2	TGGGCy	25	50	2	-360	0.0528478	3.38
ABI1	40	CACGTG	27	45	0	-363	8.25665e-14	3.14	CCwACC	15	19	0	-407	0.383435	1.37	ACCwACC	9	9	0	-374	0.119476	1.29	kTTGACy	18	25	1	-562	0.734995	-1.12	TGGGCy	15	30	0	-545	0.661568	-0.91
AT1G69260	56	CACGTG	32	51	1	-340	3.92534e-13	3.91	CCwACC	16	23	0	-517	0.846746	-0.32	ACCwACC	7	7	0	-447	0.72799	0.46	kTTGACy	22	29	0	-478	0.939759	0.36	TGGGCy	19	36	1	-523	0.840754	-0.53
AT4G04870	23	CACGTG	19	38	3	-222	1.00658e-12	5.91	CCwACC	9	9	1	-689	0.380202	-2	ACCwACC	4	4	1	-715	0.438508	-1.51	kTTGACy	7	12	0	-542	0.976756	-0.53	TGGGCy	14	34	0	-386	0.0315168	2.26
AT2G28420	35	CACGTG	24	43	2	-251	1.18521e-12	5.63	CCwACC	18	23	0	-568	0.0261513	-1.18	ACCwACC	8	8	0	-631	0.128202	-1.31	kTTGACy	11	18	1	-606	0.987616	-1.6	TGGGCy	19	39	0	-350	0.0549587	3.2
AT1G02700	33	CACGTG	23	39	1	-156	2.06173e-12	7.43	CCwACC	12	13	0	-704	0.458462	-2.59	ACCwACC	4	4	0	-705	0.730204	-1.44	kTTGACy	11	16	0	-523	0.975137	-0.35	TGGGCy	17	37	0	-364	0.110454	2.82
NCED3	41	CACGTG	26	49	1	-311	2.14882e-12	4.54	CCwACC	18	22	0	-392	0.12527	1.72	ACCwACC	10	11	0	-542	0.0666771	-0.51	kTTGACy	22	31	0	-503	0.31684	-0.11	TGGGCy	16	28	0	-471	0.586013	0.48
GBF3	41	CACGTG	26	47	3	-350	2.14882e-12	3.52	CCwACC	12	14	0	-506	0.793234	-0.11	ACCwACC	5	5	0	-353	0.734308	1.12	kTTGACy	20	25	1	-555	0.55858	-1	TGGGCy	15	23	2	-578	0.705157	-1.35
AT3G54940	59	CACGTG	32	49	1	-222	2.73705e-12	6.72	CCwACC	20	25	1	-562	0.56484	-1.12	ACCwACC	10	11	1	-485	0.357414	0.14	kTTGACy	20	26	1	-514	0.992515	-0.29	TGGGCy	28	58	1	-372	0.133774	3.32
ATHVA22B	29	CACGTG	21	31	2	-156	5.86955e-12	6.62	CCwACC	10	13	0	-600	0.554352	-1.29	ACCwACC	5	5	0	-554	0.420151	-0.43	kTTGACy	11	17	1	-479	0.912053	0.26	TGGGCy	11	20	1	-384	0.638891	1.76
AT3G58450	27	CACGTG	20	31	1	-171	9.50735e-12	6.33	CCwACC	12	14	1	-573	0.176434	-0.98	ACCwACC	3	3	0	-636	0.776219	-0.83	kTTGACy	13	22	0	-522	0.598735	-0.4	TGGGCy	12	23	0	-509	0.368751	-0.19
AT2G25890	32	CACGTG	22	37	2	-194	9.65904e-12	6.43	CCwACC	11	11	0	-725	0.555384	-2.63	ACCwACC	5	5	0	-771	0.510133	-2.13	kTTGACy	9	13	0	-511	0.994696	-0.17	TGGGCy	15	32	4	-318	0.250368	3.53
AT5G59220	49	CACGTG	28	44	1	-302	1.15417e-11	4.51	CCwACC	11	14	1	-459	0.973402	0.5	ACCwACC	4	4	0	-438	0.940658	0.41	kTTGACy	23	34	0	-496	0.65228	0.02	TGGGCy	14	21	0	-556	0.959627	-0.93
AT1G29310	24	CACGTG	18	23	1	-208	7.57034e-11	4.84	CCwACC	8	9	0	-397	0.609125	1.05	ACCwACC	3	3	0	-236	0.701869	1.58	kTTGACy	15	25	1	-469	0.125688	0.49	TGGGCy	12	25	2	-345	0.199785	2.65
AT1G80090	49	CACGTG	27	40	1	-142	8.47964e-11	7.83	CCwACC	15	16	0	-668	0.74645	-2.38	ACCwACC	7	7	0	-688	0.586521	-1.75	kTTGACy	16	23	0	-588	0.992271	-1.51	TGGGCy	22	49	6	-435	0.265686	1.51
AT2G21820	43	CACGTG	25	41	1	-214	8.73297e-11	6.32	CCwACC	18	22	2	-586	0.181541	-1.45	ACCwACC	6	6	0	-612	0.613567	-0.97	kTTGACy	20	31	2	-558	0.670469	-1.17	TGGGCy	17	35	1	-433	0.558361	1.32
AT1G54870	43	CACGTG	25	37	2	-249	8.73297e-11	5.26	CCwACC	16	21	1	-632	0.39039	-2.15	ACCwACC	5	5	0	-783	0.772327	-2.22	kTTGACy	19	28	0	-433	0.77247	1.18	TGGGCy	18	44	0	-470	0.434615	0.62
AT3G29575	38	CACGTG	23	39	6	-360	1.59774e-10	2.98	CCwACC	14	19	2	-483	0.422037	0.21	ACCwACC	8	8	1	-397	0.181328	0.99	kTTGACy	23	33	1	-504	0.097658	-0.13	TGGGCy	14	31	0	-439	0.69066	1.13
AT1G77450	20	CACGTG	16	30	2	-273	1.66303e-10	4.28	CCwACC	7	8	0	-366	0.551579	1.29	ACCwACC	2	2	0	-255	0.811947	1.19	kTTGACy	10	15	1	-402	0.542637	1.28	TGGGCy	9	13	0	-419	0.388204	0.98
AT3G62600	44	CACGTG	25	33	1	-206	1.73362e-10	5.83	CCwACC	15	20	1	-499	0.559627	-0.02	ACCwACC	8	9	1	-485	0.308915	0.13	kTTGACy	27	46	0	-430	0.0630365	1.59	TGGGCy	23	51	1	-358	0.0591312	3.46
MAPKKK18	39	CACGTG	23	30	2	-337	3.34006e-10	3.06	CCwACC	10	12	1	-521	0.904046	-0.28	ACCwACC	2	2	0	-398	0.98377	0.49	kTTGACy	22	30	2	-436	0.211703	1.17	TGGGCy	10	12	0	-388	0.976636	1.32
ATEM1	52	CACGTG	27	40	0	-223	5.12727e-10	6.05	CCwACC	18	21	0	-566	0.523682	-1.09	ACCwACC	6	7	0	-596	0.790216	-0.9	kTTGACy	19	23	3	-444	0.97189	0.89	TGGGCy	21	49	5	-450	0.50339	1.15
AT4G39130	34	CACGTG	21	34	1	-160	5.90124e-10	6.86	CCwACC	14	15	1	-604	0.244027	-1.44	ACCwACC	5	5	0	-590	0.56682	-0.72	kTTGACy	10	15	2	-584	0.993137	-1.17	TGGGCy	16	31	1	-334	0.233985	3.17
HAB1	34	CACGTG	21	31	0	-311	5.90124e-10	3.61	CCwACC	9	10	0	-507	0.871164	-0.1	ACCwACC	2	2	0	-267	0.96823	1.13	kTTGACy	13	15	0	-506	0.9193	-0.11	TGGGCy	12	18	0	-475	0.750286	0.33
AT1G53885	46	CACGTG	25	31	0	-316	6.27948e-10	3.52	CCwACC	16	20	0	-430	0.519111	1.05	ACCwACC	6	7	0	-404	0.680552	0.86	kTTGACy	23	38	1	-483	0.489237	0.3	TGGGCy	11	15	0	-364	0.991655	1.8
AT3G63060	63	CACGTG	30	50	4	-230	8.7344e-10	6.59	CCwACC	23	30	0	-592	0.391508	-1.81	ACCwACC	10	11	0	-576	0.440566	-0.9	kTTGACy	45	91	2	-401	0.000212076	3.19	TGGGCy	21	35	3	-581	0.873287	-1.72
AT2G23110	32	CACGTG	20	27	0	-159	1.12604e-09	6.13	CCwACC	9	10	0	-525	0.816256	-0.3	ACCwACC	1	1	0	-200	0.99361	1.04	kTTGACy	10	14	0	-465	0.985475	0.42	TGGGCy	10	19	0	-320	0.874182	2.69
AT3G14880	41	CACGTG	23	36	0	-262	1.3169e-09	4.92	CCwACC	13	17	1	-543	0.684438	-0.65	ACCwACC	6	6	0	-603	0.564824	-0.9	kTTGACy	16	21	3	-436	0.919773	0.98	TGGGCy	21	43	1	-387	0.0865053	2.52
ABI2	41	CACGTG	23	35	0	-291	1.3169e-09	4.25	CCwACC	13	16	0	-428	0.684438	0.96	ACCwACC	5	5	0	-494	0.734308	0.02	kTTGACy	17	22	1	-485	0.861589	0.2	TGGGCy	14	19	0	-430	0.80631	1.02
AT4G23050	27	CACGTG	18	29	1	-240	1.67074e-09	4.83	CCwACC	11	15	1	-576	0.296491	-1.06	ACCwACC	5	6	0	-494	0.358492	0.03	kTTGACy	14	15	1	-593	0.446706	-1.29	TGGGCy	11	17	1	-558	0.522327	-0.87
AT1G16730	33	CACGTG	20	33	2	-146	2.45388e-09	7.03	CCwACC	13	15	1	-605	0.320257	-1.45	ACCwACC	6	7	1	-561	0.349138	-0.58	kTTGACy	13	20	0	-655	0.89425	-2.45	TGGGCy	13	31	2	-509	0.572844	-0.22
AZF2	42	CACGTG	23	32	1	-299	2.49702e-09	3.91	CCwACC	14	20	0	-488	0.601549	0.14	ACCwACC	5	8	0	-434	0.753867	0.62	kTTGACy	28	46	2	-421	0.014447	1.8	TGGGCy	13	21	0	-379	0.904531	1.89
AT4G34000	39	CACGTG	22	35	1	-294	2.61157e-09	4.19	CCwACC	11	14	2	-544	0.828984	-0.6	ACCwACC	5	5	1	-353	0.691856	1.12	kTTGACy	19	23	0	-539	0.563265	-0.69	TGGGCy	14	23	0	-492	0.733199	0.08
AT5G10120	62	CACGTG	29	40	0	-237	2.80856e-09	5.74	CCwACC	28	34	1	-547	0.0468986	-1.01	ACCwACC	12	13	1	-435	0.186179	0.78	kTTGACy	26	38	1	-465	0.884655	0.69	TGGGCy	25	49	0	-479	0.498435	0.44
AT3G15280	25	CACGTG	17	26	2	-117	3.01739e-09	6.76	CCwACC	9	11	0	-587	0.497098	-1.03	ACCwACC	5	5	0	-478	0.297163	0.15	kTTGACy	9	16	0	-622	0.930716	-1.73	TGGGCy	10	20	3	-325	0.557115	2.68
AT5G07340	25	CACGTG	17	21	0	-202	3.01739e-09	4.72	CCwACC	8	9	0	-361	0.661843	1.42	ACCwACC	2	2	0	-283	0.898097	1.06	kTTGACy	17	26	0	-529	0.0411953	-0.56	TGGGCy	13	25	2	-353	0.142778	2.51
AT5G45310	25	CACGTG	17	23	0	-403	3.01739e-09	1.57	CCwACC	7	7	0	-396	0.803028	0.93	ACCwACC	1	1	0	-873	0.980692	-1.3	kTTGACy	13	20	2	-435	0.448671	0.97	TGGGCy	9	17	0	-484	0.710961	0.19
AT2G38905	20	CACGTG	15	24	3	-182	3.07203e-09	5.38	CCwACC	7	7	0	-810	0.551579	-2.88	ACCwACC	3	3	0	-767	0.575496	-1.62	kTTGACy	6	9	0	-563	0.972988	-0.68	TGGGCy	13	28	1	-354	0.0189485	2.64
AT5G18450	63	CACGTG	29	43	1	-218	4.4591e-09	6.38	CCwACC	21	25	0	-528	0.600934	-0.53	ACCwACC	5	5	0	-645	0.962827	-1.14	kTTGACy	33	43	0	-455	0.324343	0.96	TGGGCy	30	53	0	-369	0.119069	3.25
AT5G61790	40	CACGTG	22	29	0	-207	4.97964e-09	5.45	CCwACC	13	18	0	-480	0.644526	0.25	ACCwACC	7	8	0	-414	0.365558	0.82	kTTGACy	28	49	1	-427	0.00526526	1.71	TGGGCy	25	53	2	-328	0.00278063	4.29
ATEM6	54	CACGTG	26	43	1	-266	8.56717e-09	5.28	CCwACC	20	24	0	-532	0.375235	-0.59	ACCwACC	7	7	0	-638	0.691286	-1.29	kTTGACy	26	35	4	-489	0.586838	0.17	TGGGCy	23	46	0	-381	0.371859	2.74
AT2G25110	41	CACGTG	22	28	1	-177	9.22071e-09	5.91	CCwACC	14	17	0	-476	0.558563	0.3	ACCwACC	7	7	0	-477	0.390935	0.18	kTTGACy	23	35	0	-478	0.215118	0.39	TGGGCy	23	50	0	-363	0.0233998	3.31
AT1G04560	38	CACGTG	21	35	2	-213	9.93059e-09	5.86	CCwACC	15	18	2	-597	0.296615	-1.47	ACCwACC	8	8	0	-560	0.181328	-0.61	kTTGACy	12	19	0	-467	0.989448	0.46	TGGGCy	17	36	1	-450	0.309741	0.98
SHD	32	CACGTG	19	23	2	-218	1.00163e-08	4.67	CCwACC	11	13	0	-497	0.555384	0	ACCwACC	4	4	0	-517	0.707014	-0.13	kTTGACy	20	30	1	-452	0.0830569	0.86	TGGGCy	19	42	0	-340	0.0182975	3.55
AT3G23920	32	CACGTG	19	35	2	-311	1.00163e-08	3.84	CCwACC	10	16	0	-484	0.697292	0.18	ACCwACC	5	6	0	-527	0.510133	-0.25	kTTGACy	17	21	0	-406	0.373704	1.45	TGGGCy	14	26	0	-375	0.375893	2.17
AT1G20510	48	CACGTG	24	31	1	-291	1.24055e-08	4	CCwACC	15	17	2	-461	0.713684	0.52	ACCwACC	9	9	0	-583	0.260961	-0.89	kTTGACy	33	62	2	-427	0.00397664	1.92	TGGGCy	13	32	2	-438	0.974692	1.16
AT5G24080	24	CACGTG	16	24	0	-387	1.37991e-08	1.88	CCwACC	7	11	2	-489	0.763496	0.09	ACCwACC	5	5	1	-381	0.267142	0.9	kTTGACy	15	22	1	-506	0.125688	-0.14	TGGGCy	9	12	0	-368	0.655576	1.56
AT5G51760	45	CACGTG	23	31	2	-265	1.45262e-08	4.51	CCwACC	10	11	0	-611	0.971276	-1.31	ACCwACC	4	4	0	-524	0.910792	-0.18	kTTGACy	20	30	0	-502	0.765026	-0.09	TGGGCy	14	21	0	-417	0.906718	1.28
AT3G50980	19	CACGTG	14	21	1	-215	1.54748e-08	4.51	CCwACC	7	9	0	-647	0.487227	-1.56	ACCwACC	3	3	0	-650	0.539106	-0.91	kTTGACy	5	12	0	-536	0.987196	-0.46	TGGGCy	8	18	2	-380	0.495968	1.73
AT4G34410	74	CACGTG	31	41	2	-303	2.12864e-08	4.33	CCwACC	32	37	0	-497	0.064865	0	ACCwACC	10	10	0	-531	0.654293	-0.37	kTTGACy	55	87	1	-420	6.28646e-06	2.51	TGGGCy	25	40	0	-483	0.872267	0.31
AT4G29520	46	CACGTG	23	29	0	-207	2.49262e-08	5.45	CCwACC	19	24	1	-502	0.191396	-0.08	ACCwACC	9	9	0	-482	0.221278	0.16	kTTGACy	30	52	0	-422	0.0178316	1.89	TGGGCy	27	56	2	-337	0.00663571	4.18
AT5G02020	25	CACGTG	16	23	2	-303	3.29667e-08	3.25	CCwACC	9	11	0	-478	0.497098	0.22	ACCwACC	6	6	0	-367	0.147059	1.11	kTTGACy	12	19	3	-517	0.606428	-0.29	TGGGCy	10	11	0	-615	0.557115	-1.36
AT3G06500	47	CACGTG	23	35	0	-358	4.18834e-08	2.87	CCwACC	8	9	0	-494	0.997293	0.03	ACCwACC	3	3	0	-530	0.975675	-0.19	kTTGACy	23	36	1	-512	0.545917	-0.3	TGGGCy	14	27	5	-403	0.937865	1.7
AT3G01570	51	CACGTG	24	35	0	-292	5.57493e-08	4.23	CCwACC	20	22	0	-454	0.265874	0.7	ACCwACC	10	10	0	-435	0.202744	0.68	kTTGACy	22	33	1	-432	0.826012	1.3	TGGGCy	17	37	0	-459	0.853843	0.81
AT1G73190	41	CACGTG	21	31	0	-187	5.87457e-08	6.02	CCwACC	13	16	0	-588	0.684438	-1.26	ACCwACC	4	4	0	-533	0.868214	-0.24	kTTGACy	16	20	1	-394	0.919773	1.61	TGGGCy	20	40	0	-375	0.147038	2.69
ATPER1	41	CACGTG	21	29	1	-211	5.87457e-08	5.37	CCwACC	14	18	0	-587	0.558563	-1.32	ACCwACC	6	6	0	-641	0.564824	-1.22	kTTGACy	16	20	0	-446	0.919773	0.8	TGGGCy	17	32	2	-456	0.45934	0.81
AT5G01300	26	CACGTG	16	25	1	-248	7.37257e-08	4.34	CCwACC	12	18	1	-501	0.139554	-0.05	ACCwACC	2	2	0	-574	0.910163	-0.37	kTTGACy	13	19	1	-497	0.525536	0	TGGGCy	10	20	3	-428	0.617962	1.08
ATERF_1	35	CACGTG	19	23	2	-372	7.42039e-08	2.09	CCwACC	13	17	0	-461	0.415475	0.52	ACCwACC	5	5	0	-504	0.593861	-0.04	kTTGACy	25	47	0	-415	0.00545857	1.96	TGGGCy	8	11	0	-593	0.98835	-1.1
AT5G42290	32	CACGTG	18	26	1	-212	7.87176e-08	5.07	CCwACC	12	14	0	-585	0.408205	-1.14	ACCwACC	6	6	0	-588	0.321616	-0.77	kTTGACy	12	19	0	-535	0.926958	-0.57	TGGGCy	12	25	1	-245	0.657763	4.4
AT4G16660	32	CACGTG	18	24	2	-217	7.87176e-08	4.79	CCwACC	8	8	1	-455	0.902262	0.41	ACCwACC	3	3	0	-391	0.865795	0.64	kTTGACy	19	31	1	-472	0.15171	0.49	TGGGCy	18	34	0	-348	0.0412537	3.03
CYP83A1	32	CACGTG	18	21	1	-279	7.87176e-08	3.49	CCwACC	20	31	2	-371	0.000967715	2.45	ACCwACC	15	20	2	-280	1.35649e-05	3.39	kTTGACy	17	22	1	-574	0.373704	-1.25	TGGGCy	9	15	1	-556	0.936454	-0.79
AT1G49450	56	CACGTG	25	42	1	-342	1.08413e-07	3.5	CCwACC	21	29	1	-512	0.344292	-0.27	ACCwACC	13	15	1	-516	0.056995	-0.25	kTTGACy	33	55	2	-429	0.0813233	1.76	TGGGCy	18	29	0	-504	0.899463	-0.12
M17	56	CACGTG	25	37	0	-359	1.08413e-07	2.93	CCwACC	18	25	0	-544	0.671846	-0.81	ACCwACC	4	4	0	-773	0.971936	-1.92	kTTGACy	23	34	1	-439	0.900125	1.18	TGGGCy	24	49	0	-471	0.352772	0.63
AT5G38780	49	CACGTG	23	31	1	-238	1.11595e-07	5.03	CCwACC	16	21	0	-460	0.639416	0.59	ACCwACC	5	5	0	-433	0.861454	0.5	kTTGACy	24	37	2	-515	0.542087	-0.37	TGGGCy	20	37	0	-443	0.481791	1.15
AT5G04000	21	CACGTG	14	25	3	-249	1.14742e-07	4.33	CCwACC	11	13	1	-664	0.0655079	-2.09	ACCwACC	7	7	1	-700	0.0250694	-1.86	kTTGACy	11	21	0	-487	0.452848	0.16	TGGGCy	11	25	0	-310	0.163401	3.26
AT3G12320	21	CACGTG	14	20	3	-334	1.14742e-07	2.54	CCwACC	9	11	1	-433	0.265696	0.74	ACCwACC	3	4	0	-593	0.610025	-0.66	kTTGACy	10	12	1	-557	0.624263	-0.72	TGGGCy	14	29	3	-568	0.0109519	-1.32
AT3G24090	39	CACGTG	20	26	1	-197	1.18293e-07	5.34	CCwACC	15	19	0	-479	0.339438	0.27	ACCwACC	9	10	0	-445	0.105567	0.57	kTTGACy	26	47	3	-442	0.018156	1.32	TGGGCy	22	39	0	-299	0.024386	4.31
EEL	39	CACGTG	20	23	1	-221	1.18293e-07	4.62	CCwACC	12	13	0	-657	0.726332	-2	ACCwACC	7	7	0	-702	0.340301	-1.88	kTTGACy	15	19	0	-513	0.926185	-0.23	TGGGCy	17	37	0	-428	0.358661	1.46
AT1G01720	36	CACGTG	19	31	2	-291	1.35005e-07	4	CCwACC	14	15	0	-419	0.330317	1.05	ACCwACC	7	8	0	-473	0.266395	0.24	kTTGACy	21	31	0	-421	0.161749	1.48	TGGGCy	13	20	2	-469	0.720288	0.44
AT1G78070	36	CACGTG	19	32	1	-346	1.35005e-07	2.98	CCwACC	12	13	1	-297	0.602849	2.52	ACCwACC	4	4	0	-430	0.79145	0.47	kTTGACy	16	20	1	-489	0.75144	0.12	TGGGCy	20	31	0	-541	0.0376791	-0.84
AT1G04980	46	CACGTG	22	29	0	-188	1.3848e-07	5.8	CCwACC	13	16	1	-487	0.8409	0.14	ACCwACC	5	5	0	-526	0.821338	-0.22	kTTGACy	27	41	1	-448	0.113742	1.09	TGGGCy	22	49	0	-359	0.159061	3.37
AT3G27660	46	CACGTG	22	31	0	-264	1.3848e-07	4.53	CCwACC	17	19	1	-457	0.396792	0.61	ACCwACC	10	10	0	-431	0.124601	0.73	kTTGACy	18	24	0	-436	0.927088	1.04	TGGGCy	17	33	0	-505	0.692173	-0.15
AT5G50460	33	CACGTG	18	23	0	-196	1.48843e-07	5.04	CCwACC	11	14	0	-427	0.603845	0.91	ACCwACC	4	4	0	-490	0.730204	0.05	kTTGACy	21	35	0	-462	0.0613188	0.72	TGGGCy	20	45	2	-348	0.0116106	3.49
AT1G72100	27	CACGTG	16	29	1	-206	1.5567e-07	5.47	CCwACC	10	13	1	-549	0.446329	-0.64	ACCwACC	3	4	0	-615	0.776219	-0.81	kTTGACy	9	12	1	-427	0.964821	0.85	TGGGCy	13	33	2	-526	0.234801	-0.57
AT5G03160	30	CACGTG	17	23	1	-215	1.56878e-07	4.72	CCwACC	12	17	1	-503	0.309066	-0.08	ACCwACC	6	6	0	-409	0.267722	0.75	kTTGACy	17	27	1	-502	0.245772	-0.08	TGGGCy	17	34	3	-290	0.0430917	4.21
AT5G11110	68	CACGTG	28	44	0	-375	1.56907e-07	2.82	CCwACC	29	37	0	-482	0.0897059	0.32	ACCwACC	18	18	0	-434	0.00752815	0.93	kTTGACy	36	51	1	-511	0.282529	-0.34	TGGGCy	24	42	0	-595	0.799402	-2.21
AT1G28370	57	CACGTG	25	33	1	-291	1.65648e-07	4.13	CCwACC	19	27	0	-548	0.600709	-0.91	ACCwACC	8	10	0	-466	0.605271	0.34	kTTGACy	39	54	2	-431	0.00206805	1.69	TGGGCy	17	24	1	-511	0.95149	-0.23
AT3G05260	40	CACGTG	20	27	1	-361	2.03208e-07	2.47	CCwACC	13	14	0	-480	0.644526	0.22	ACCwACC	1	1	0	-482	0.998195	0.05	kTTGACy	18	28	0	-382	0.734995	2.12	TGGGCy	16	30	0	-500	0.53658	-0.05
AT1G15330	47	CACGTG	22	40	2	-250	2.23484e-07	5.45	CCwACC	15	20	0	-492	0.678439	0.08	ACCwACC	5	5	0	-645	0.835651	-1.14	kTTGACy	20	33	0	-447	0.839593	1	TGGGCy	23	44	2	-378	0.121982	2.75
AT5G65100	37	CACGTG	19	27	0	-171	2.38442e-07	5.91	CCwACC	19	22	0	-582	0.0230434	-1.38	ACCwACC	9	10	0	-486	0.0806568	0.12	kTTGACy	17	24	0	-510	0.691732	-0.21	TGGGCy	13	23	0	-427	0.761414	1.17
AT4G36740	37	CACGTG	19	29	1	-338	2.38442e-07	2.99	CCwACC	15	21	0	-490	0.255547	0.11	ACCwACC	6	7	0	-482	0.459623	0.14	kTTGACy	20	35	0	-449	0.313926	0.99	TGGGCy	16	28	1	-517	0.38136	-0.36
AT3G09600	22	CACGTG	14	20	2	-347	2.7176e-07	2.34	CCwACC	6	7	1	-449	0.815915	0.44	ACCwACC	1	1	0	-273	0.968988	0.78	kTTGACy	7	9	0	-574	0.965654	-0.8	TGGGCy	10	22	1	-611	0.35904	-1.86
AT5G24130	34	CACGTG	18	31	1	-235	2.7187e-07	5.09	CCwACC	13	14	0	-680	0.367446	-2.38	ACCwACC	7	7	0	-656	0.219861	-1.46	kTTGACy	15	19	1	-497	0.760376	0	TGGGCy	14	25	2	-345	0.487587	2.65
AT1G48100	31	CACGTG	17	23	1	-370	2.98712e-07	2.12	CCwACC	14	16	1	-547	0.135362	-0.69	ACCwACC	8	8	1	-560	0.0722542	-0.61	kTTGACy	13	15	1	-550	0.825254	-0.71	TGGGCy	9	20	0	-516	0.91894	-0.29
BIP	28	CACGTG	16	21	0	-226	3.12494e-07	4.33	CCwACC	8	9	0	-506	0.792133	-0.08	ACCwACC	3	3	0	-509	0.797348	-0.06	kTTGACy	19	30	2	-440	0.0324022	1.09	TGGGCy	14	26	1	-253	0.173683	4.34
AT2G38465	28	CACGTG	16	22	1	-282	3.12494e-07	3.52	CCwACC	10	14	1	-572	0.50115	-0.97	ACCwACC	6	6	0	-543	0.216419	-0.38	kTTGACy	10	15	0	-547	0.942506	-0.67	TGGGCy	10	20	3	-280	0.725228	3.39
AT5G24970	17	CACGTG	12	15	1	-213	3.71952e-07	3.84	CCwACC	6	7	2	-557	0.5509	-0.54	ACCwACC	4	4	1	-516	0.228973	-0.12	kTTGACy	7	11	1	-656	0.806035	-1.83	TGGGCy	10	20	2	-287	0.0855547	3.28
AT2G29380	45	CACGTG	21	29	0	-248	4.47782e-07	4.68	CCwACC	21	28	1	-476	0.0553956	0.39	ACCwACC	10	11	1	-429	0.111314	0.79	kTTGACy	16	20	0	-515	0.973251	-0.27	TGGGCy	12	18	0	-513	0.975162	-0.23
ATS1	35	CACGTG	18	23	0	-267	4.81164e-07	3.85	CCwACC	13	15	1	-446	0.415475	0.69	ACCwACC	8	8	0	-373	0.128202	1.22	kTTGACy	10	10	0	-452	0.995346	0.5	TGGGCy	14	22	2	-469	0.542179	0.46
AT5G05220	32	CACGTG	17	22	1	-300	5.4804e-07	3.22	CCwACC	13	17	0	-622	0.274659	-1.79	ACCwACC	5	6	0	-610	0.510133	-0.96	kTTGACy	18	25	1	-574	0.2498	-1.33	TGGGCy	15	19	0	-412	0.250368	1.29
AT2G28490	42	CACGTG	20	30	1	-199	5.58895e-07	5.69	CCwACC	17	20	0	-566	0.238565	-1.07	ACCwACC	10	10	0	-509	0.076548	-0.12	kTTGACy	14	20	0	-458	0.98508	0.61	TGGGCy	20	38	0	-429	0.180311	1.46
AT5G17300	42	CACGTG	20	25	1	-430	5.58895e-07	1.17	CCwACC	14	18	0	-450	0.601549	0.7	ACCwACC	6	7	0	-511	0.589575	-0.12	kTTGACy	14	19	0	-533	0.98508	-0.54	TGGGCy	20	37	0	-582	0.180311	-1.79
AT1G74450	64	CACGTG	26	34	3	-287	5.90524e-07	4.27	CCwACC	24	31	0	-558	0.328094	-1.17	ACCwACC	8	8	0	-456	0.735133	0.4	kTTGACy	44	68	1	-394	0.000937235	2.96	TGGGCy	19	34	0	-623	0.961393	-2.55
AT1G32560	29	CACGTG	16	22	2	-156	5.99794e-07	5.58	CCwACC	5	5	0	-419	0.987144	0.61	ACCwACC	1	1	0	-570	0.989736	-0.24	kTTGACy	11	17	0	-612	0.912053	-1.64	TGGGCy	8	16	0	-478	0.937294	0.27
ATNHX3	26	CACGTG	15	28	2	-193	6.22023e-07	5.61	CCwACC	8	9	1	-754	0.71006	-2.68	ACCwACC	4	4	1	-773	0.538695	-1.92	kTTGACy	9	13	0	-458	0.950311	0.49	TGGGCy	13	21	2	-325	0.186128	2.75
OLEO2	26	CACGTG	15	19	0	-246	6.22023e-07	3.82	CCwACC	12	14	0	-538	0.139554	-0.53	ACCwACC	6	6	0	-486	0.168968	0.09	kTTGACy	9	11	0	-358	0.950311	1.61	TGGGCy	12	23	0	-347	0.309218	2.51
AT2G42530	26	CACGTG	15	20	1	-347	6.22023e-07	2.34	CCwACC	8	8	1	-496	0.71006	0.01	ACCwACC	4	4	0	-643	0.538695	-1.01	kTTGACy	10	14	0	-546	0.893703	-0.63	TGGGCy	13	24	0	-436	0.186128	1.04
AT1G14950	39	CACGTG	19	27	1	-333	6.86697e-07	2.97	CCwACC	15	19	0	-461	0.339438	0.55	ACCwACC	5	5	0	-467	0.691856	0.23	kTTGACy	18	25	0	-375	0.684244	2.13	TGGGCy	14	23	1	-538	0.733199	-0.68
AT3G22640	46	CACGTG	21	28	0	-273	7.07597e-07	4.13	CCwACC	17	23	0	-477	0.396792	0.33	ACCwACC	6	6	0	-406	0.680552	0.78	kTTGACy	21	35	0	-482	0.713284	0.31	TGGGCy	19	40	0	-400	0.458902	2.14
AT1G28480	46	CACGTG	21	33	0	-356	7.07597e-07	2.83	CCwACC	13	15	0	-403	0.8409	1.27	ACCwACC	5	6	0	-407	0.821338	0.77	kTTGACy	36	78	0	-449	3.85917e-05	1.48	TGGGCy	14	20	0	-428	0.923623	1.08
AT2G35300	36	CACGTG	18	28	1	-156	8.27322e-07	6.29	CCwACC	11	12	0	-722	0.731727	-2.71	ACCwACC	7	7	0	-681	0.266395	-1.69	kTTGACy	12	17	0	-417	0.979054	1.15	TGGGCy	16	30	0	-301	0.330132	3.75
AT1G75830	36	CACGTG	18	29	0	-316	8.27322e-07	3.4	CCwACC	12	17	0	-633	0.602849	-1.95	ACCwACC	7	7	0	-664	0.266395	-1.53	kTTGACy	13	20	2	-427	0.954628	1.09	TGGGCy	16	41	0	-512	0.330132	-0.33
AT5G50700	36	CACGTG	18	29	0	-319	8.27322e-07	3.34	CCwACC	14	20	1	-526	0.330317	-0.44	ACCwACC	5	5	1	-672	0.619933	-1.36	kTTGACy	17	25	0	-453	0.634987	0.77	TGGGCy	15	34	0	-475	0.459673	0.45
AT4G12030	36	CACGTG	18	20	1	-324	8.27322e-07	2.7	CCwACC	20	34	2	-387	0.00674742	2.24	ACCwACC	16	23	2	-328	1.62929e-05	2.83	kTTGACy	21	28	0	-539	0.161749	-0.77	TGGGCy	12	20	0	-608	0.82426	-1.72
CCA1	36	CACGTG	18	25	1	-388	8.27322e-07	1.9	CCwACC	11	13	0	-474	0.731727	0.29	ACCwACC	4	5	0	-468	0.79145	0.23	kTTGACy	14	14	0	-516	0.911754	-0.24	TGGGCy	17	35	3	-574	0.218917	-1.58
AT1G05510	43	CACGTG	20	22	0	-254	8.97682e-07	3.98	CCwACC	16	19	0	-441	0.39039	0.85	ACCwACC	4	4	0	-362	0.891319	0.94	kTTGACy	19	26	0	-427	0.77247	1.25	TGGGCy	16	32	1	-542	0.677448	-0.88
AT1G27990	18	CACGTG	12	16	2	-205	9.62631e-07	4.07	CCwACC	4	4	0	-465	0.910421	0.22	ACCwACC	1	1	0	-266	0.941672	0.81	kTTGACy	4	7	0	-444	0.994867	0.49	TGGGCy	8	24	0	-460	0.420911	0.63
AT1G23710	54	CACGTG	23	32	2	-305	9.67444e-07	3.79	CCwACC	26	32	2	-523	0.0231393	-0.5	ACCwACC	12	14	2	-502	0.0865247	-0.06	kTTGACy	40	75	4	-426	0.000130913	2.15	TGGGCy	20	33	3	-583	0.694686	-1.71
AT5G47220	33	CACGTG	17	21	1	-313	9.72186e-07	2.94	CCwACC	14	16	1	-525	0.204509	-0.38	ACCwACC	5	5	1	-566	0.538882	-0.53	kTTGACy	24	37	0	-422	0.00444305	1.59	TGGGCy	15	21	1	-438	0.300006	0.94
AT4G05100	33	CACGTG	17	27	1	-437	9.72186e-07	1.09	CCwACC	10	13	0	-552	0.737921	-0.68	ACCwACC	8	8	0	-512	0.0979765	-0.14	kTTGACy	23	30	1	-385	0.0120735	2.14	TGGGCy	9	16	1	-512	0.950568	-0.2
AT5G57610	13	CACGTG	10	13	1	-335	1.04132e-06	2.04	CCwACC	2	3	0	-474	0.966118	0.14	ACCwACC	2	2	0	-264	0.585922	1.15	kTTGACy	3	3	1	-471	0.985821	0.16	TGGGCy	3	5	0	-307	0.938283	1.48
AT4G28703	47	CACGTG	21	31	1	-331	1.09861e-06	3.22	CCwACC	17	20	0	-420	0.438559	1.2	ACCwACC	6	6	0	-443	0.701115	0.46	kTTGACy	38	87	4	-373	5.69149e-06	4.03	TGGGCy	11	17	1	-522	0.993688	-0.35
AT2G47770	30	CACGTG	16	27	0	-297	1.10598e-06	3.63	CCwACC	8	10	0	-646	0.855479	-1.63	ACCwACC	3	3	0	-812	0.834602	-1.89	kTTGACy	12	15	1	-427	0.872925	0.95	TGGGCy	12	26	3	-371	0.548862	2.24
AT2G21490	40	CACGTG	19	28	0	-273	1.12414e-06	4.13	CCwACC	14	15	0	-546	0.513985	-0.65	ACCwACC	5	5	0	-601	0.713639	-0.8	kTTGACy	21	30	1	-450	0.374294	0.9	TGGGCy	17	32	0	-471	0.40881	0.51
AT3G54500	21	CACGTG	13	19	1	-308	1.1651e-06	2.87	CCwACC	10	12	1	-480	0.14228	0.21	ACCwACC	2	2	0	-833	0.833202	-1.65	kTTGACy	9	9	1	-607	0.774581	-1.14	TGGGCy	13	29	0	-595	0.031943	-1.83
AT4G29780	66	CACGTG	26	37	0	-294	1.19505e-06	4.31	CCwACC	24	28	1	-569	0.39634	-1.32	ACCwACC	8	9	1	-472	0.76625	0.26	kTTGACy	51	85	0	-422	1.8939e-06	2.41	TGGGCy	22	40	0	-533	0.877656	-0.78
AT3G50920	24	CACGTG	14	19	1	-261	1.23683e-06	3.59	CCwACC	8	8	0	-469	0.609125	0.28	ACCwACC	4	4	0	-348	0.472781	1.04	kTTGACy	15	25	0	-508	0.125688	-0.18	TGGGCy	13	30	3	-383	0.105495	2.18
COR15A	24	CACGTG	14	19	1	-279	1.23683e-06	3.31	CCwACC	8	9	0	-590	0.609125	-0.96	ACCwACC	1	1	0	-980	0.977388	-1.67	kTTGACy	8	12	0	-615	0.958057	-1.42	TGGGCy	10	21	2	-389	0.492696	1.73
AT3G05640	24	CACGTG	14	20	0	-367	1.23683e-06	2.03	CCwACC	7	11	2	-447	0.763496	0.58	ACCwACC	4	4	1	-494	0.472781	0.02	kTTGACy	8	15	0	-408	0.958057	1.2	TGGGCy	5	12	0	-393	0.985006	1.26
AT2G03520	51	CACGTG	22	32	0	-302	1.27774e-06	3.85	CCwACC	17	21	1	-564	0.600749	-1.06	ACCwACC	7	8	0	-505	0.630541	-0.07	kTTGACy	24	31	0	-479	0.646763	0.35	TGGGCy	23	44	0	-471	0.250515	0.6
B5_1	44	CACGTG	20	24	0	-252	1.414e-06	4.19	CCwACC	26	43	2	-390	0.000610494	2.45	ACCwACC	22	32	2	-344	3.12774e-08	3.02	kTTGACy	29	38	1	-602	0.0161273	-2.25	TGGGCy	17	27	1	-513	0.605462	-0.28
AT1G70840	63	CACGTG	25	34	0	-322	1.62604e-06	3.56	CCwACC	19	23	0	-480	0.786892	0.28	ACCwACC	5	6	0	-453	0.962827	0.38	kTTGACy	33	45	0	-435	0.324343	1.45	TGGGCy	26	49	1	-424	0.436684	1.78
AT1G65860	34	CACGTG	17	19	0	-339	1.6725e-06	2.4	CCwACC	21	35	0	-407	0.000906487	1.86	ACCwACC	16	23	0	-348	6.57463e-06	2.49	kTTGACy	22	27	1	-561	0.0446789	-1.15	TGGGCy	14	28	0	-592	0.487587	-1.74
AT2G45790	16	CACGTG	11	14	0	-130	1.76614e-06	4.79	CCwACC	9	10	0	-455	0.0578077	0.46	ACCwACC	2	2	0	-283	0.701089	1.06	kTTGACy	7	10	1	-436	0.740429	0.67	TGGGCy	8	16	4	-312	0.271215	2.58
AT4G31830	16	CACGTG	11	15	0	-206	1.76614e-06	3.93	CCwACC	6	7	0	-463	0.480942	0.31	ACCwACC	2	2	0	-273	0.701089	1.11	kTTGACy	4	5	0	-410	0.986199	0.68	TGGGCy	10	22	3	-552	0.0539757	-0.89
AT1G09210	31	CACGTG	16	21	1	-225	1.96707e-06	4.35	CCwACC	9	11	1	-525	0.782797	-0.31	ACCwACC	3	3	1	-451	0.850909	0.28	kTTGACy	17	29	0	-443	0.30788	1.01	TGGGCy	19	37	2	-348	0.0117317	3.16
SUR1	45	CACGTG	20	24	1	-211	2.18698e-06	4.89	CCwACC	31	48	1	-396	2.07859e-06	2.44	ACCwACC	25	33	0	-330	1.91728e-10	3.35	kTTGACy	29	37	2	-501	0.0244819	-0.07	TGGGCy	17	32	1	-572	0.650204	-1.47
AT1G72450	45	CACGTG	20	25	2	-339	2.18698e-06	2.76	CCwACC	15	18	1	-459	0.601158	0.56	ACCwACC	7	7	1	-547	0.491552	-0.45	kTTGACy	26	42	1	-426	0.143025	1.61	TGGGCy	16	36	0	-460	0.75631	0.77
AT1G31180	28	CACGTG	15	17	0	-257	2.23474e-06	3.45	CCwACC	18	31	0	-342	0.00107888	3.01	ACCwACC	14	20	0	-263	1.03194e-05	3.65	kTTGACy	14	18	1	-535	0.52078	-0.55	TGGGCy	8	13	0	-570	0.919105	-0.91
AT5G64170	19	CACGTG	12	17	1	-294	2.25444e-06	2.92	CCwACC	5	6	0	-336	0.831408	1.38	ACCwACC	2	2	0	-438	0.788302	0.29	kTTGACy	8	9	1	-527	0.789482	-0.3	TGGGCy	8	20	2	-405	0.495968	1.44
AT4G27530	25	CACGTG	14	19	2	-172	2.42191e-06	4.94	CCwACC	11	13	0	-549	0.201876	-0.64	ACCwACC	5	5	0	-505	0.297163	-0.05	kTTGACy	11	18	0	-641	0.748724	-2.12	TGGGCy	14	25	2	-221	0.0710805	4.81
AT3G12960	35	CACGTG	17	22	0	-209	2.79765e-06	4.71	CCwACC	17	22	2	-523	0.0548388	-0.42	ACCwACC	8	8	1	-466	0.128202	0.31	kTTGACy	12	21	2	-607	0.970912	-1.75	TGGGCy	16	26	0	-277	0.280703	3.91
AT4G36600	42	CACGTG	19	30	2	-212	2.82648e-06	5.45	CCwACC	14	17	1	-557	0.601549	-0.85	ACCwACC	4	5	0	-461	0.88025	0.28	kTTGACy	23	28	0	-547	0.264674	-0.91	TGGGCy	15	29	3	-541	0.745167	-0.82
AT2G33070	42	CACGTG	19	26	0	-297	2.82648e-06	3.56	CCwACC	13	16	0	-405	0.721595	1.28	ACCwACC	7	8	0	-334	0.416324	1.61	kTTGACy	17	24	0	-485	0.889945	0.21	TGGGCy	18	37	0	-477	0.385667	0.42
AT5G04250	42	CACGTG	19	24	2	-342	2.82648e-06	2.65	CCwACC	11	12	0	-615	0.896734	-1.42	ACCwACC	5	5	0	-693	0.753867	-1.52	kTTGACy	17	22	0	-468	0.889945	0.47	TGGGCy	14	23	0	-574	0.836881	-1.28
OPR3	42	CACGTG	19	25	0	-352	2.82648e-06	2.53	CCwACC	14	17	0	-395	0.601549	1.47	ACCwACC	5	5	0	-421	0.753867	0.59	kTTGACy	29	49	0	-466	0.00617821	0.76	TGGGCy	10	25	0	-475	0.989705	0.38
AT4G27410	42	CACGTG	19	26	2	-412	2.82648e-06	1.51	CCwACC	12	14	0	-387	0.82189	1.44	ACCwACC	6	6	0	-361	0.589575	1.16	kTTGACy	21	25	0	-488	0.495017	0.16	TGGGCy	11	20	0	-530	0.9758	-0.5
ATHSFA1E	57	CACGTG	23	34	2	-309	2.99334e-06	3.82	CCwACC	22	29	0	-623	0.281381	-2.36	ACCwACC	8	9	0	-592	0.605271	-0.98	kTTGACy	36	51	0	-477	0.019912	0.5	TGGGCy	18	32	1	-451	0.91584	0.91
AT2G43100	32	CACGTG	16	19	0	-238	3.38611e-06	3.94	CCwACC	22	38	1	-382	6.79421e-05	2.47	ACCwACC	16	24	1	-288	2.40022e-06	3.57	kTTGACy	19	25	1	-535	0.15171	-0.65	TGGGCy	13	24	0	-564	0.517285	-1.14
AT5G50360	32	CACGTG	16	20	2	-262	3.38611e-06	3.67	CCwACC	8	9	0	-388	0.902262	1.14	ACCwACC	3	3	0	-533	0.865795	-0.21	kTTGACy	11	13	0	-542	0.965308	-0.56	TGGGCy	11	20	0	-407	0.780445	1.4
AT1G47540	32	CACGTG	16	23	0	-295	3.38611e-06	3.38	CCwACC	15	17	0	-456	0.0932125	0.59	ACCwACC	11	11	0	-403	0.00420415	1.09	kTTGACy	8	10	0	-658	0.998332	-1.77	TGGGCy	16	28	0	-596	0.151846	-1.82
AT5G53970	32	CACGTG	16	19	0	-337	3.38611e-06	2.43	CCwACC	12	13	0	-548	0.408205	-0.63	ACCwACC	7	7	0	-457	0.176598	0.37	kTTGACy	16	25	3	-488	0.512265	0.16	TGGGCy	11	23	2	-415	0.780445	1.37
AT5G54740	39	CACGTG	18	24	1	-284	3.61429e-06	3.64	CCwACC	15	21	0	-591	0.339438	-1.49	ACCwACC	7	7	0	-711	0.340301	-1.97	kTTGACy	12	17	1	-475	0.992611	0.32	TGGGCy	15	34	0	-419	0.614697	1.59
AT1G12130	50	CACGTG	21	33	2	-289	3.73535e-06	4.17	CCwACC	19	23	1	-554	0.330639	-0.94	ACCwACC	7	8	0	-543	0.608861	-0.44	kTTGACy	25	38	1	-533	0.48392	-0.76	TGGGCy	23	45	1	-400	0.214067	2.27
AT1G22190	29	CACGTG	15	24	0	-212	3.98646e-06	4.87	CCwACC	7	8	0	-480	0.912224	0.17	ACCwACC	5	6	0	-406	0.420151	0.78	kTTGACy	12	19	0	-534	0.835732	-0.55	TGGGCy	7	13	0	-426	0.973925	0.89
AT2G05580	29	CACGTG	15	20	0	-281	3.98646e-06	3.37	CCwACC	8	11	0	-472	0.826045	0.29	ACCwACC	2	3	0	-421	0.938795	0.46	kTTGACy	12	16	0	-566	0.835732	-0.95	TGGGCy	12	32	0	-425	0.489961	1.42
AT2G23240	58	CACGTG	23	33	0	-340	4.25918e-06	3.15	CCwACC	16	18	1	-502	0.88507	-0.06	ACCwACC	5	5	0	-660	0.93923	-1.26	kTTGACy	27	42	1	-402	0.677671	2.15	TGGGCy	24	51	4	-485	0.436431	0.3
AT2G32920	17	CACGTG	11	13	0	-202	4.32216e-06	3.71	CCwACC	7	7	0	-433	0.352685	0.59	ACCwACC	2	2	0	-283	0.733061	1.06	kTTGACy	10	15	0	-565	0.277607	-0.91	TGGGCy	9	16	0	-347	0.188163	2.09
AT1G13740	17	CACGTG	11	18	3	-393	4.32216e-06	1.54	CCwACC	3	3	0	-638	0.961827	-0.84	ACCwACC	0	0	0	0	1	0	kTTGACy	7	10	0	-507	0.806035	-0.1	TGGGCy	7	9	1	-594	0.53689	-1.01
ACS6	43	CACGTG	19	31	0	-327	4.35345e-06	3.3	CCwACC	12	17	0	-534	0.847454	-0.52	ACCwACC	4	5	0	-434	0.891319	0.49	kTTGACy	34	57	1	-458	4.31934e-05	1.03	TGGGCy	18	33	0	-523	0.434615	-0.51
AT5G59730	43	CACGTG	19	24	0	-362	4.35345e-06	2.31	CCwACC	15	17	1	-534	0.516628	-0.52	ACCwACC	7	7	1	-705	0.44162	-1.91	kTTGACy	29	58	1	-438	0.0102052	1.57	TGGGCy	10	19	0	-415	0.992251	1.25
AT5G17350	66	CACGTG	25	30	0	-239	4.41176e-06	4.93	CCwACC	24	29	0	-583	0.39634	-1.61	ACCwACC	7	9	0	-529	0.865755	-0.32	kTTGACy	46	69	1	-362	0.000448365	3.91	TGGGCy	24	44	0	-545	0.742187	-1.1
AT3G57540	36	CACGTG	17	25	1	-300	4.56058e-06	3.44	CCwACC	12	15	0	-372	0.602849	1.69	ACCwACC	5	5	0	-423	0.619933	0.58	kTTGACy	15	19	0	-479	0.844793	0.27	TGGGCy	16	26	3	-536	0.330132	-0.68
AT1G09500	51	CACGTG	21	31	1	-334	5.45569e-06	3.17	CCwACC	16	23	0	-367	0.710357	2.17	ACCwACC	5	6	0	-268	0.883766	1.96	kTTGACy	26	35	1	-436	0.427237	1.26	TGGGCy	15	25	0	-534	0.950229	-0.64
AT3G11410	33	CACGTG	16	24	1	-308	5.65803e-06	3.23	CCwACC	13	16	0	-429	0.320257	0.95	ACCwACC	4	4	0	-344	0.730204	1.07	kTTGACy	14	14	1	-491	0.815323	0.08	TGGGCy	9	17	1	-622	0.950568	-1.79
AT1G61890	33	CACGTG	16	19	0	-313	5.65803e-06	2.8	CCwACC	10	12	1	-340	0.737921	1.9	ACCwACC	6	6	0	-413	0.349138	0.72	kTTGACy	19	29	1	-451	0.199496	0.86	TGGGCy	6	9	0	-357	0.997702	1.47
AT2G34600	55	CACGTG	22	31	1	-329	5.79348e-06	3.26	CCwACC	17	18	0	-454	0.738797	0.64	ACCwACC	7	7	0	-556	0.710027	-0.53	kTTGACy	32	48	0	-447	0.102047	1.21	TGGGCy	15	27	0	-403	0.979456	1.7
AT2G41190	59	CACGTG	23	33	0	-285	5.99398e-06	4.25	CCwACC	19	25	0	-549	0.670119	-0.9	ACCwACC	7	7	0	-548	0.777186	-0.46	kTTGACy	23	31	0	-495	0.948888	0.04	TGGGCy	19	35	0	-462	0.902477	0.72
MYB108	59	CACGTG	23	32	0	-349	5.99398e-06	2.92	CCwACC	23	28	1	-495	0.256341	0.04	ACCwACC	8	8	1	-425	0.645545	0.71	kTTGACy	46	89	2	-367	3.90855e-06	4.28	TGGGCy	13	19	0	-644	0.998644	-2.23
WRKY40	44	CACGTG	19	28	0	-372	6.58742e-06	2.31	CCwACC	11	12	0	-473	0.928207	0.29	ACCwACC	4	4	0	-560	0.90148	-0.43	kTTGACy	33	64	1	-431	0.00034412	1.84	TGGGCy	11	15	1	-532	0.985634	-0.46
ATHB_12	37	CACGTG	17	24	0	-272	7.25965e-06	3.85	CCwACC	9	12	0	-475	0.9278	0.27	ACCwACC	3	3	0	-399	0.92215	0.59	kTTGACy	13	16	0	-479	0.966533	0.25	TGGGCy	17	29	0	-438	0.262895	1.11
AT3G62260	52	CACGTG	21	29	2	-264	7.86312e-06	4.38	CCwACC	20	24	0	-529	0.301115	-0.54	ACCwACC	10	11	0	-501	0.22045	-0.04	kTTGACy	38	61	1	-399	0.000307745	2.67	TGGGCy	20	35	1	-417	0.615155	1.65
AT1G64110	27	CACGTG	14	23	0	-186	8.09372e-06	5.2	CCwACC	8	11	1	-357	0.753509	1.62	ACCwACC	4	4	1	-259	0.570034	1.66	kTTGACy	8	11	0	-434	0.98651	0.73	TGGGCy	10	20	2	-469	0.674218	0.44
AT3G18290	15	CACGTG	10	17	3	-278	8.17515e-06	3.15	CCwACC	2	3	2	-306	0.983343	1.15	ACCwACC	2	2	1	-387	0.665991	0.54	kTTGACy	6	9	0	-539	0.824577	-0.43	TGGGCy	4	16	0	-378	0.90368	1.66
ATMYC2	60	CACGTG	23	30	1	-332	8.34711e-06	3.15	CCwACC	21	24	0	-480	0.492934	0.29	ACCwACC	7	7	0	-601	0.792034	-0.95	kTTGACy	38	55	1	-367	0.0160314	3.36	TGGGCy	11	17	0	-309	0.999885	2.7
AT2G47470	24	CACGTG	13	17	1	-218	9.16363e-06	4.01	CCwACC	8	10	0	-347	0.609125	1.65	ACCwACC	2	2	0	-283	0.884533	1.06	kTTGACy	14	22	0	-497	0.230418	0	TGGGCy	14	26	2	-338	0.0485757	2.83
AT1G30860	24	CACGTG	13	21	0	-275	9.16363e-06	3.55	CCwACC	8	10	0	-496	0.609125	0.01	ACCwACC	5	6	0	-605	0.267142	-0.91	kTTGACy	14	19	2	-398	0.230418	1.51	TGGGCy	9	16	1	-466	0.655576	0.43
AT4G10955	24	CACGTG	13	20	1	-432	9.16363e-06	1.01	CCwACC	9	10	0	-597	0.439008	-1.09	ACCwACC	4	4	0	-528	0.472781	-0.21	kTTGACy	12	18	0	-366	0.530704	1.94	TGGGCy	7	11	1	-633	0.896301	-1.56
AT4G25140	34	CACGTG	16	21	2	-225	9.20073e-06	4.35	CCwACC	15	17	3	-466	0.148055	0.45	ACCwACC	9	9	0	-395	0.0506467	1.07	kTTGACy	10	11	0	-485	0.993137	0.14	TGGGCy	12	23	4	-420	0.750286	1.29
AT1G32900	34	CACGTG	16	26	0	-357	9.20073e-06	2.49	CCwACC	11	12	0	-407	0.649633	1.09	ACCwACC	4	4	0	-363	0.751989	0.93	kTTGACy	16	20	0	-457	0.642002	0.62	TGGGCy	13	28	2	-471	0.625623	0.48
AT3G08720	21	CACGTG	12	14	1	-358	9.79534e-06	1.81	CCwACC	4	5	1	-613	0.960729	-0.89	ACCwACC	1	1	0	-283	0.963682	0.75	kTTGACy	14	28	2	-505	0.0762206	-0.14	TGGGCy	10	15	2	-382	0.293497	1.55
AT3G02800	45	CACGTG	19	31	1	-332	9.80313e-06	3.2	CCwACC	17	18	0	-340	0.355431	2.32	ACCwACC	8	8	0	-421	0.331953	0.75	kTTGACy	35	72	1	-341	6.25757e-05	4.62	TGGGCy	19	29	0	-664	0.411234	-3.13
AT2G42760	45	CACGTG	19	27	0	-333	9.80313e-06	2.97	CCwACC	15	17	1	-565	0.601158	-0.97	ACCwACC	5	5	1	-766	0.806035	-2.09	kTTGACy	26	37	0	-450	0.143025	1	TGGGCy	10	20	0	-387	0.995675	1.72
AT1G70130	77	CACGTG	27	41	0	-360	1.00825e-05	3.06	CCwACC	21	27	1	-493	0.920463	0.07	ACCwACC	11	12	1	-464	0.580435	0.4	kTTGACy	62	122	0	-378	8.4953e-09	4.59	TGGGCy	24	45	0	-554	0.949409	-1.32
AT3G19710	38	CACGTG	17	20	2	-249	1.13045e-05	3.87	CCwACC	24	40	2	-390	0.000242464	2.36	ACCwACC	19	27	1	-328	2.72541e-07	3.06	kTTGACy	19	25	0	-560	0.501363	-1.09	TGGGCy	15	24	0	-604	0.564995	-1.82
AT1G73390	38	CACGTG	17	28	1	-296	1.13045e-05	3.71	CCwACC	10	15	1	-399	0.8848	1.32	ACCwACC	5	5	1	-354	0.668965	1.12	kTTGACy	15	18	0	-480	0.904339	0.25	TGGGCy	8	11	0	-519	0.995377	-0.24
AT5G10750	38	CACGTG	17	24	1	-370	1.13045e-05	2.17	CCwACC	15	19	1	-559	0.296615	-0.93	ACCwACC	7	7	1	-412	0.315276	0.78	kTTGACy	25	43	0	-463	0.0254879	0.78	TGGGCy	16	21	0	-578	0.433447	-1.28
AT5G13220	65	CACGTG	24	35	0	-382	1.13513e-05	2.37	CCwACC	21	24	1	-524	0.667198	-0.45	ACCwACC	9	10	0	-535	0.621845	-0.41	kTTGACy	29	46	1	-564	0.784248	-1.58	TGGGCy	14	21	0	-502	0.999371	-0.07
AT4G16160	8	CACGTG	7	12	4	-95	1.17179e-05	4.86	CCwACC	3	4	0	-482	0.551661	0.1	ACCwACC	1	1	0	-18	0.717129	1.67	kTTGACy	2	2	0	-717	0.958908	-1.08	TGGGCy	3	6	2	-366	0.675116	1.12
AT5G22470	28	CACGTG	14	19	1	-202	1.39527e-05	4.49	CCwACC	10	12	0	-626	0.50115	-1.55	ACCwACC	3	3	0	-635	0.797348	-0.82	kTTGACy	7	10	0	-412	0.997192	0.94	TGGGCy	11	25	0	-496	0.5824	0.02
AT3G03620	28	CACGTG	14	19	1	-216	1.39527e-05	4.27	CCwACC	11	14	3	-595	0.347652	-1.27	ACCwACC	4	4	0	-500	0.600144	-0.01	kTTGACy	10	14	0	-498	0.942506	0	TGGGCy	14	29	2	-482	0.173683	0.28
AT5G60680	28	CACGTG	14	21	0	-332	1.39527e-05	2.64	CCwACC	10	15	1	-547	0.50115	-0.67	ACCwACC	6	8	1	-556	0.216419	-0.57	kTTGACy	13	24	0	-558	0.666296	-1.03	TGGGCy	8	14	0	-521	0.919105	-0.3
AT2G31790	28	CACGTG	14	16	0	-309	1.39527e-05	2.62	CCwACC	18	29	0	-371	0.00107888	2.37	ACCwACC	15	20	0	-308	1.60512e-06	2.95	kTTGACy	17	22	1	-563	0.139856	-1.07	TGGGCy	10	18	0	-543	0.725228	-0.67
AT3G17860	28	CACGTG	14	20	2	-337	1.39527e-05	2.5	CCwACC	7	8	0	-333	0.891422	1.62	ACCwACC	3	3	0	-502	0.797348	-0.02	kTTGACy	14	21	0	-537	0.52078	-0.63	TGGGCy	8	12	0	-393	0.919105	1.26
AT1G52690	35	CACGTG	16	26	2	-150	1.45928e-05	6.17	CCwACC	18	24	0	-530	0.0261513	-0.55	ACCwACC	10	11	0	-539	0.0245574	-0.48	kTTGACy	13	16	0	-448	0.939146	0.68	TGGGCy	15	32	0	-385	0.405698	2.21
AT1G52410	35	CACGTG	16	18	0	-347	1.45928e-05	2.22	CCwACC	8	11	0	-476	0.948084	0.24	ACCwACC	2	3	0	-165	0.972191	2.01	kTTGACy	19	29	0	-455	0.312167	0.79	TGGGCy	4	9	0	-303	0.999953	2.03
AT2G26380	54	CACGTG	21	33	0	-343	1.57368e-05	3.09	CCwACC	22	26	0	-457	0.188773	0.71	ACCwACC	13	13	0	-514	0.0440202	-0.2	kTTGACy	43	79	2	-403	2.946e-06	2.91	TGGGCy	20	37	0	-634	0.694686	-2.9
AT1G56600	25	CACGTG	13	26	3	-360	1.64672e-05	2.44	CCwACC	10	12	0	-448	0.335736	0.59	ACCwACC	3	4	0	-640	0.728546	-0.99	kTTGACy	8	12	0	-527	0.970923	-0.35	TGGGCy	9	17	1	-597	0.710961	-1.43
AT5G01670	25	CACGTG	13	15	0	-423	1.64672e-05	1	CCwACC	8	10	1	-548	0.661843	-0.55	ACCwACC	2	2	0	-800	0.898097	-1.48	kTTGACy	10	12	1	-461	0.85852	0.44	TGGGCy	12	24	1	-450	0.252407	0.8
AT2G15010	39	CACGTG	17	22	0	-231	1.72469e-05	4.35	CCwACC	13	17	1	-552	0.6021	-0.78	ACCwACC	7	7	1	-478	0.340301	0.18	kTTGACy	17	21	1	-418	0.788394	1.26	TGGGCy	16	24	0	-337	0.485472	2.73
AT3G58990	39	CACGTG	17	20	0	-229	1.72469e-05	4.18	CCwACC	25	41	1	-382	0.000127246	2.57	ACCwACC	17	25	1	-291	1.22126e-05	3.59	kTTGACy	19	25	1	-539	0.563265	-0.72	TGGGCy	15	28	0	-546	0.614697	-0.89
AT1G14360	39	CACGTG	17	22	2	-274	1.72469e-05	3.65	CCwACC	16	19	0	-472	0.228096	0.38	ACCwACC	11	11	0	-453	0.0207262	0.51	kTTGACy	28	49	3	-449	0.00294081	1.17	TGGGCy	23	49	1	-291	0.0109701	5.03
FAE1	32	CACGTG	15	18	0	-280	1.85851e-05	3.21	CCwACC	11	11	1	-473	0.555384	0.28	ACCwACC	9	9	1	-420	0.0353896	0.81	kTTGACy	8	11	0	-409	0.998332	1.02	TGGGCy	13	17	0	-547	0.517285	-0.71
AT4G02690	32	CACGTG	15	19	0	-292	1.85851e-05	3.12	CCwACC	12	15	0	-428	0.408205	0.93	ACCwACC	4	5	0	-402	0.707014	0.74	kTTGACy	13	16	0	-533	0.863158	-0.49	TGGGCy	14	29	0	-388	0.375893	2.05
AT5G43770	32	CACGTG	15	22	1	-321	1.85851e-05	2.88	CCwACC	8	10	0	-447	0.902262	0.55	ACCwACC	3	4	0	-451	0.865795	0.32	kTTGACy	15	20	0	-473	0.649509	0.37	TGGGCy	14	30	0	-360	0.375893	2.62
AT1G27330	22	CACGTG	12	16	1	-171	1.86032e-05	4.55	CCwACC	6	7	0	-627	0.815915	-1.19	ACCwACC	3	3	0	-587	0.642616	-0.53	kTTGACy	13	22	1	-478	0.223847	0.31	TGGGCy	17	36	0	-351	0.000362671	3.06
AT3G49680	22	CACGTG	12	14	1	-241	1.86032e-05	3.34	CCwACC	15	23	0	-331	0.00116448	2.78	ACCwACC	12	16	0	-294	1.42433e-05	2.83	kTTGACy	12	15	1	-564	0.369329	-0.9	TGGGCy	7	10	3	-508	0.831017	-0.11
AT1G77510	43	CACGTG	18	22	1	-200	1.93026e-05	4.86	CCwACC	14	15	0	-479	0.642546	0.24	ACCwACC	4	4	0	-493	0.891319	0.03	kTTGACy	26	37	3	-471	0.082264	0.55	TGGGCy	22	45	1	-413	0.0814962	1.97
AT1G80110	43	CACGTG	18	33	1	-295	1.93026e-05	4.05	CCwACC	13	15	0	-560	0.755849	-0.84	ACCwACC	5	5	0	-593	0.772327	-0.74	kTTGACy	23	32	0	-566	0.318045	-1.35	TGGGCy	10	20	2	-545	0.992251	-0.74
AT1G04920	19	CACGTG	11	15	1	-220	1.97035e-05	3.74	CCwACC	9	13	0	-526	0.164616	-0.35	ACCwACC	4	5	0	-498	0.29765	0	kTTGACy	7	8	0	-575	0.898004	-0.76	TGGGCy	12	23	0	-512	0.0320954	-0.24
ORG1	19	CACGTG	11	18	0	-273	1.97035e-05	3.32	CCwACC	4	5	0	-317	0.931491	1.4	ACCwACC	3	3	0	-272	0.539106	1.36	kTTGACy	10	17	0	-503	0.455085	-0.08	TGGGCy	6	19	5	-324	0.827109	2.63
AT5G39660	19	CACGTG	11	17	1	-407	1.97035e-05	1.29	CCwACC	6	7	0	-468	0.675676	0.27	ACCwACC	2	2	0	-464	0.788302	0.16	kTTGACy	8	10	0	-655	0.789482	-1.73	TGGGCy	10	20	0	-621	0.175189	-1.92
AT1G74930	47	CACGTG	19	26	2	-264	2.07321e-05	4.14	CCwACC	15	19	1	-538	0.678439	-0.61	ACCwACC	6	7	0	-488	0.701115	0.08	kTTGACy	29	43	0	-447	0.0506979	1.14	TGGGCy	17	26	0	-398	0.731073	1.76
AT1G11210	47	CACGTG	19	24	1	-288	2.07321e-05	3.57	CCwACC	15	20	2	-564	0.678439	-1.04	ACCwACC	6	7	1	-492	0.701115	0.05	kTTGACy	22	32	1	-506	0.658053	-0.17	TGGGCy	19	32	0	-521	0.506245	-0.46
SIGE	47	CACGTG	19	21	0	-370	2.07321e-05	2.03	CCwACC	19	30	0	-443	0.223309	1.03	ACCwACC	8	10	0	-234	0.378723	2.9	kTTGACy	27	39	0	-482	0.146551	0.33	TGGGCy	15	30	0	-480	0.890051	0.32
AT1G62570	51	CACGTG	20	26	0	-396	2.15681e-05	1.8	CCwACC	18	22	0	-484	0.483718	0.21	ACCwACC	12	12	0	-448	0.0602261	0.59	kTTGACy	29	44	0	-495	0.153008	0.05	TGGGCy	20	38	0	-501	0.572169	-0.08
AT1G18590	36	CACGTG	16	19	0	-206	2.26186e-05	4.42	CCwACC	24	37	2	-347	6.85887e-05	3.18	ACCwACC	20	27	2	-290	1.26833e-08	3.75	kTTGACy	22	29	1	-523	0.0930598	-0.48	TGGGCy	16	32	1	-502	0.330132	-0.09
ATEPR1	36	CACGTG	16	24	0	-269	2.26186e-05	3.9	CCwACC	17	22	1	-505	0.0717458	-0.12	ACCwACC	13	13	1	-445	0.00114313	0.65	kTTGACy	10	14	0	-304	0.996869	2.52	TGGGCy	12	32	0	-476	0.82426	0.41
AT2G42000	36	CACGTG	16	29	0	-326	2.26186e-05	3.21	CCwACC	15	22	1	-392	0.216786	1.72	ACCwACC	9	10	1	-467	0.0696766	0.33	kTTGACy	15	23	0	-390	0.844793	1.79	TGGGCy	17	38	0	-435	0.218917	1.33
AT2G27830	36	CACGTG	16	24	0	-440	2.26186e-05	0.97	CCwACC	13	14	0	-406	0.463609	1.19	ACCwACC	6	6	0	-484	0.432214	0.11	kTTGACy	17	27	1	-532	0.634987	-0.62	TGGGCy	11	18	0	-449	0.900518	0.71
CIPK5	29	CACGTG	14	23	0	-306	2.32545e-05	3.2	CCwACC	11	16	1	-503	0.400065	-0.07	ACCwACC	2	2	0	-261	0.938795	1.16	kTTGACy	11	13	0	-589	0.912053	-1.15	TGGGCy	11	20	0	-443	0.638891	0.84
CYP94B1	40	CACGTG	17	23	1	-321	2.58173e-05	2.94	CCwACC	16	18	1	-352	0.26611	2.15	ACCwACC	8	9	0	-345	0.221229	1.59	kTTGACy	20	30	1	-466	0.498112	0.59	TGGGCy	7	11	0	-561	0.999283	-0.73
AT1G28050	40	CACGTG	17	29	1	-348	2.58173e-05	2.8	CCwACC	5	5	0	-581	0.999548	-0.65	ACCwACC	1	1	0	-897	0.998195	-1.39	kTTGACy	20	31	3	-604	0.498112	-2.07	TGGGCy	10	19	0	-378	0.982119	1.81
AT1G62560	40	CACGTG	17	19	2	-348	2.58173e-05	2.27	CCwACC	22	36	1	-380	0.00538658	2.45	ACCwACC	17	24	1	-339	1.83548e-05	2.7	kTTGACy	19	23	0	-574	0.622213	-1.28	TGGGCy	17	27	0	-581	0.40881	-1.51
GLN1_5	11	CACGTG	8	11	1	-285	2.71407e-05	2.45	CCwACC	3	3	1	-652	0.782963	-0.93	ACCwACC	1	1	0	-385	0.823844	0.39	kTTGACy	4	6	1	-599	0.86945	-0.86	TGGGCy	6	11	1	-504	0.236592	-0.07
AT5G45690	44	CACGTG	18	22	1	-296	2.81054e-05	3.29	CCwACC	14	17	1	-429	0.681241	0.98	ACCwACC	4	4	0	-360	0.90148	0.96	kTTGACy	21	29	0	-410	0.610824	1.63	TGGGCy	21	42	0	-460	0.169293	0.84
AT1G51090	64	CACGTG	23	27	0	-303	2.85032e-05	3.52	CCwACC	28	35	0	-547	0.0699619	-1.02	ACCwACC	12	13	0	-608	0.217177	-1.39	kTTGACy	31	46	0	-482	0.567372	0.35	TGGGCy	20	39	0	-351	0.933298	3.18
AT1G03790	33	CACGTG	15	29	0	-308	2.93577e-05	3.55	CCwACC	11	14	0	-441	0.603845	0.73	ACCwACC	6	7	0	-519	0.349138	-0.19	kTTGACy	15	21	0	-517	0.708152	-0.31	TGGGCy	17	41	0	-325	0.110454	3.84
AT3G23250	60	CACGTG	22	26	0	-240	2.95025e-05	4.57	CCwACC	23	32	1	-538	0.288488	-0.8	ACCwACC	12	15	0	-423	0.157426	1	kTTGACy	43	75	2	-389	0.000258847	3.26	TGGGCy	20	32	1	-490	0.868731	0.14
AT3G23240	56	CACGTG	21	28	0	-383	3.00872e-05	2.1	CCwACC	18	22	0	-512	0.671846	-0.24	ACCwACC	9	9	0	-450	0.433765	0.49	kTTGACy	44	79	1	-346	4.37994e-06	4.68	TGGGCy	14	16	0	-452	0.992481	0.63
AT5G23010	23	CACGTG	12	14	1	-300	3.35849e-05	2.57	CCwACC	13	19	2	-358	0.0228971	2.11	ACCwACC	11	13	1	-314	0.000155791	2.3	kTTGACy	10	12	0	-536	0.761065	-0.46	TGGGCy	6	11	0	-612	0.941178	-1.32
AT5G45630	37	CACGTG	16	21	1	-278	3.43206e-05	3.5	CCwACC	8	8	0	-660	0.966865	-1.6	ACCwACC	2	2	0	-916	0.978732	-2.06	kTTGACy	11	17	0	-451	0.994058	0.66	TGGGCy	11	22	0	-415	0.920019	1.34
AT5G35660	37	CACGTG	16	21	1	-310	3.43206e-05	2.99	CCwACC	14	16	0	-533	0.375829	-0.49	ACCwACC	5	6	0	-465	0.644981	0.27	kTTGACy	21	23	0	-431	0.207986	1.1	TGGGCy	14	26	0	-502	0.644362	-0.08
ATECP31	37	CACGTG	16	28	3	-376	3.43206e-05	2.23	CCwACC	10	10	1	-520	0.862492	-0.24	ACCwACC	4	4	0	-571	0.809203	-0.51	kTTGACy	22	28	2	-440	0.12652	1.05	TGGGCy	14	27	0	-454	0.644362	0.78
AT5G35080	14	CACGTG	9	12	0	-145	3.67393e-05	4.25	CCwACC	8	9	0	-569	0.0658092	-0.74	ACCwACC	4	4	0	-533	0.136009	-0.24	kTTGACy	8	11	0	-538	0.35832	-0.46	TGGGCy	6	8	1	-352	0.500128	1.43
AT3G60540	30	CACGTG	14	16	2	-159	3.75936e-05	4.72	CCwACC	11	14	0	-521	0.452748	-0.3	ACCwACC	5	5	0	-530	0.450637	-0.25	kTTGACy	19	35	2	-458	0.0776178	0.8	TGGGCy	17	36	5	-328	0.0430917	3.54
AT3G54960	30	CACGTG	14	17	2	-188	3.75936e-05	4.44	CCwACC	14	15	0	-460	0.106461	0.5	ACCwACC	5	5	0	-335	0.450637	1.26	kTTGACy	24	35	2	-496	0.00043907	0.02	TGGGCy	17	33	0	-375	0.0430917	2.44
AT5G15950	30	CACGTG	14	18	2	-365	3.75936e-05	1.95	CCwACC	11	14	0	-497	0.452748	0	ACCwACC	3	4	0	-514	0.834602	-0.11	kTTGACy	17	21	0	-506	0.245772	-0.13	TGGGCy	11	22	1	-265	0.691012	3.8
MYB96	30	CACGTG	14	21	0	-384	3.75936e-05	1.81	CCwACC	12	15	0	-439	0.309066	0.78	ACCwACC	6	6	0	-444	0.267722	0.45	kTTGACy	17	21	1	-403	0.245772	1.5	TGGGCy	6	10	0	-660	0.993529	-1.79
AT5G47810	20	CACGTG	11	16	0	-186	3.7841e-05	4.34	CCwACC	6	8	1	-446	0.72886	0.5	ACCwACC	2	3	0	-298	0.811947	1.2	kTTGACy	10	13	0	-466	0.542637	0.39	TGGGCy	9	21	0	-256	0.388204	3.85
AT5G47420	20	CACGTG	11	14	2	-182	3.7841e-05	4.11	CCwACC	10	11	0	-487	0.105722	0.12	ACCwACC	5	5	0	-405	0.156642	0.72	kTTGACy	14	21	1	-496	0.0455348	0.02	TGGGCy	12	22	0	-263	0.0518159	3.83
CBL	20	CACGTG	11	12	1	-197	3.7841e-05	3.63	CCwACC	13	21	0	-255	0.00471525	3.87	ACCwACC	11	17	0	-233	2.95968e-05	3.8	kTTGACy	12	17	0	-532	0.216289	-0.49	TGGGCy	6	6	0	-525	0.865836	-0.23
AT5G65140	20	CACGTG	11	17	1	-336	3.7841e-05	2.32	CCwACC	9	10	0	-477	0.212803	0.22	ACCwACC	2	2	0	-495	0.811947	0.01	kTTGACy	12	17	0	-428	0.216289	0.99	TGGGCy	7	11	1	-665	0.736746	-1.93
AT1G21440	41	CACGTG	17	20	1	-252	3.79664e-05	3.82	CCwACC	23	39	0	-392	0.00320037	2.29	ACCwACC	14	20	0	-257	0.00140235	3.74	kTTGACy	21	27	1	-559	0.43462	-1.11	TGGGCy	17	25	0	-524	0.45934	-0.46
AT1G61340	41	CACGTG	17	25	1	-317	3.79664e-05	3.14	CCwACC	12	14	0	-478	0.793234	0.25	ACCwACC	4	4	0	-456	0.868214	0.29	kTTGACy	29	54	0	-424	0.0035617	1.87	TGGGCy	11	15	0	-506	0.968864	-0.11
AT1G52890	41	CACGTG	17	31	4	-465	3.79664e-05	0.62	CCwACC	10	10	1	-448	0.934517	0.54	ACCwACC	1	1	0	-520	0.998459	-0.07	kTTGACy	22	30	0	-559	0.31684	-1.17	TGGGCy	6	10	0	-473	0.999879	0.26
AT5G59170	17	CACGTG	10	14	0	-165	3.96206e-05	4.33	CCwACC	5	5	0	-587	0.74202	-0.69	ACCwACC	3	3	0	-420	0.4613	0.47	kTTGACy	4	5	2	-236	0.991541	2.04	TGGGCy	8	13	0	-387	0.345039	1.38
COR413_PM1	17	CACGTG	10	12	1	-268	3.96206e-05	2.77	CCwACC	5	7	0	-394	0.74202	0.95	ACCwACC	3	3	0	-390	0.4613	0.65	kTTGACy	4	5	0	-451	0.991541	0.36	TGGGCy	8	13	0	-454	0.345039	0.54
ATATH13	17	CACGTG	10	12	1	-292	3.96206e-05	2.48	CCwACC	4	4	0	-166	0.883755	2.31	ACCwACC	0	0	0	0	1	0	kTTGACy	10	16	0	-556	0.277607	-0.81	TGGGCy	12	34	0	-417	0.009531	1.63
HMT3	17	CACGTG	10	13	1	-312	3.96206e-05	2.33	CCwACC	8	14	2	-400	0.191185	1.27	ACCwACC	8	11	1	-341	0.00144727	1.8	kTTGACy	9	11	1	-627	0.457441	-1.49	TGGGCy	4	4	0	-661	0.949907	-1.13
AT5G58650	17	CACGTG	10	17	1	-380	3.96206e-05	1.68	CCwACC	6	6	0	-405	0.5509	0.79	ACCwACC	2	2	0	-432	0.733061	0.32	kTTGACy	11	21	2	-486	0.140923	0.18	TGGGCy	7	10	2	-514	0.53689	-0.18
AT2G34740	61	CACGTG	22	33	0	-295	3.96535e-05	4.05	CCwACC	21	27	1	-495	0.529766	0.04	ACCwACC	9	10	1	-486	0.54163	0.12	kTTGACy	31	42	0	-557	0.420561	-1.35	TGGGCy	30	69	0	-372	0.0804384	3.62
ASL5	61	CACGTG	22	26	0	-316	3.96535e-05	3.22	CCwACC	18	22	2	-498	0.815122	-0.01	ACCwACC	9	10	1	-424	0.54163	0.81	kTTGACy	34	58	2	-450	0.16632	1.25	TGGGCy	21	34	1	-500	0.828679	-0.05
AOC2	45	CACGTG	18	26	1	-373	4.03069e-05	2.21	CCwACC	18	20	0	-460	0.248295	0.58	ACCwACC	8	9	0	-371	0.331953	1.32	kTTGACy	34	50	2	-510	0.000219316	-0.31	TGGGCy	12	23	0	-459	0.975162	0.64
AT2G46150	45	CACGTG	18	26	0	-377	4.03069e-05	2.13	CCwACC	21	26	0	-575	0.0553956	-1.38	ACCwACC	10	11	0	-521	0.111314	-0.27	kTTGACy	38	85	2	-420	6.79477e-07	2.48	TGGGCy	15	32	0	-623	0.842785	-2.48
AT4G10390	45	CACGTG	18	23	0	-443	4.03069e-05	0.9	CCwACC	17	21	0	-387	0.355431	1.76	ACCwACC	10	11	0	-443	0.111314	0.62	kTTGACy	27	40	0	-488	0.0859303	0.2	TGGGCy	12	22	2	-563	0.975162	-1.07
AT1G19210	57	CACGTG	21	30	2	-258	4.09489e-05	4.57	CCwACC	23	30	2	-531	0.196884	-0.64	ACCwACC	7	10	1	-478	0.74517	0.21	kTTGACy	39	62	3	-416	0.00206805	2.22	TGGGCy	15	22	0	-438	0.987202	0.97
AT2G05050	57	CACGTG	21	30	1	-320	4.09489e-05	3.38	CCwACC	19	23	0	-548	0.600709	-0.84	ACCwACC	8	8	0	-494	0.605271	0.03	kTTGACy	37	64	0	-406	0.0100418	2.54	TGGGCy	19	32	0	-410	0.86398	1.72
AT2G19320	49	CACGTG	19	25	1	-199	4.14644e-05	5.2	CCwACC	15	17	0	-547	0.74645	-0.71	ACCwACC	7	7	0	-470	0.586521	0.25	kTTGACy	18	20	1	-436	0.966631	0.95	TGGGCy	20	41	0	-395	0.481791	2.28
LOX3	49	CACGTG	19	23	0	-287	4.14644e-05	3.51	CCwACC	9	12	0	-381	0.995403	1.4	ACCwACC	3	3	0	-272	0.980904	1.36	kTTGACy	33	57	2	-546	0.00651945	-1.28	TGGGCy	11	19	0	-494	0.99644	0.05
CYP94B3	49	CACGTG	19	28	0	-334	4.14644e-05	3.01	CCwACC	11	12	0	-466	0.973402	0.37	ACCwACC	3	3	0	-394	0.980904	0.62	kTTGACy	28	38	1	-497	0.149873	0	TGGGCy	13	27	0	-437	0.980132	1.09
AT1G73540	53	CACGTG	20	27	2	-342	4.16144e-05	2.81	CCwACC	15	18	0	-509	0.851942	-0.17	ACCwACC	6	6	0	-537	0.805336	-0.33	kTTGACy	40	67	0	-396	6.41124e-05	2.88	TGGGCy	20	27	0	-494	0.656102	0.05
AT4G25580	34	CACGTG	15	28	3	-234	4.5271e-05	4.85	CCwACC	12	13	2	-569	0.508106	-0.9	ACCwACC	4	5	2	-620	0.751989	-0.95	kTTGACy	10	16	1	-543	0.993137	-0.63	TGGGCy	13	30	5	-511	0.625623	-0.26
AT5G05600	34	CACGTG	15	19	0	-255	4.5271e-05	3.68	CCwACC	9	12	0	-354	0.871164	1.73	ACCwACC	4	5	0	-522	0.751989	-0.19	kTTGACy	18	29	0	-456	0.374012	0.77	TGGGCy	12	22	0	-428	0.750286	1.13
AT2G21320	34	CACGTG	15	18	1	-374	4.5271e-05	1.82	CCwACC	11	13	1	-480	0.649633	0.21	ACCwACC	4	4	1	-450	0.751989	0.33	kTTGACy	16	21	1	-442	0.642002	0.88	TGGGCy	16	27	0	-432	0.233985	1.18
AT4G13430	27	CACGTG	13	15	1	-184	4.728e-05	4.23	CCwACC	17	25	1	-386	0.00206994	1.94	ACCwACC	11	15	1	-282	0.000855053	2.9	kTTGACy	16	19	3	-548	0.183315	-0.77	TGGGCy	8	17	0	-389	0.896535	1.55
AT1G31230	27	CACGTG	13	15	1	-262	4.728e-05	3.18	CCwACC	17	25	1	-375	0.00206994	2.13	ACCwACC	11	14	1	-296	0.000855053	2.62	kTTGACy	12	15	0	-540	0.737387	-0.57	TGGGCy	8	14	0	-401	0.896535	1.25
AT1G71960	27	CACGTG	13	14	1	-277	4.728e-05	2.87	CCwACC	9	10	0	-478	0.606869	0.21	ACCwACC	3	3	0	-573	0.776219	-0.45	kTTGACy	10	11	0	-567	0.921291	-0.8	TGGGCy	10	18	0	-555	0.674218	-0.85
PGIP2	38	CACGTG	16	19	0	-188	5.10596e-05	4.7	CCwACC	12	16	1	-400	0.688107	1.35	ACCwACC	2	2	0	-301	0.981416	0.97	kTTGACy	16	24	0	-412	0.836158	1.45	TGGGCy	5	11	0	-291	0.999921	2.38
APK	38	CACGTG	16	19	0	-233	5.10596e-05	4.01	CCwACC	25	40	2	-374	6.75891e-05	2.71	ACCwACC	21	29	1	-316	6.22623e-09	3.4	kTTGACy	21	27	2	-578	0.259597	-1.46	TGGGCy	15	28	1	-546	0.564995	-0.89
AT3G16120	38	CACGTG	16	26	0	-305	5.10596e-05	3.42	CCwACC	11	15	2	-509	0.800031	-0.15	ACCwACC	2	2	1	-632	0.981416	-0.66	kTTGACy	20	34	2	-489	0.374291	0.16	TGGGCy	16	28	3	-423	0.433447	1.37
AT3G15210	42	CACGTG	17	22	1	-231	5.49131e-05	4.35	CCwACC	17	24	0	-584	0.238565	-1.48	ACCwACC	7	10	0	-527	0.416324	-0.32	kTTGACy	29	46	1	-399	0.00617821	2.32	TGGGCy	16	29	0	-399	0.633137	1.84
AT3G56350	42	CACGTG	17	23	1	-296	5.49131e-05	3.36	CCwACC	13	15	0	-425	0.721595	0.97	ACCwACC	4	4	0	-380	0.88025	0.82	kTTGACy	21	30	1	-387	0.495017	2.1	TGGGCy	18	35	2	-486	0.385667	0.23
WRKY48	42	CACGTG	17	23	0	-334	5.49131e-05	2.73	CCwACC	13	18	0	-525	0.721595	-0.4	ACCwACC	4	4	0	-440	0.88025	0.4	kTTGACy	30	42	0	-403	0.00238879	2.13	TGGGCy	16	31	0	-466	0.633137	0.6
AT4G27652	54	CACGTG	20	26	0	-253	5.68365e-05	4.34	CCwACC	20	28	1	-497	0.375235	0	ACCwACC	9	11	0	-430	0.389637	0.78	kTTGACy	36	55	0	-424	0.00589187	1.89	TGGGCy	17	25	0	-515	0.913548	-0.3
AT3G44260	54	CACGTG	20	27	0	-304	5.68365e-05	3.5	CCwACC	20	26	0	-513	0.375235	-0.27	ACCwACC	5	7	0	-446	0.911428	0.47	kTTGACy	33	55	1	-420	0.0456008	1.99	TGGGCy	16	22	0	-470	0.950813	0.44
AT4G27654	46	CACGTG	18	25	0	-224	5.69859e-05	4.76	CCwACC	16	18	0	-592	0.519111	-1.4	ACCwACC	7	7	0	-553	0.516017	-0.51	kTTGACy	32	45	1	-464	0.00340732	0.77	TGGGCy	8	14	0	-400	0.999679	1.27
AT3G21380	46	CACGTG	18	22	0	-282	5.69859e-05	3.52	CCwACC	15	15	0	-371	0.640858	1.7	ACCwACC	4	4	0	-240	0.919311	1.79	kTTGACy	20	25	1	-413	0.804828	1.47	TGGGCy	18	29	1	-477	0.57861	0.38
AT4G12000	46	CACGTG	18	24	0	-391	5.69859e-05	1.81	CCwACC	15	17	1	-500	0.640858	-0.03	ACCwACC	7	7	0	-458	0.516017	0.36	kTTGACy	24	30	0	-515	0.373899	-0.33	TGGGCy	14	27	0	-511	0.923623	-0.24
AT2G14960	50	CACGTG	19	26	0	-432	5.75315e-05	1.16	CCwACC	22	28	0	-630	0.0947829	-2.45	ACCwACC	11	11	0	-500	0.103715	-0.02	kTTGACy	32	62	1	-352	0.0212827	3.98	TGGGCy	12	19	0	-617	0.993234	-1.81
AT3G03170	24	CACGTG	12	17	1	-242	5.80061e-05	3.67	CCwACC	7	8	0	-438	0.763496	0.58	ACCwACC	3	3	0	-491	0.701869	0.04	kTTGACy	8	9	0	-249	0.958057	2.6	TGGGCy	10	15	2	-591	0.492696	-1.26
AT5G66780	24	CACGTG	12	19	1	-262	5.80061e-05	3.57	CCwACC	8	10	2	-593	0.609125	-1.05	ACCwACC	3	3	1	-636	0.701869	-0.83	kTTGACy	9	12	0	-485	0.904725	0.15	TGGGCy	11	20	3	-518	0.332857	-0.32
ATGSTU20	24	CACGTG	12	14	1	-237	5.80061e-05	3.39	CCwACC	15	26	0	-338	0.00419236	2.83	ACCwACC	13	19	0	-289	6.86816e-06	3.16	kTTGACy	14	18	0	-593	0.230418	-1.41	TGGGCy	11	14	2	-504	0.332857	-0.08
AT3G11050	24	CACGTG	12	19	1	-275	5.80061e-05	3.38	CCwACC	9	11	0	-596	0.439008	-1.14	ACCwACC	4	4	0	-552	0.472781	-0.37	kTTGACy	9	15	1	-663	0.904725	-2.23	TGGGCy	9	20	0	-406	0.655576	1.42
CBF1	24	CACGTG	12	17	1	-336	5.80061e-05	2.32	CCwACC	6	10	2	-607	0.879245	-1.2	ACCwACC	3	4	0	-468	0.701869	0.2	kTTGACy	13	17	2	-360	0.370724	1.97	TGGGCy	5	6	0	-430	0.985006	0.57
AT5G42200	24	CACGTG	12	20	0	-353	5.80061e-05	2.25	CCwACC	8	10	0	-348	0.609125	1.64	ACCwACC	4	4	0	-499	0.472781	0	kTTGACy	9	10	0	-432	0.904725	0.72	TGGGCy	12	24	0	-421	0.199785	1.3
AT1G21750	31	CACGTG	14	18	1	-180	5.9115e-05	4.69	CCwACC	10	13	1	-376	0.652946	1.52	ACCwACC	3	3	0	-229	0.850909	1.62	kTTGACy	15	23	1	-477	0.585176	0.33	TGGGCy	16	33	0	-361	0.117616	2.73
AT4G36700	31	CACGTG	14	17	2	-210	5.9115e-05	4.13	CCwACC	10	12	1	-459	0.652946	0.46	ACCwACC	6	6	0	-339	0.294425	1.35	kTTGACy	7	9	1	-474	0.999288	0.24	TGGGCy	11	19	2	-551	0.738273	-0.81
AT5G55750	31	CACGTG	14	21	0	-245	5.9115e-05	4.03	CCwACC	10	11	0	-423	0.652946	0.86	ACCwACC	5	6	0	-475	0.480677	0.19	kTTGACy	13	20	1	-440	0.825254	0.89	TGGGCy	12	22	0	-356	0.605084	2.31
F3H	31	CACGTG	14	18	1	-304	5.9115e-05	2.86	CCwACC	18	33	0	-304	0.00539377	3.87	ACCwACC	12	19	0	-245	0.000864391	3.83	kTTGACy	15	18	1	-504	0.585176	-0.09	TGGGCy	14	33	2	-530	0.320976	-0.65
AT3G21370	35	CACGTG	15	20	0	-173	6.82797e-05	5.05	CCwACC	13	15	0	-461	0.415475	0.49	ACCwACC	6	6	0	-325	0.404578	1.47	kTTGACy	11	15	0	-489	0.987616	0.11	TGGGCy	17	33	1	-435	0.178507	1.24
AT1G75490	35	CACGTG	15	19	2	-216	6.82797e-05	4.27	CCwACC	9	10	0	-390	0.893149	1.18	ACCwACC	3	3	0	-631	0.902863	-0.8	kTTGACy	13	15	1	-276	0.939146	2.99	TGGGCy	12	21	0	-332	0.789602	2.64
CRU3	35	CACGTG	15	23	0	-256	6.82797e-05	4.03	CCwACC	16	21	1	-490	0.104369	0.11	ACCwACC	9	9	1	-380	0.0596777	1.22	kTTGACy	10	13	0	-450	0.995346	0.59	TGGGCy	11	25	5	-392	0.877217	1.83
AT1G74090	35	CACGTG	15	17	1	-245	6.82797e-05	3.62	CCwACC	23	39	1	-373	0.000135728	2.7	ACCwACC	17	25	0	-314	1.94931e-06	3.19	kTTGACy	20	27	0	-539	0.203932	-0.75	TGGGCy	12	20	0	-519	0.789602	-0.33
MYB49	35	CACGTG	15	21	0	-286	6.82797e-05	3.37	CCwACC	9	11	1	-452	0.893149	0.52	ACCwACC	6	6	0	-403	0.404578	0.8	kTTGACy	17	30	1	-464	0.573505	0.63	TGGGCy	11	22	0	-661	0.877217	-2.67
GASA2	35	CACGTG	15	24	0	-338	6.82797e-05	2.72	CCwACC	14	20	1	-492	0.286166	0.08	ACCwACC	9	10	0	-562	0.0596777	-0.71	kTTGACy	18	25	0	-458	0.439496	0.68	TGGGCy	15	29	0	-525	0.405698	-0.52
AT4G33905	35	CACGTG	15	24	1	-356	6.82797e-05	2.41	CCwACC	10	14	0	-645	0.807652	-1.92	ACCwACC	6	6	0	-588	0.404578	-0.77	kTTGACy	15	22	1	-491	0.805896	0.1	TGGGCy	13	29	0	-429	0.674931	1.28
AT3G05390	35	CACGTG	15	23	0	-357	6.82797e-05	2.34	CCwACC	14	14	1	-445	0.286166	0.68	ACCwACC	7	7	0	-499	0.242775	-0.01	kTTGACy	27	58	2	-416	0.000558525	2.15	TGGGCy	11	22	1	-720	0.877217	-3.64
AT5G56100	21	CACGTG	11	20	2	-232	6.86913e-05	4.13	CCwACC	6	7	1	-449	0.775557	0.44	ACCwACC	2	3	0	-425	0.833202	0.44	kTTGACy	13	19	0	-532	0.161025	-0.52	TGGGCy	8	17	0	-407	0.634626	1.29
CRT1	21	CACGTG	11	13	1	-205	6.86913e-05	3.67	CCwACC	7	7	0	-433	0.61212	0.59	ACCwACC	2	2	0	-283	0.833202	1.06	kTTGACy	11	14	1	-523	0.452848	-0.33	TGGGCy	13	25	0	-280	0.031943	3.79
AT3G09600.b	21	CACGTG	11	16	2	-332	6.86913e-05	2.3	CCwACC	8	10	1	-407	0.430499	0.99	ACCwACC	2	2	0	-205	0.833202	1.44	kTTGACy	9	11	0	-573	0.774581	-0.87	TGGGCy	11	17	1	-543	0.163401	-0.65
AT4G03200	21	CACGTG	11	13	1	-416	6.86913e-05	1.02	CCwACC	4	6	0	-232	0.960729	2.26	ACCwACC	0	0	0	0	1	0	kTTGACy	11	15	0	-293	0.452848	2.76	TGGGCy	6	12	0	-613	0.897048	-1.39
RCI2A	7	CACGTG	6	7	1	-223	6.87317e-05	2.53	CCwACC	1	1	0	-119	0.946309	1.32	ACCwACC	0	0	0	0	1	0	kTTGACy	3	4	1	-517	0.751985	-0.13	TGGGCy	4	6	0	-561	0.281081	-0.54
AT3G20720	7	CACGTG	6	7	1	-255	6.87317e-05	2.23	CCwACC	4	5	0	-518	0.185998	-0.15	ACCwACC	2	2	0	-688	0.272257	-0.93	kTTGACy	2	2	0	-476	0.928705	0.1	TGGGCy	3	8	3	-452	0.570236	0.44
AT4G38960	7	CACGTG	6	7	1	-493	6.87317e-05	0.04	CCwACC	1	1	0	-117	0.946309	1.33	ACCwACC	0	0	0	0	1	0	kTTGACy	1	1	0	-495	0.990685	0.01	TGGGCy	6	17	5	-662	0.0176944	-2.36
AT2G36650	63	CACGTG	22	38	0	-418	6.97579e-05	1.7	CCwACC	22	24	0	-519	0.495692	-0.37	ACCwACC	9	9	0	-557	0.58262	-0.62	kTTGACy	43	74	1	-419	0.00134253	2.34	TGGGCy	13	17	0	-545	0.999586	-0.68
AT1G18740	59	CACGTG	21	28	1	-273	7.36595e-05	4.13	CCwACC	24	30	0	-574	0.17782	-1.46	ACCwACC	8	8	0	-539	0.645545	-0.4	kTTGACy	43	65	0	-411	0.000138598	2.42	TGGGCy	20	32	0	-399	0.846642	1.93
ILL6	39	CACGTG	16	21	1	-212	7.45814e-05	4.56	CCwACC	8	10	0	-336	0.979259	1.78	ACCwACC	2	2	0	-504	0.98377	-0.02	kTTGACy	25	40	1	-456	0.0385805	0.9	TGGGCy	10	15	0	-425	0.976636	0.97
AT5G17050	39	CACGTG	16	24	0	-336	7.45814e-05	2.75	CCwACC	19	26	2	-367	0.0423474	2.31	ACCwACC	8	10	1	-209	0.200879	3.18	kTTGACy	19	25	0	-527	0.563265	-0.51	TGGGCy	16	27	0	-399	0.485472	1.78
ERD7	39	CACGTG	16	21	0	-363	7.45814e-05	2.14	CCwACC	14	16	0	-488	0.468293	0.13	ACCwACC	8	8	0	-339	0.200879	1.56	kTTGACy	24	32	0	-497	0.0744289	0	TGGGCy	15	26	0	-419	0.614697	1.39
AT4G28140	39	CACGTG	16	26	1	-394	7.45814e-05	1.83	CCwACC	11	15	0	-473	0.828984	0.32	ACCwACC	2	2	0	-601	0.98377	-0.5	kTTGACy	24	39	1	-382	0.0744289	2.51	TGGGCy	11	16	0	-620	0.949419	-1.71
AT2G19900	28	CACGTG	13	17	0	-157	7.61637e-05	4.89	CCwACC	6	8	0	-508	0.952322	-0.1	ACCwACC	1	1	0	-266	0.987979	0.81	kTTGACy	8	13	0	-473	0.990957	0.3	TGGGCy	16	40	0	-447	0.0449424	1.1
AT2G42560	28	CACGTG	13	17	1	-245	7.61637e-05	3.62	CCwACC	3	3	0	-482	0.999029	0.09	ACCwACC	2	2	0	-456	0.93038	0.2	kTTGACy	7	9	1	-377	0.997192	1.26	TGGGCy	9	20	2	-426	0.84011	1.11
AT5G53050	28	CACGTG	13	18	1	-432	7.61637e-05	0.96	CCwACC	6	7	0	-339	0.952322	1.46	ACCwACC	3	3	0	-371	0.797348	0.76	kTTGACy	20	33	3	-403	0.0126779	1.88	TGGGCy	11	25	0	-442	0.5824	0.96
AT3G49530	43	CACGTG	17	24	1	-301	7.81969e-05	3.35	CCwACC	11	14	1	-590	0.913674	-1.2	ACCwACC	5	5	0	-521	0.772327	-0.18	kTTGACy	31	54	2	-453	0.00158913	1.13	TGGGCy	14	32	0	-582	0.863643	-1.67
AT5G50770	43	CACGTG	17	22	1	-315	7.81969e-05	2.98	CCwACC	14	15	0	-549	0.642546	-0.69	ACCwACC	7	7	0	-464	0.44162	0.3	kTTGACy	15	17	0	-486	0.976408	0.16	TGGGCy	18	34	0	-618	0.434615	-2.45
AT1G74950	51	CACGTG	19	26	2	-339	7.88848e-05	2.81	CCwACC	19	22	0	-432	0.369093	1.06	ACCwACC	9	9	0	-498	0.324052	0	kTTGACy	25	41	0	-439	0.538423	1.3	TGGGCy	13	23	0	-523	0.987947	-0.42
AGC2_1	51	CACGTG	19	27	1	-362	7.88848e-05	2.45	CCwACC	23	27	0	-479	0.0684583	0.33	ACCwACC	8	10	0	-530	0.472587	-0.35	kTTGACy	41	87	3	-408	3.18801e-06	2.9	TGGGCy	16	25	2	-545	0.911252	-0.83
AT3G16140	15	CACGTG	9	13	2	-189	7.95854e-05	3.87	CCwACC	3	4	0	-680	0.929742	-1.27	ACCwACC	2	2	0	-555	0.665991	-0.28	kTTGACy	6	8	0	-670	0.824577	-1.7	TGGGCy	5	10	0	-316	0.772119	2
AT1G73470	15	CACGTG	9	11	0	-263	7.95854e-05	2.71	CCwACC	3	3	0	-601	0.929742	-0.62	ACCwACC	1	1	0	-309	0.906328	0.66	kTTGACy	7	11	0	-644	0.660458	-1.69	TGGGCy	6	8	0	-343	0.582733	1.52
AT5G54060	15	CACGTG	9	17	3	-373	7.95854e-05	1.78	CCwACC	10	13	1	-287	0.0102587	2.64	ACCwACC	4	5	0	-241	0.165154	2	kTTGACy	6	8	1	-341	0.824577	1.54	TGGGCy	7	10	1	-382	0.376221	1.27
AT1G65090	32	CACGTG	14	19	0	-215	9.06383e-05	4.29	CCwACC	13	15	0	-544	0.274659	-0.63	ACCwACC	7	7	0	-556	0.176598	-0.53	kTTGACy	15	22	1	-410	0.649509	1.42	TGGGCy	15	29	1	-454	0.250368	0.81
LHCA4	25	CACGTG	12	15	1	-102	9.63497e-05	5.34	CCwACC	6	11	0	-536	0.903313	-0.44	ACCwACC	2	5	0	-549	0.898097	-0.4	kTTGACy	12	16	0	-563	0.606428	-0.91	TGGGCy	9	17	2	-431	0.710961	0.95
AT3G48580	36	CACGTG	15	20	0	-245	0.000100895	3.93	CCwACC	15	17	0	-480	0.216786	0.24	ACCwACC	5	5	0	-380	0.619933	0.91	kTTGACy	16	22	1	-429	0.75144	1.11	TGGGCy	13	24	0	-532	0.720288	-0.59
AT3G55580	36	CACGTG	15	20	0	-363	0.000100895	2.09	CCwACC	16	21	0	-580	0.130467	-1.32	ACCwACC	8	9	0	-637	0.144924	-1.46	kTTGACy	15	18	0	-474	0.844793	0.34	TGGGCy	17	30	1	-389	0.218917	2.06
AT1G09350	56	CACGTG	20	24	1	-417	0.000102771	1.37	CCwACC	23	30	1	-492	0.169991	0.1	ACCwACC	10	12	0	-554	0.296519	-0.68	kTTGACy	24	35	1	-458	0.844422	0.8	TGGGCy	20	39	1	-459	0.763901	0.83
AT5G59550	48	CACGTG	18	24	1	-303	0.000109473	3.32	CCwACC	17	23	0	-532	0.480262	-0.58	ACCwACC	7	9	0	-487	0.563564	0.1	kTTGACy	33	52	2	-393	0.00397664	2.62	TGGGCy	11	16	0	-479	0.995249	0.25
AT3G22490	44	CACGTG	17	29	0	-288	0.000109736	3.93	CCwACC	20	28	0	-510	0.0792136	-0.23	ACCwACC	10	11	0	-591	0.0988688	-1.08	kTTGACy	23	31	0	-453	0.374088	0.85	TGGGCy	21	43	0	-507	0.169293	-0.22
ATMKK9	44	CACGTG	17	19	1	-245	0.000109736	3.83	CCwACC	14	18	1	-509	0.681241	-0.17	ACCwACC	6	8	0	-479	0.636753	0.18	kTTGACy	27	42	0	-448	0.0630365	1.11	TGGGCy	10	12	0	-521	0.994197	-0.28
AT4G10020	22	CACGTG	11	14	1	-208	0.000118779	3.77	CCwACC	3	3	1	-383	0.992412	0.69	ACCwACC	1	1	0	-605	0.968988	-0.37	kTTGACy	10	12	1	-380	0.697508	1.41	TGGGCy	10	15	0	-427	0.35904	0.95
AT1G12845	22	CACGTG	11	12	0	-234	0.000118779	3.18	CCwACC	5	5	0	-433	0.916612	0.5	ACCwACC	1	1	0	-303	0.968988	0.68	kTTGACy	8	10	0	-542	0.916158	-0.49	TGGGCy	6	10	0	-266	0.92181	2.55
AT2G23640	29	CACGTG	13	16	0	-201	0.000119152	4.13	CCwACC	10	11	0	-536	0.554352	-0.44	ACCwACC	4	4	0	-459	0.628943	0.27	kTTGACy	10	14	2	-478	0.958533	0.25	TGGGCy	12	24	0	-362	0.489961	2.31
AT1G73480	29	CACGTG	13	21	2	-366	0.000119152	2.09	CCwACC	12	17	0	-427	0.261887	1.01	ACCwACC	7	8	0	-431	0.119636	0.65	kTTGACy	9	11	0	-493	0.982978	0.05	TGGGCy	8	11	0	-430	0.937294	0.78
AT3G17800	29	CACGTG	13	17	1	-363	0.000119152	1.93	CCwACC	11	14	0	-513	0.400065	-0.2	ACCwACC	3	3	0	-148	0.81678	2.11	kTTGACy	14	19	1	-535	0.591683	-0.57	TGGGCy	7	17	2	-397	0.973925	1.44
AT1G32740	10	CACGTG	7	9	0	-150	0.000132905	3.63	CCwACC	3	3	1	-408	0.719587	0.54	ACCwACC	1	1	0	-504	0.793717	-0.01	kTTGACy	1	2	0	-841	0.998745	-1.69	TGGGCy	3	5	0	-386	0.825355	0.87
AT4G17420	10	CACGTG	7	8	1	-177	0.000132905	3.16	CCwACC	4	5	1	-566	0.462946	-0.53	ACCwACC	2	2	1	-550	0.440936	-0.25	kTTGACy	6	10	0	-478	0.34594	0.21	TGGGCy	7	14	0	-294	0.0514539	2.65
AT3G07680	10	CACGTG	7	7	0	-201	0.000132905	2.73	CCwACC	7	8	2	-507	0.0225785	-0.09	ACCwACC	2	2	0	-283	0.440936	1.06	kTTGACy	4	6	0	-407	0.806414	0.77	TGGGCy	6	11	0	-299	0.158749	2.29
AT3G19240	33	CACGTG	14	21	0	-359	0.000135792	2.21	CCwACC	7	8	1	-376	0.964717	1.19	ACCwACC	4	4	0	-200	0.730204	2.07	kTTGACy	18	26	0	-537	0.310165	-0.7	TGGGCy	10	25	0	-532	0.898816	-0.6
KIN1	19	CACGTG	10	12	2	-248	0.000140968	3.01	CCwACC	4	4	0	-419	0.931491	0.54	ACCwACC	1	1	0	-47	0.950193	1.57	kTTGACy	10	15	0	-623	0.455085	-1.69	TGGGCy	12	19	2	-413	0.0320954	1.28
MSL3	19	CACGTG	10	13	1	-302	0.000140968	2.45	CCwACC	5	6	1	-367	0.831408	1.11	ACCwACC	2	2	0	-419	0.788302	0.38	kTTGACy	13	23	1	-415	0.0675821	1.37	TGGGCy	7	20	5	-331	0.677619	2.59
AT5G15190	19	CACGTG	10	14	1	-340	0.000140968	2.05	CCwACC	9	12	0	-513	0.164616	-0.18	ACCwACC	6	6	0	-650	0.0478873	-1.3	kTTGACy	8	10	1	-476	0.789482	0.23	TGGGCy	4	9	0	-444	0.974879	0.55
COR47	19	CACGTG	10	11	0	-389	0.000140968	1.25	CCwACC	8	8	0	-493	0.305751	0.04	ACCwACC	5	5	0	-503	0.132542	-0.04	kTTGACy	8	11	0	-558	0.789482	-0.7	TGGGCy	10	19	1	-390	0.175189	1.63
ATGSTF12	19	CACGTG	10	19	0	-424	0.000140968	1.11	CCwACC	12	15	1	-286	0.00918772	2.85	ACCwACC	5	6	0	-242	0.132542	2.18	kTTGACy	7	11	2	-392	0.898004	1.21	TGGGCy	9	18	0	-385	0.317708	1.66
AT2G44840	53	CACGTG	19	29	0	-433	0.000143467	1.2	CCwACC	19	22	0	-457	0.447654	0.65	ACCwACC	7	7	0	-455	0.67178	0.39	kTTGACy	42	81	1	-406	4.85169e-06	2.86	TGGGCy	14	20	0	-488	0.98407	0.14
AT2G06255	37	CACGTG	15	22	0	-381	0.000146286	1.9	CCwACC	13	16	0	-455	0.511156	0.59	ACCwACC	4	4	0	-541	0.809203	-0.3	kTTGACy	15	21	0	-445	0.877426	0.83	TGGGCy	8	12	0	-512	0.993675	-0.17
AT1G68240	49	CACGTG	18	23	0	-406	0.000148962	1.52	CCwACC	17	20	0	-453	0.521457	0.69	ACCwACC	7	7	0	-425	0.586521	0.66	kTTGACy	26	39	1	-408	0.320871	1.94	TGGGCy	22	44	0	-331	0.265686	3.84
AT2G46510	49	CACGTG	18	27	1	-453	0.000148962	0.8	CCwACC	13	16	1	-552	0.901183	-0.76	ACCwACC	6	6	0	-635	0.739497	-1.17	kTTGACy	28	44	0	-458	0.149873	0.9	TGGGCy	10	22	0	-396	0.998724	1.65
AT2G24130	41	CACGTG	16	24	0	-339	0.000151331	2.7	CCwACC	15	18	1	-579	0.428012	-1.2	ACCwACC	7	7	1	-583	0.390935	-0.78	kTTGACy	32	65	3	-398	0.000115226	2.78	TGGGCy	10	17	1	-695	0.986394	-2.84
AT1G01520	41	CACGTG	16	22	2	-371	0.000151331	2.06	CCwACC	11	14	1	-471	0.877132	0.34	ACCwACC	5	5	0	-425	0.734308	0.56	kTTGACy	21	28	0	-457	0.43462	0.74	TGGGCy	18	30	0	-492	0.337474	0.1
AT4G30830	41	CACGTG	16	19	1	-370	0.000151331	1.93	CCwACC	17	24	1	-478	0.20352	0.32	ACCwACC	7	8	1	-536	0.390935	-0.37	kTTGACy	15	19	0	-487	0.957435	0.15	TGGGCy	18	33	0	-405	0.337474	1.84
AT5G54470	41	CACGTG	16	22	1	-469	0.000151331	0.46	CCwACC	16	21	2	-544	0.306168	-0.74	ACCwACC	6	7	0	-500	0.564824	-0.02	kTTGACy	20	28	0	-429	0.55858	1.26	TGGGCy	14	19	0	-401	0.80631	1.46
AT5G22860	45	CACGTG	17	22	0	-363	0.000151889	2.19	CCwACC	14	18	0	-352	0.717407	2.15	ACCwACC	5	6	0	-269	0.806035	1.95	kTTGACy	24	34	0	-464	0.319108	0.67	TGGGCy	9	22	1	-485	0.998497	0.2
AT2G17660	45	CACGTG	17	24	0	-408	0.000151889	1.52	CCwACC	10	13	0	-479	0.971276	0.23	ACCwACC	5	5	0	-335	0.806035	1.26	kTTGACy	27	43	0	-507	0.0859303	-0.22	TGGGCy	16	21	0	-402	0.75631	1.52
AT5G67020	26	CACGTG	12	16	0	-395	0.000154582	1.42	CCwACC	12	15	1	-551	0.139554	-0.72	ACCwACC	3	3	0	-282	0.75331	1.3	kTTGACy	15	22	0	-482	0.236176	0.25	TGGGCy	8	10	1	-595	0.868875	-1.07
AT1G14930	26	CACGTG	12	16	0	-554	0.000154582	-0.79	CCwACC	13	15	1	-463	0.0695594	0.46	ACCwACC	7	7	0	-355	0.0740263	1.31	kTTGACy	14	19	0	-485	0.371805	0.18	TGGGCy	11	20	0	-584	0.459759	-1.35
AT5G65380	16	CACGTG	9	11	2	-356	0.000157665	1.63	CCwACC	5	6	1	-492	0.685809	0.04	ACCwACC	0	0	0	0	1	0	kTTGACy	6	7	0	-353	0.875066	1.33	TGGGCy	3	5	0	-499	0.980038	-0.01
AT1G69570	16	CACGTG	9	13	2	-409	0.000157665	1.11	CCwACC	7	8	1	-473	0.286185	0.24	ACCwACC	1	1	0	-132	0.92001	1.27	kTTGACy	3	3	0	-757	0.99716	-1.56	TGGGCy	7	15	1	-567	0.457893	-0.94
AT4G17100	13	CACGTG	8	11	0	-334	0.000159478	1.89	CCwACC	3	3	1	-223	0.874278	1.66	ACCwACC	1	1	0	-519	0.871543	-0.07	kTTGACy	6	9	1	-542	0.676623	-0.46	TGGGCy	6	8	1	-576	0.412287	-0.77
WOX2	13	CACGTG	8	10	0	-369	0.000159478	1.41	CCwACC	4	4	1	-543	0.699616	-0.31	ACCwACC	2	2	0	-540	0.585922	-0.2	kTTGACy	8	12	1	-584	0.25924	-1.04	TGGGCy	5	7	0	-370	0.634397	1.17
AT4G35985	58	CACGTG	20	31	0	-370	0.000178824	2.47	CCwACC	17	18	0	-506	0.819511	-0.12	ACCwACC	8	8	0	-351	0.625702	1.44	kTTGACy	30	45	2	-463	0.371935	0.8	TGGGCy	22	47	0	-451	0.647274	1.1
ProT3	30	CACGTG	13	16	0	-233	0.000181521	3.68	CCwACC	10	15	0	-438	0.605154	0.8	ACCwACC	4	5	0	-382	0.656374	0.9	kTTGACy	19	32	2	-523	0.0776178	-0.5	TGGGCy	10	18	2	-629	0.810497	-1.94
AT4G26050	30	CACGTG	13	18	0	-274	0.000181521	3.3	CCwACC	8	9	0	-408	0.855479	0.93	ACCwACC	4	5	0	-389	0.656374	0.84	kTTGACy	15	17	0	-559	0.516374	-0.88	TGGGCy	10	20	0	-510	0.810497	-0.19
BETA_TIP	30	CACGTG	13	17	0	-345	0.000181521	2.19	CCwACC	12	14	0	-516	0.309066	-0.24	ACCwACC	5	5	0	-679	0.450637	-1.41	kTTGACy	14	16	1	-343	0.657579	2.15	TGGGCy	9	18	0	-539	0.897441	-0.61
AT3G10420	30	CACGTG	13	19	4	-437	0.000181521	0.91	CCwACC	10	13	0	-360	0.605154	1.72	ACCwACC	3	3	0	-503	0.834602	-0.03	kTTGACy	13	14	1	-477	0.779943	0.26	TGGGCy	12	23	4	-418	0.548862	1.32
AT1G20823	54	CACGTG	19	25	0	-271	0.000190494	3.94	CCwACC	17	22	0	-531	0.70737	-0.55	ACCwACC	7	8	0	-596	0.691286	-0.97	kTTGACy	39	66	2	-389	0.000384396	3.06	TGGGCy	17	27	0	-432	0.913548	1.18
AT4G12910	54	CACGTG	19	21	1	-312	0.000190494	2.96	CCwACC	22	33	0	-464	0.188773	0.66	ACCwACC	13	16	0	-410	0.0440202	1.21	kTTGACy	24	43	1	-485	0.777805	0.27	TGGGCy	23	46	0	-554	0.371859	-1.34
MAPKKK19	54	CACGTG	19	26	1	-423	0.000190494	1.32	CCwACC	18	22	0	-466	0.60069	0.51	ACCwACC	8	9	0	-319	0.540807	1.86	kTTGACy	30	45	1	-460	0.192434	0.87	TGGGCy	17	25	0	-599	0.913548	-1.77
CH1	23	CACGTG	11	14	2	-129	0.000196874	4.8	CCwACC	7	9	1	-393	0.718471	1.09	ACCwACC	3	4	0	-421	0.673233	0.53	kTTGACy	9	12	1	-485	0.870929	0.15	TGGGCy	9	17	0	-617	0.594496	-1.72
AT5G16460	23	CACGTG	11	15	0	-155	0.000196874	4.62	CCwACC	7	7	1	-456	0.718471	0.38	ACCwACC	2	2	0	-388	0.869311	0.54	kTTGACy	8	12	0	-459	0.94028	0.46	TGGGCy	8	17	0	-315	0.748927	2.62
AT2G45680	23	CACGTG	11	16	1	-275	0.000196874	3.1	CCwACC	8	11	3	-653	0.552419	-1.79	ACCwACC	2	2	0	-395	0.869311	0.5	kTTGACy	17	24	0	-417	0.0127204	1.37	TGGGCy	8	14	3	-408	0.748927	1.16
AT3G02140	23	CACGTG	11	21	3	-372	0.000196874	2	CCwACC	5	6	0	-679	0.935029	-1.55	ACCwACC	3	3	0	-479	0.673233	0.11	kTTGACy	13	25	0	-489	0.294725	0.14	TGGGCy	8	13	1	-587	0.748927	-1.12
XTR3	23	CACGTG	11	15	1	-431	0.000196874	0.89	CCwACC	6	6	0	-341	0.850308	1.33	ACCwACC	0	0	0	0	1	0	kTTGACy	8	11	1	-329	0.94028	1.94	TGGGCy	10	16	0	-505	0.426097	-0.1
AT3G02480	34	CACGTG	14	20	3	-227	0.000199157	4.21	CCwACC	13	16	0	-510	0.367446	-0.17	ACCwACC	9	10	0	-478	0.0506467	0.21	kTTGACy	10	11	1	-486	0.993137	0.13	TGGGCy	15	31	0	-435	0.352128	1.2
AT1G62760	46	CACGTG	17	20	0	-385	0.000207522	1.75	CCwACC	19	22	0	-406	0.191396	1.49	ACCwACC	7	7	0	-280	0.516017	2	kTTGACy	19	29	0	-476	0.876166	0.39	TGGGCy	18	27	0	-502	0.57861	-0.08
ABI4	38	CACGTG	15	18	0	-308	0.000208391	2.8	CCwACC	18	27	0	-516	0.0630551	-0.33	ACCwACC	12	12	0	-530	0.00619655	-0.39	kTTGACy	13	17	0	-614	0.975565	-1.67	TGGGCy	16	34	0	-399	0.433447	1.99
AT3G55760	38	CACGTG	15	17	0	-393	0.000208391	1.5	CCwACC	14	15	1	-471	0.422037	0.35	ACCwACC	9	10	1	-519	0.0926221	-0.23	kTTGACy	17	26	0	-552	0.742995	-0.97	TGGGCy	17	32	0	-439	0.309741	1.14
AT2G18340	42	CACGTG	16	26	2	-232	0.000210664	4.71	CCwACC	17	20	0	-582	0.238565	-1.32	ACCwACC	6	7	0	-635	0.589575	-1.26	kTTGACy	20	26	0	-599	0.616364	-1.8	TGGGCy	23	52	0	-470	0.0326994	0.68
AT1G06000	27	CACGTG	12	15	0	-275	0.000240423	3	CCwACC	18	31	3	-367	0.000565517	2.53	ACCwACC	11	15	2	-276	0.000855053	2.99	kTTGACy	10	12	0	-604	0.921291	-1.28	TGGGCy	12	22	1	-640	0.368751	-2.33
AT1G56650	27	CACGTG	12	24	1	-358	0.000240423	2.38	CCwACC	14	17	0	-398	0.043827	1.42	ACCwACC	6	7	0	-308	0.192136	1.74	kTTGACy	8	12	0	-337	0.98651	1.93	TGGGCy	12	22	0	-315	0.368751	2.98
AT2G39420	27	CACGTG	12	15	0	-369	0.000240423	1.73	CCwACC	12	14	2	-391	0.176434	1.38	ACCwACC	8	8	0	-396	0.0344389	1	kTTGACy	14	25	3	-439	0.446706	1.01	TGGGCy	6	13	0	-612	0.982643	-1.44
AT3G15670	20	CACGTG	10	14	0	-183	0.000244095	4.1	CCwACC	4	5	0	-660	0.947966	-1.26	ACCwACC	2	2	0	-800	0.811947	-1.48	kTTGACy	5	5	0	-591	0.991932	-0.72	TGGGCy	6	12	0	-393	0.865836	1.26
AT3G12510	20	CACGTG	10	14	1	-231	0.000244095	3.47	CCwACC	6	6	1	-466	0.72886	0.26	ACCwACC	2	2	0	-441	0.811947	0.28	kTTGACy	12	16	1	-559	0.216289	-0.86	TGGGCy	7	15	1	-619	0.736746	-1.64
LTI29	20	CACGTG	10	12	2	-310	0.000244095	2.26	CCwACC	6	6	0	-312	0.72886	1.58	ACCwACC	3	3	0	-130	0.575496	2.22	kTTGACy	8	12	0	-479	0.842365	0.22	TGGGCy	10	17	2	-462	0.231546	0.5
AT4G27560	20	CACGTG	10	10	1	-331	0.000244095	1.83	CCwACC	9	16	3	-401	0.212803	1.34	ACCwACC	8	11	2	-435	0.00499056	0.72	kTTGACy	8	13	0	-551	0.842365	-0.67	TGGGCy	10	13	1	-397	0.231546	1.26
AT1G54860	20	CACGTG	10	13	2	-432	0.000244095	0.82	CCwACC	8	8	1	-497	0.367717	0	ACCwACC	4	4	1	-638	0.332902	-0.97	kTTGACy	8	12	1	-443	0.842365	0.65	TGGGCy	7	11	1	-589	0.736746	-1.05
ATCSLA10	20	CACGTG	10	11	1	-493	0.000244095	0.05	CCwACC	7	9	2	-439	0.551579	0.61	ACCwACC	4	5	2	-346	0.332902	1.18	kTTGACy	11	12	1	-610	0.367534	-1.36	TGGGCy	6	6	1	-681	0.865836	-1.56
AT4G32250	51	CACGTG	18	27	0	-381	0.000266669	2.1	CCwACC	14	17	0	-354	0.877682	2.06	ACCwACC	6	6	0	-457	0.774213	0.34	kTTGACy	22	32	1	-467	0.826012	0.59	TGGGCy	23	42	3	-386	0.250515	2.51
AT5G44720	31	CACGTG	13	16	1	-178	0.000269925	4.45	CCwACC	19	30	3	-333	0.00180552	3.13	ACCwACC	16	24	3	-308	1.38873e-06	3.23	kTTGACy	17	21	2	-448	0.30788	0.78	TGGGCy	12	20	0	-496	0.605084	0.02
AT2G41250	31	CACGTG	13	17	1	-342	0.000269925	2.23	CCwACC	7	7	0	-425	0.943708	0.66	ACCwACC	2	2	0	-604	0.952812	-0.52	kTTGACy	14	16	0	-522	0.717205	-0.34	TGGGCy	17	34	4	-616	0.0610035	-2.41
AT4G23920	31	CACGTG	13	18	0	-415	0.000269925	1.21	CCwACC	11	16	0	-530	0.504791	-0.45	ACCwACC	6	7	0	-487	0.294425	0.09	kTTGACy	12	15	0	-422	0.903033	1.01	TGGGCy	8	15	0	-399	0.963211	1.32
AT5G61820	31	CACGTG	13	17	1	-418	0.000269925	1.14	CCwACC	12	13	0	-496	0.358125	0.01	ACCwACC	3	3	0	-469	0.850909	0.17	kTTGACy	18	32	1	-352	0.194624	2.86	TGGGCy	10	16	2	-608	0.844889	-1.54
AT4G29700	31	CACGTG	13	15	1	-428	0.000269925	0.93	CCwACC	15	17	0	-423	0.0713667	1.06	ACCwACC	9	10	0	-391	0.0290922	1.17	kTTGACy	11	15	2	-467	0.952125	0.41	TGGGCy	15	26	1	-493	0.204186	0.07
AT5G58680	64	CACGTG	21	30	0	-302	0.000274432	3.73	CCwACC	22	27	0	-572	0.53163	-1.35	ACCwACC	10	12	0	-552	0.461307	-0.65	kTTGACy	43	63	1	-404	0.0021724	2.58	TGGGCy	19	28	0	-525	0.961393	-0.51
AT1G50640	35	CACGTG	14	19	0	-281	0.000286409	3.28	CCwACC	12	12	0	-420	0.556436	0.93	ACCwACC	6	6	0	-505	0.404578	-0.06	kTTGACy	14	22	0	-347	0.885714	2.45	TGGGCy	15	26	0	-420	0.405698	1.37
RSH2	35	CACGTG	14	17	0	-551	0.000286409	-0.77	CCwACC	9	11	0	-409	0.893149	1.02	ACCwACC	2	2	0	-439	0.972191	0.29	kTTGACy	19	34	0	-446	0.312167	1.04	TGGGCy	11	16	0	-364	0.877217	1.86
AT5G45830	43	CACGTG	16	21	0	-337	0.000289164	2.56	CCwACC	19	22	0	-562	0.11093	-1.05	ACCwACC	8	9	0	-615	0.286231	-1.22	kTTGACy	23	30	0	-558	0.318045	-1.16	TGGGCy	14	21	0	-517	0.863643	-0.31
AT1G69480	17	CACGTG	9	17	2	-473	0.000290465	0.35	CCwACC	3	4	0	-745	0.961827	-1.72	ACCwACC	1	1	0	-610	0.931695	-0.38	kTTGACy	8	9	1	-360	0.646705	1.43	TGGGCy	4	7	0	-576	0.949907	-0.72
AT3G27210	24	CACGTG	11	16	1	-243	0.000314378	3.54	CCwACC	10	11	1	-679	0.282192	-2.1	ACCwACC	3	3	1	-591	0.701869	-0.56	kTTGACy	15	20	1	-525	0.125688	-0.43	TGGGCy	8	16	1	-450	0.795603	0.66
AT3G54000	24	CACGTG	11	17	2	-299	0.000314378	2.85	CCwACC	7	9	0	-549	0.763496	-0.53	ACCwACC	4	4	0	-530	0.472781	-0.22	kTTGACy	21	31	2	-487	8.57953e-05	0.19	TGGGCy	10	15	0	-450	0.492696	0.64
AT3G62550	24	CACGTG	11	13	0	-346	0.000314378	1.9	CCwACC	6	6	0	-683	0.879245	-1.58	ACCwACC	4	4	0	-560	0.472781	-0.43	kTTGACy	10	11	2	-396	0.814602	1.17	TGGGCy	10	14	2	-504	0.492696	-0.08
AT4G05180	11	CACGTG	7	10	2	-76	0.000317993	4.64	CCwACC	3	6	1	-512	0.782963	-0.12	ACCwACC	1	2	0	-235	0.823844	1.29	kTTGACy	6	11	1	-529	0.465471	-0.36	TGGGCy	3	8	0	-393	0.875	1.03
AT4G21020	11	CACGTG	7	11	3	-113	0.000317993	4.44	CCwACC	7	9	1	-583	0.043947	-0.89	ACCwACC	0	0	0	0	1	0	kTTGACy	7	13	1	-549	0.246331	-0.64	TGGGCy	7	12	1	-457	0.0938809	0.48
AT5G03210	11	CACGTG	7	12	1	-306	0.000317993	2.31	CCwACC	4	7	0	-497	0.550584	0	ACCwACC	3	3	0	-693	0.209132	-1.17	kTTGACy	5	7	3	-475	0.6961	0.2	TGGGCy	2	4	3	-496	0.967727	0.01
AT3G56360	11	CACGTG	7	15	1	-364	0.000317993	1.8	CCwACC	4	6	0	-234	0.550584	2.25	ACCwACC	4	4	0	-294	0.0638398	1.42	kTTGACy	6	9	1	-477	0.465471	0.21	TGGGCy	3	8	2	-244	0.875	2.5
AT5G20900	11	CACGTG	7	10	0	-344	0.000317993	1.69	CCwACC	4	4	0	-441	0.550584	0.39	ACCwACC	3	3	0	-339	0.209132	0.95	kTTGACy	7	8	1	-388	0.246331	1.08	TGGGCy	3	5	2	-329	0.875	1.31
ERD2	11	CACGTG	7	10	2	-375	0.000317993	1.35	CCwACC	2	2	0	-762	0.932319	-1.3	ACCwACC	1	1	0	-944	0.823844	-1.55	kTTGACy	4	4	1	-351	0.86945	1.02	TGGGCy	5	8	2	-520	0.454761	-0.22
PHR1.b	14	CACGTG	8	9	1	-134	0.000323131	3.8	CCwACC	8	13	0	-337	0.0658092	2.01	ACCwACC	3	5	0	-268	0.335667	1.79	kTTGACy	5	7	2	-479	0.893649	0.17	TGGGCy	8	15	0	-466	0.141935	0.42
DFR	14	CACGTG	8	14	4	-369	0.000323131	1.67	CCwACC	10	13	1	-265	0.00492167	2.92	ACCwACC	5	6	1	-242	0.0421646	2.18	kTTGACy	7	11	2	-369	0.566882	1.48	TGGGCy	5	7	0	-250	0.708991	2.28
AT2G28400	14	CACGTG	8	14	0	-463	0.000323131	0.44	CCwACC	4	4	0	-583	0.759265	-0.59	ACCwACC	2	2	0	-505	0.627631	-0.03	kTTGACy	8	11	0	-488	0.35832	0.1	TGGGCy	2	2	0	-789	0.991168	-1.43
AT3G23230	56	CACGTG	19	30	2	-347	0.00032635	2.87	CCwACC	21	25	0	-447	0.344292	0.87	ACCwACC	8	8	0	-461	0.584284	0.36	kTTGACy	44	92	2	-343	4.37994e-06	5.15	TGGGCy	14	23	0	-527	0.992481	-0.49
IAR3	52	CACGTG	18	23	2	-323	0.000351224	2.91	CCwACC	14	17	0	-418	0.895487	1.14	ACCwACC	7	7	0	-435	0.651524	0.57	kTTGACy	27	37	0	-385	0.373064	2.38	TGGGCy	13	28	0	-456	0.990683	0.76
AT2G39980	28	CACGTG	12	15	0	-128	0.000363617	4.99	CCwACC	16	19	1	-509	0.0105	-0.17	ACCwACC	10	11	1	-480	0.00458482	0.2	kTTGACy	12	13	0	-534	0.790706	-0.46	TGGGCy	16	23	0	-437	0.0449424	1
AT3G45310	28	CACGTG	12	14	1	-233	0.000363617	3.45	CCwACC	10	14	0	-473	0.50115	0.31	ACCwACC	6	7	0	-399	0.216419	0.9	kTTGACy	10	23	1	-499	0.942506	-0.02	TGGGCy	13	24	1	-460	0.287771	0.63
PIMT2	28	CACGTG	12	14	1	-246	0.000363617	3.28	CCwACC	8	12	0	-431	0.792133	0.8	ACCwACC	4	4	0	-416	0.600144	0.57	kTTGACy	13	16	0	-455	0.666296	0.59	TGGGCy	9	15	2	-306	0.84011	2.58
AOX2	28	CACGTG	12	21	4	-304	0.000363617	3.09	CCwACC	12	16	0	-518	0.217423	-0.28	ACCwACC	4	4	0	-689	0.600144	-1.33	kTTGACy	13	24	0	-490	0.666296	0.12	TGGGCy	11	25	0	-341	0.5824	2.72
AT1G07430	48	CACGTG	17	22	0	-307	0.000373631	3.11	CCwACC	18	23	1	-491	0.362513	0.1	ACCwACC	9	11	0	-523	0.260961	-0.29	kTTGACy	26	42	1	-446	0.270719	1.15	TGGGCy	20	30	1	-458	0.435448	0.75
AT1G25500	44	CACGTG	16	23	0	-401	0.000391694	1.61	CCwACC	15	17	0	-452	0.559627	0.65	ACCwACC	7	7	0	-470	0.466726	0.25	kTTGACy	22	38	1	-500	0.492064	-0.05	TGGGCy	13	18	0	-492	0.937104	0.07
AT5G15240	6	CACGTG	5	6	0	-355	0.000395254	1.21	CCwACC	1	1	1	-341	0.918462	0.54	ACCwACC	0	0	0	0	1	0	kTTGACy	3	4	0	-417	0.632029	0.56	TGGGCy	2	4	0	-347	0.759651	1.05
AT1G48300	6	CACGTG	5	8	2	-406	0.000395254	0.9	CCwACC	2	3	2	-362	0.664725	0.82	ACCwACC	2	2	1	-500	0.214156	0	kTTGACy	1	1	0	-724	0.981831	-0.78	TGGGCy	2	3	0	-308	0.759651	1.14
AT5G41620	6	CACGTG	5	6	1	-605	0.000395254	-0.91	CCwACC	2	2	0	-565	0.664725	-0.33	ACCwACC	1	1	0	-782	0.612114	-0.98	kTTGACy	3	3	0	-517	0.632029	-0.11	TGGGCy	2	3	2	-378	0.759651	0.72
SEX1	40	CACGTG	15	21	0	-238	0.00040298	4.14	CCwACC	9	9	0	-528	0.961493	-0.31	ACCwACC	4	4	0	-565	0.85515	-0.46	kTTGACy	15	16	2	-582	0.943656	-1.18	TGGGCy	17	32	1	-503	0.40881	-0.11
MGD1	40	CACGTG	15	18	0	-302	0.00040298	2.89	CCwACC	10	11	0	-473	0.920521	0.28	ACCwACC	3	3	0	-476	0.944575	0.13	kTTGACy	21	33	1	-479	0.374294	0.36	TGGGCy	13	27	0	-439	0.859088	1.05
AT5G50170	21	CACGTG	10	13	0	-257	0.000403553	3.02	CCwACC	5	5	0	-452	0.893726	0.35	ACCwACC	0	0	0	0	1	0	kTTGACy	11	14	0	-492	0.452848	0.07	TGGGCy	10	24	0	-471	0.293497	0.44
AT5G04010	21	CACGTG	10	11	0	-436	0.000403553	0.71	CCwACC	4	6	0	-381	0.960729	0.99	ACCwACC	1	1	0	-281	0.963682	0.75	kTTGACy	6	7	0	-461	0.98222	0.33	TGGGCy	9	17	0	-451	0.459235	0.66
AT4G15430	21	CACGTG	10	14	0	-493	0.000403553	0.05	CCwACC	4	6	0	-564	0.960729	-0.56	ACCwACC	1	1	0	-273	0.963682	0.78	kTTGACy	6	8	0	-548	0.98222	-0.49	TGGGCy	12	19	0	-559	0.078313	-0.93
AT2G43320	53	CACGTG	18	27	2	-478	0.00045807	0.34	CCwACC	18	20	0	-543	0.562782	-0.71	ACCwACC	3	3	0	-919	0.988322	-2.54	kTTGACy	26	44	1	-449	0.53491	1.11	TGGGCy	16	26	1	-406	0.939771	1.62
LHCB2.2	25	CACGTG	11	12	0	-101	0.000485687	4.79	CCwACC	5	5	0	-210	0.961309	2.24	ACCwACC	3	3	0	-309	0.728546	1.14	kTTGACy	11	18	1	-456	0.748724	0.61	TGGGCy	9	19	1	-425	0.710961	1.09
AT2G27300	25	CACGTG	11	15	1	-201	0.000485687	4	CCwACC	9	10	0	-527	0.497098	-0.32	ACCwACC	4	4	0	-489	0.506232	0.06	kTTGACy	12	13	0	-532	0.606428	-0.43	TGGGCy	9	14	0	-523	0.710961	-0.33
AT3G62590	25	CACGTG	11	16	1	-429	0.000485687	0.95	CCwACC	7	8	0	-341	0.803028	1.54	ACCwACC	5	5	0	-407	0.297163	0.7	kTTGACy	10	13	0	-494	0.85852	0.04	TGGGCy	12	23	0	-457	0.252407	0.67
AT1G02530	62	CACGTG	20	30	0	-372	0.000488662	2.39	CCwACC	22	26	0	-578	0.45931	-1.43	ACCwACC	8	11	0	-502	0.701289	-0.05	kTTGACy	47	85	4	-410	1.20494e-05	2.8	TGGGCy	24	40	1	-540	0.601154	-0.94
AT1G09080	49	CACGTG	17	21	1	-224	0.000492986	4.36	CCwACC	14	17	1	-453	0.834886	0.63	ACCwACC	7	7	1	-532	0.586521	-0.31	kTTGACy	24	38	0	-464	0.542087	0.71	TGGGCy	20	43	0	-430	0.481791	1.53
AT3G48510	49	CACGTG	17	26	2	-386	0.000492986	1.97	CCwACC	17	22	1	-514	0.521457	-0.27	ACCwACC	4	5	0	-562	0.940658	-0.5	kTTGACy	20	34	0	-405	0.894899	1.87	TGGGCy	21	31	0	-534	0.36825	-0.71
AT4G33666	18	CACGTG	9	11	0	-271	0.000503786	2.61	CCwACC	2	2	0	-643	0.994404	-0.71	ACCwACC	0	0	0	0	1	0	kTTGACy	5	7	1	-365	0.979902	1.22	TGGGCy	8	22	2	-588	0.420911	-1.48
SQS2	18	CACGTG	9	10	0	-343	0.000503786	1.7	CCwACC	8	9	2	-563	0.246326	-0.68	ACCwACC	4	4	0	-552	0.26289	-0.37	kTTGACy	9	10	0	-342	0.549658	1.71	TGGGCy	7	14	0	-327	0.610695	2.22
AT5G43620	45	CACGTG	16	22	0	-324	0.000523999	2.83	CCwACC	13	16	0	-452	0.815465	0.63	ACCwACC	6	6	0	-474	0.659091	0.2	kTTGACy	28	38	1	-450	0.047774	1.01	TGGGCy	12	20	3	-466	0.975162	0.48
AT2G43550	29	CACGTG	12	15	1	-273	0.00053618	3.03	CCwACC	9	11	0	-480	0.703115	0.2	ACCwACC	1	2	0	-276	0.989736	1.09	kTTGACy	18	26	2	-512	0.104986	-0.26	TGGGCy	10	17	1	-419	0.770669	1.12
AT4G27160	29	CACGTG	12	16	1	-286	0.00053618	2.94	CCwACC	13	15	1	-445	0.154434	0.7	ACCwACC	9	9	1	-355	0.0189256	1.49	kTTGACy	7	8	0	-654	0.998209	-1.54	TGGGCy	8	17	0	-448	0.937294	0.7
COL2	41	CACGTG	15	20	1	-252	0.000548162	3.82	CCwACC	15	19	0	-400	0.428012	1.47	ACCwACC	4	5	0	-595	0.868214	-0.75	kTTGACy	15	15	0	-502	0.957435	-0.06	TGGGCy	22	39	1	-505	0.0469247	-0.16
AT2G41640	41	CACGTG	15	22	0	-290	0.000548162	3.39	CCwACC	14	18	0	-509	0.558563	-0.17	ACCwACC	7	9	0	-583	0.390935	-0.89	kTTGACy	31	46	1	-422	0.00040751	1.77	TGGGCy	17	25	1	-398	0.45934	1.73
AT1G76650	41	CACGTG	15	21	0	-326	0.000548162	2.73	CCwACC	12	15	0	-549	0.793234	-0.69	ACCwACC	4	4	0	-369	0.868214	0.89	kTTGACy	26	37	1	-459	0.0417115	0.81	TGGGCy	13	17	1	-557	0.883592	-0.85
AT5G62520	41	CACGTG	15	25	0	-383	0.000548162	1.99	CCwACC	11	12	1	-409	0.877132	1.06	ACCwACC	4	4	1	-391	0.868214	0.74	kTTGACy	24	34	1	-412	0.135295	1.73	TGGGCy	15	33	0	-333	0.705157	3.29
AT4G27140	33	CACGTG	13	20	1	-206	0.000559517	4.54	CCwACC	15	18	1	-477	0.118793	0.3	ACCwACC	9	9	1	-440	0.0425612	0.6	kTTGACy	10	12	0	-566	0.989969	-0.82	TGGGCy	15	27	0	-396	0.300006	1.83
COL1	33	CACGTG	13	16	0	-456	0.000559517	0.57	CCwACC	11	15	0	-469	0.603845	0.38	ACCwACC	3	4	0	-597	0.879354	-0.69	kTTGACy	11	11	1	-452	0.975137	0.52	TGGGCy	13	20	1	-597	0.572844	-1.55
AT3G22910	33	CACGTG	13	15	1	-465	0.000559517	0.43	CCwACC	11	13	0	-561	0.603845	-0.79	ACCwACC	6	6	0	-491	0.349138	0.05	kTTGACy	17	34	2	-431	0.441214	1.34	TGGGCy	12	18	0	-593	0.706288	-1.41
AT4G21180	15	CACGTG	8	10	0	-165	0.000601468	3.66	CCwACC	6	8	0	-489	0.407908	0.08	ACCwACC	2	3	0	-330	0.665991	1.01	kTTGACy	9	18	2	-463	0.269405	0.5	TGGGCy	9	16	1	-222	0.0889168	3.84
AT2G38820	15	CACGTG	8	15	2	-253	0.000601468	3.3	CCwACC	5	10	0	-595	0.621788	-1.07	ACCwACC	2	4	0	-733	0.665991	-1.64	kTTGACy	4	5	1	-633	0.977732	-1.05	TGGGCy	6	7	2	-592	0.582733	-0.87
AT2G23000	15	CACGTG	8	14	1	-362	0.000601468	1.76	CCwACC	8	9	1	-308	0.0998711	1.98	ACCwACC	4	4	1	-216	0.165154	1.96	kTTGACy	8	11	0	-477	0.459937	0.23	TGGGCy	5	8	0	-473	0.772119	0.24
ACBP2	15	CACGTG	8	9	1	-381	0.000601468	1.21	CCwACC	3	5	3	-446	0.929742	0.4	ACCwACC	2	3	2	-579	0.665991	-0.49	kTTGACy	9	12	0	-533	0.269405	-0.43	TGGGCy	5	10	0	-531	0.772119	-0.37
AT5G61510	15	CACGTG	8	14	0	-425	0.000601468	0.94	CCwACC	3	6	3	-514	0.929742	-0.14	ACCwACC	2	3	2	-616	0.665991	-0.71	kTTGACy	4	4	0	-704	0.977732	-1.43	TGGGCy	11	26	0	-260	0.00845076	4.22
AT5G67370	9	CACGTG	6	11	1	-236	0.000627632	3.02	CCwACC	3	4	0	-354	0.642595	1	ACCwACC	2	2	0	-378	0.38665	0.59	kTTGACy	4	5	0	-254	0.720356	1.9	TGGGCy	3	14	8	-367	0.759652	1.7
AT1G69295	9	CACGTG	6	7	1	-317	0.000627632	1.66	CCwACC	3	3	1	-456	0.642595	0.25	ACCwACC	0	0	0	0	1	0	kTTGACy	4	4	0	-288	0.720356	1.46	TGGGCy	3	5	2	-599	0.759652	-0.79
AT1G06850	9	CACGTG	6	7	1	-382	0.000627632	1.06	CCwACC	6	7	1	-535	0.0476155	-0.34	ACCwACC	1	1	0	-524	0.758439	-0.08	kTTGACy	6	9	2	-570	0.229393	-0.75	TGGGCy	4	5	2	-671	0.506045	-1.35
AT2G24100	22	CACGTG	10	12	1	-245	0.000640864	3.05	CCwACC	9	13	0	-507	0.321967	-0.12	ACCwACC	5	5	0	-582	0.209515	-0.65	kTTGACy	15	17	0	-614	0.0526134	-1.67	TGGGCy	11	25	0	-291	0.214845	3.59
LHY	22	CACGTG	10	12	1	-360	0.000640864	1.66	CCwACC	6	8	0	-396	0.815915	1	ACCwACC	3	4	0	-327	0.642616	1.19	kTTGACy	6	6	1	-576	0.988433	-0.67	TGGGCy	12	25	2	-638	0.111957	-2.45
AT1G67850	22	CACGTG	10	11	1	-402	0.000640864	1.1	CCwACC	9	10	2	-528	0.321967	-0.33	ACCwACC	4	4	0	-502	0.403611	-0.02	kTTGACy	8	9	1	-359	0.916158	1.44	TGGGCy	7	15	0	-581	0.831017	-1.12
DREB2A	50	CACGTG	17	29	0	-315	0.000643716	3.42	CCwACC	22	25	0	-474	0.0947829	0.4	ACCwACC	10	12	0	-507	0.185671	-0.11	kTTGACy	29	43	0	-376	0.1206	2.77	TGGGCy	21	35	2	-394	0.413151	2.13
AT1G70700	50	CACGTG	17	22	2	-321	0.000643716	2.88	CCwACC	15	17	1	-578	0.776655	-1.16	ACCwACC	2	2	1	-419	0.996446	0.38	kTTGACy	23	33	0	-336	0.70041	3.23	TGGGCy	14	24	2	-431	0.96774	1.13
AT2G03120	12	CACGTG	7	9	1	-145	0.000664261	3.68	CCwACC	3	3	0	-381	0.833971	0.7	ACCwACC	1	1	0	-366	0.849572	0.46	kTTGACy	9	12	1	-537	0.0613905	-0.47	TGGGCy	7	12	0	-421	0.150313	0.92
AT1G03310	12	CACGTG	7	9	0	-187	0.000664261	3.24	CCwACC	6	6	1	-676	0.19437	-1.52	ACCwACC	2	2	0	-646	0.540839	-0.73	kTTGACy	3	3	0	-603	0.976233	-0.63	TGGGCy	5	10	3	-332	0.54897	1.82
AT4G36780	12	CACGTG	7	10	4	-213	0.000664261	3.13	CCwACC	1	1	0	-3	0.993355	1.72	ACCwACC	0	0	0	0	1	0	kTTGACy	4	6	0	-278	0.913891	1.87	TGGGCy	5	11	0	-373	0.54897	1.43
AT1G64460	12	CACGTG	7	10	1	-235	0.000664261	2.89	CCwACC	2	2	0	-457	0.951988	0.2	ACCwACC	0	0	0	0	1	0	kTTGACy	2	2	0	-129	0.995907	1.82	TGGGCy	3	5	0	-377	0.911678	0.94
AT3G26910	12	CACGTG	7	8	1	-290	0.000664261	2.04	CCwACC	4	5	0	-292	0.629939	1.6	ACCwACC	1	1	0	-349	0.849572	0.52	kTTGACy	11	34	4	-363	0.00243597	2.73	TGGGCy	3	7	0	-399	0.911678	0.9
AT5G44240	12	CACGTG	7	7	0	-489	0.000664261	0.07	CCwACC	2	2	1	-496	0.951988	0	ACCwACC	2	2	1	-495	0.540839	0.01	kTTGACy	8	10	1	-482	0.170067	0.17	TGGGCy	4	12	3	-666	0.764965	-2.03
AT5G03190	26	CACGTG	11	17	1	-336	0.000728497	2.32	CCwACC	7	9	1	-600	0.83728	-1.07	ACCwACC	2	2	0	-443	0.910163	0.27	kTTGACy	7	7	1	-422	0.993268	0.69	TGGGCy	6	12	2	-511	0.976186	-0.16
AT5G42900	26	CACGTG	11	13	2	-366	0.000728497	1.65	CCwACC	6	6	0	-631	0.923123	-1.14	ACCwACC	2	2	0	-537	0.910163	-0.19	kTTGACy	14	20	0	-528	0.371805	-0.47	TGGGCy	10	21	0	-358	0.617962	2.22
AT4G27150	42	CACGTG	15	25	1	-208	0.000735661	5.04	CCwACC	16	19	0	-512	0.347771	-0.22	ACCwACC	11	11	0	-480	0.0350904	0.2	kTTGACy	12	16	0	-505	0.997583	-0.1	TGGGCy	14	27	0	-493	0.836881	0.07
AT4G32190	42	CACGTG	15	20	0	-488	0.000735661	0.14	CCwACC	17	24	1	-550	0.238565	-0.9	ACCwACC	8	8	0	-574	0.263994	-0.75	kTTGACy	19	28	0	-399	0.7274	1.81	TGGGCy	17	32	2	-397	0.509438	1.97
AT4G24570	55	CACGTG	18	22	0	-271	0.000757927	3.7	CCwACC	18	25	1	-560	0.637122	-1.09	ACCwACC	5	7	1	-524	0.91927	-0.24	kTTGACy	40	59	1	-427	0.000254323	1.88	TGGGCy	17	28	4	-473	0.928292	0.44
AT2G46240	55	CACGTG	18	24	1	-377	0.000757927	2.05	CCwACC	22	29	1	-577	0.21782	-1.49	ACCwACC	11	11	0	-572	0.170786	-0.86	kTTGACy	30	39	1	-485	0.232829	0.26	TGGGCy	36	81	3	-288	9.04046e-05	6.56
AT4G36880	38	CACGTG	14	19	0	-325	0.000767662	2.62	CCwACC	15	19	0	-544	0.296615	-0.7	ACCwACC	10	10	0	-456	0.0421019	0.45	kTTGACy	14	29	0	-432	0.949164	1.22	TGGGCy	19	41	0	-464	0.125126	0.74
AT5G42570	38	CACGTG	14	16	0	-425	0.000767662	1	CCwACC	10	13	0	-560	0.8848	-0.78	ACCwACC	3	4	0	-528	0.930417	-0.21	kTTGACy	13	22	0	-589	0.975565	-1.5	TGGGCy	17	42	0	-404	0.309741	2.1
AT1G14120	64	CACGTG	20	21	1	-316	0.000771612	2.89	CCwACC	26	38	0	-482	0.167716	0.32	ACCwACC	13	19	0	-450	0.133105	0.71	kTTGACy	36	50	1	-567	0.139918	-1.72	TGGGCy	15	27	1	-557	0.997879	-1.08
AT2G27310	30	CACGTG	12	16	0	-258	0.00077262	3.34	CCwACC	5	7	0	-636	0.990352	-1.27	ACCwACC	4	4	0	-455	0.656374	0.29	kTTGACy	24	36	2	-416	0.00043907	1.7	TGGGCy	11	18	0	-577	0.691012	-1.17
AT1G56300	30	CACGTG	12	16	0	-283	0.00077262	2.99	CCwACC	13	13	0	-548	0.191119	-0.63	ACCwACC	1	1	0	-779	0.991236	-0.97	kTTGACy	12	17	1	-549	0.872925	-0.74	TGGGCy	19	29	2	-325	0.00717853	3.23
MYB95	30	CACGTG	12	15	0	-323	0.00077262	2.35	CCwACC	9	11	0	-446	0.745099	0.59	ACCwACC	3	3	0	-371	0.834602	0.76	kTTGACy	16	26	0	-581	0.373253	-1.48	TGGGCy	9	19	0	-484	0.897441	0.2
CBL1	30	CACGTG	12	20	2	-397	0.00077262	1.56	CCwACC	10	12	0	-577	0.605154	-0.96	ACCwACC	2	2	0	-601	0.946238	-0.5	kTTGACy	21	34	2	-523	0.0151396	-0.52	TGGGCy	11	22	0	-555	0.691012	-0.94
AT3G17000	30	CACGTG	12	14	0	-418	0.00077262	1.03	CCwACC	6	8	0	-525	0.971105	-0.27	ACCwACC	4	4	0	-431	0.656374	0.46	kTTGACy	10	17	0	-432	0.970447	0.93	TGGGCy	11	23	2	-379	0.691012	1.97
AT5G60220	34	CACGTG	13	18	1	-212	0.000782597	4.22	CCwACC	14	14	1	-520	0.244027	-0.29	ACCwACC	6	6	0	-340	0.37684	1.34	kTTGACy	16	26	1	-467	0.642002	0.53	TGGGCy	11	21	2	-311	0.849681	2.97
AT1G08170	34	CACGTG	13	18	1	-301	0.000782597	2.9	CCwACC	13	17	0	-455	0.367446	0.6	ACCwACC	9	10	0	-402	0.0506467	1.05	kTTGACy	15	23	0	-457	0.760376	0.67	TGGGCy	12	28	3	-482	0.750286	0.28
AT4G17230	34	CACGTG	13	16	0	-419	0.000782597	1.09	CCwACC	10	11	0	-411	0.774708	1	ACCwACC	4	4	0	-522	0.751989	-0.16	kTTGACy	23	34	2	-490	0.0202577	0.14	TGGGCy	11	21	0	-392	0.849681	1.68
AT3G54890	19	CACGTG	9	10	0	-116	0.000830322	4.2	CCwACC	1	1	0	-20	0.999644	1.66	ACCwACC	0	0	0	0	1	0	kTTGACy	8	11	0	-535	0.789482	-0.43	TGGGCy	6	12	0	-406	0.827109	1.1
AT1G67100	19	CACGTG	9	11	0	-240	0.000830322	2.97	CCwACC	9	11	0	-530	0.164616	-0.37	ACCwACC	6	6	0	-483	0.0478873	0.12	kTTGACy	7	8	2	-540	0.898004	-0.41	TGGGCy	10	23	1	-418	0.175189	1.32
AT5G63330	19	CACGTG	9	11	0	-246	0.000830322	2.9	CCwACC	5	5	0	-325	0.831408	1.34	ACCwACC	1	1	0	-551	0.950193	-0.18	kTTGACy	9	10	0	-506	0.634774	-0.09	TGGGCy	6	11	0	-422	0.827109	0.87
AT5G06980	19	CACGTG	9	14	2	-309	0.000830322	2.45	CCwACC	8	10	0	-484	0.305751	0.14	ACCwACC	2	2	0	-699	0.788302	-0.99	kTTGACy	10	11	0	-529	0.455085	-0.36	TGGGCy	7	16	4	-547	0.677619	-0.69
AT1G66760	19	CACGTG	9	11	1	-311	0.000830322	2.15	CCwACC	5	6	0	-316	0.831408	1.55	ACCwACC	3	3	0	-209	0.539106	1.74	kTTGACy	12	20	1	-587	0.151632	-1.39	TGGGCy	6	14	0	-518	0.827109	-0.26
AT2G32150	19	CACGTG	9	12	1	-383	0.000830322	1.38	CCwACC	5	5	0	-368	0.831408	1.01	ACCwACC	2	2	0	-703	0.788302	-1.01	kTTGACy	9	14	0	-504	0.634774	-0.08	TGGGCy	5	9	0	-542	0.925014	-0.46
RSH3	19	CACGTG	9	18	2	-472	0.000830322	0.37	CCwACC	4	5	1	-539	0.931491	-0.32	ACCwACC	0	0	0	0	1	0	kTTGACy	9	13	0	-249	0.634774	3.12	TGGGCy	7	14	0	-649	0.677619	-1.97
ZAT10	51	CACGTG	17	22	1	-352	0.00083224	2.37	CCwACC	19	27	2	-409	0.369093	1.6	ACCwACC	6	9	0	-427	0.774213	0.73	kTTGACy	33	59	2	-402	0.0156382	2.55	TGGGCy	13	16	0	-488	0.987947	0.13
AT2G22760	51	CACGTG	17	20	1	-353	0.00083224	2.25	CCwACC	21	25	2	-474	0.18026	0.4	ACCwACC	9	9	1	-436	0.324052	0.64	kTTGACy	38	64	1	-446	0.000156192	1.42	TGGGCy	14	24	2	-556	0.974366	-1
AT3G50930	60	CACGTG	19	25	0	-417	0.000863789	1.4	CCwACC	18	24	0	-490	0.790732	0.12	ACCwACC	8	10	0	-539	0.664771	-0.45	kTTGACy	43	80	0	-381	0.000258847	3.62	TGGGCy	25	42	2	-534	0.415922	-0.83
AT4G37610	60	CACGTG	19	26	0	-428	0.000863789	1.23	CCwACC	25	32	1	-441	0.137612	1.11	ACCwACC	11	15	1	-498	0.253913	0	kTTGACy	32	62	1	-489	0.278946	0.22	TGGGCy	21	41	0	-511	0.802464	-0.3
AT1G43160	47	CACGTG	16	24	2	-345	0.0009058	2.6	CCwACC	11	12	0	-484	0.959892	0.16	ACCwACC	3	3	0	-533	0.975675	-0.21	kTTGACy	26	38	1	-526	0.223861	-0.61	TGGGCy	12	21	0	-555	0.985003	-0.92
AT4G23493	65	CACGTG	20	23	0	-407	0.000959552	1.51	CCwACC	28	35	0	-484	0.0840335	0.27	ACCwACC	13	14	0	-424	0.145373	0.95	kTTGACy	31	48	0	-395	0.613836	2.47	TGGGCy	41	77	0	-297	0.00010558	6.12
AT5G22250	56	CACGTG	18	25	0	-261	0.000962358	4.12	CCwACC	22	31	1	-577	0.248768	-1.54	ACCwACC	8	10	0	-516	0.584284	-0.2	kTTGACy	36	56	1	-383	0.0136782	2.98	TGGGCy	16	24	0	-485	0.96773	0.21
AT4G35720	43	CACGTG	15	18	0	-384	0.000974856	1.67	CCwACC	19	24	1	-419	0.11093	1.33	ACCwACC	6	6	0	-396	0.613567	0.86	kTTGACy	22	29	1	-574	0.433076	-1.44	TGGGCy	17	24	0	-477	0.558361	0.34
WRKY25	43	CACGTG	15	18	0	-469	0.000974856	0.41	CCwACC	17	20	2	-517	0.27585	-0.3	ACCwACC	8	10	2	-525	0.286231	-0.3	kTTGACy	33	62	1	-407	0.000161698	2.47	TGGGCy	21	35	1	-512	0.138064	-0.3
AT1G78280	43	CACGTG	15	22	1	-491	0.000974856	0.1	CCwACC	14	14	0	-374	0.642546	1.61	ACCwACC	6	6	0	-289	0.613567	1.78	kTTGACy	27	44	0	-500	0.0447775	-0.06	TGGGCy	12	17	2	-454	0.959795	0.62
AT1G22550	23	CACGTG	10	10	0	-336	0.000982394	1.78	CCwACC	9	13	0	-438	0.380202	0.74	ACCwACC	7	8	0	-412	0.0406926	0.84	kTTGACy	11	15	2	-634	0.614884	-1.84	TGGGCy	6	15	0	-505	0.941178	-0.1
TT7	23	CACGTG	10	14	1	-404	0.000982394	1.21	CCwACC	12	19	0	-305	0.0571926	2.92	ACCwACC	8	10	0	-213	0.0129674	3.13	kTTGACy	14	19	0	-587	0.169326	-1.36	TGGGCy	13	21	0	-591	0.0746639	-1.49
AT1G68440	23	CACGTG	10	15	2	-445	0.000982394	0.7	CCwACC	6	7	1	-404	0.850308	0.86	ACCwACC	4	5	1	-399	0.438508	0.76	kTTGACy	8	11	3	-631	0.94028	-1.54	TGGGCy	5	9	0	-603	0.978991	-1.1
AT_HSFA6B	39	CACGTG	14	22	0	-252	0.00103402	4.01	CCwACC	16	20	0	-562	0.228096	-1	ACCwACC	9	11	0	-503	0.105567	-0.06	kTTGACy	23	36	0	-444	0.13105	1.11	TGGGCy	11	16	0	-517	0.949419	-0.27
AT4G27657	39	CACGTG	14	17	1	-324	0.00103402	2.49	CCwACC	12	16	0	-471	0.726332	0.36	ACCwACC	4	5	0	-387	0.840999	0.86	kTTGACy	21	40	2	-463	0.315475	0.75	TGGGCy	16	26	0	-368	0.485472	2.29
AT5G47240	39	CACGTG	14	20	1	-349	0.00103402	2.31	CCwACC	7	8	0	-576	0.992259	-0.77	ACCwACC	4	4	0	-605	0.840999	-0.74	kTTGACy	22	33	0	-518	0.211703	-0.41	TGGGCy	13	22	1	-468	0.830709	0.47
AT5G52310	39	CACGTG	14	17	0	-361	0.00103402	1.96	CCwACC	13	16	0	-436	0.6021	0.85	ACCwACC	6	7	0	-480	0.513304	0.16	kTTGACy	11	19	1	-484	0.997242	0.2	TGGGCy	12	23	1	-414	0.902447	1.39
AT1G53170	16	CACGTG	8	12	1	-189	0.00104527	3.72	CCwACC	5	7	0	-533	0.685809	-0.32	ACCwACC	2	2	0	-433	0.701089	0.32	kTTGACy	8	13	0	-340	0.55764	1.97	TGGGCy	3	5	0	-514	0.980038	-0.12
STO	16	CACGTG	8	12	0	-264	0.00104527	2.82	CCwACC	7	10	2	-381	0.286185	1.28	ACCwACC	3	3	1	-387	0.420301	0.66	kTTGACy	10	13	2	-586	0.197205	-1.11	TGGGCy	7	21	1	-451	0.457893	0.74
AT4G38810	16	CACGTG	8	9	0	-247	0.00104527	2.62	CCwACC	3	3	0	-383	0.94805	0.69	ACCwACC	1	1	0	-64	0.92001	1.51	kTTGACy	4	5	0	-451	0.986199	0.36	TGGGCy	4	7	0	-557	0.930187	-0.54
AT5G62430	16	CACGTG	8	13	0	-297	0.00104527	2.52	CCwACC	5	7	2	-456	0.685809	0.38	ACCwACC	1	2	2	-519	0.92001	-0.1	kTTGACy	6	6	0	-790	0.875066	-2.49	TGGGCy	8	15	0	-447	0.271215	0.68
ACR1	16	CACGTG	8	11	2	-330	0.00104527	1.93	CCwACC	5	6	0	-597	0.685809	-0.84	ACCwACC	1	1	0	-782	0.92001	-0.98	kTTGACy	7	9	1	-342	0.740429	1.62	TGGGCy	5	9	1	-602	0.824157	-1.09
BMY3	16	CACGTG	8	12	2	-344	0.00104527	1.85	CCwACC	7	9	0	-377	0.286185	1.26	ACCwACC	3	3	0	-472	0.420301	0.15	kTTGACy	7	9	0	-520	0.740429	-0.23	TGGGCy	5	6	1	-693	0.824157	-1.66
MSJ1.10	16	CACGTG	8	9	1	-554	0.00104527	-0.59	CCwACC	10	13	2	-538	0.0190473	-0.51	ACCwACC	4	4	0	-613	0.196268	-0.8	kTTGACy	6	8	2	-521	0.875066	-0.23	TGGGCy	6	10	0	-222	0.657637	3.03
AT1G27200	27	CACGTG	11	13	0	-358	0.00106405	1.75	CCwACC	10	11	1	-470	0.446329	0.31	ACCwACC	4	4	1	-567	0.570034	-0.48	kTTGACy	11	17	1	-470	0.846805	0.39	TGGGCy	7	15	0	-358	0.953589	1.88
AT3G16410	27	CACGTG	11	12	0	-369	0.00106405	1.55	CCwACC	10	13	0	-444	0.446329	0.67	ACCwACC	5	6	0	-362	0.358492	1.15	kTTGACy	10	16	0	-472	0.921291	0.35	TGGGCy	9	16	1	-563	0.803183	-0.91
DREB1A	27	CACGTG	11	12	0	-383	0.00106405	1.38	CCwACC	12	15	0	-618	0.176434	-1.62	ACCwACC	3	3	0	-582	0.776219	-0.5	kTTGACy	14	20	1	-458	0.446706	0.61	TGGGCy	5	6	0	-399	0.994747	0.84
AT2G41730	52	CACGTG	17	20	0	-376	0.00106588	1.89	CCwACC	20	24	0	-668	0.301115	-2.91	ACCwACC	7	9	0	-602	0.651524	-1.09	kTTGACy	41	65	2	-362	7.95405e-06	3.8	TGGGCy	24	44	1	-516	0.201651	-0.43
AT1G56660	35	CACGTG	13	17	0	-296	0.0010758	2.89	CCwACC	8	8	0	-500	0.948084	-0.02	ACCwACC	1	1	0	-39	0.996022	1.6	kTTGACy	16	27	0	-478	0.699683	0.34	TGGGCy	14	23	1	-463	0.542179	0.57
AT5G03860	35	CACGTG	13	17	0	-367	0.0010758	1.87	CCwACC	19	22	1	-485	0.0112865	0.2	ACCwACC	10	10	1	-423	0.0245574	0.82	kTTGACy	15	36	2	-522	0.805896	-0.51	TGGGCy	16	41	3	-493	0.280703	0.09
AT1G77950	35	CACGTG	13	22	1	-384	0.0010758	1.85	CCwACC	12	12	0	-394	0.556436	1.24	ACCwACC	2	2	0	-381	0.972191	0.57	kTTGACy	16	27	0	-441	0.699683	1.02	TGGGCy	9	21	0	-456	0.970728	0.66
GGPS6	35	CACGTG	13	22	0	-389	0.0010758	1.77	CCwACC	10	12	0	-409	0.807652	1.06	ACCwACC	5	5	0	-352	0.593861	1.13	kTTGACy	21	33	1	-425	0.12168	1.44	TGGGCy	9	17	0	-550	0.970728	-0.75
AT2G23450	35	CACGTG	13	18	0	-386	0.0010758	1.64	CCwACC	14	17	0	-563	0.286166	-0.94	ACCwACC	5	6	0	-800	0.593861	-2.58	kTTGACy	20	34	3	-388	0.203932	2.22	TGGGCy	10	16	0	-451	0.936118	0.64
AT3G46620	61	CACGTG	19	24	1	-300	0.00108055	3.37	CCwACC	19	23	2	-536	0.732468	-0.64	ACCwACC	6	8	1	-488	0.89745	0.09	kTTGACy	38	61	4	-378	0.0227879	3.24	TGGGCy	17	26	1	-519	0.979155	-0.38
AT4G18910	31	CACGTG	12	15	0	-215	0.00109011	3.81	CCwACC	11	13	1	-550	0.504791	-0.66	ACCwACC	5	6	1	-451	0.480677	0.39	kTTGACy	19	27	1	-362	0.110947	2.45	TGGGCy	10	22	0	-482	0.844889	0.25
AT5G65300	31	CACGTG	12	15	2	-292	0.00109011	2.77	CCwACC	13	14	1	-484	0.231388	0.17	ACCwACC	6	6	0	-388	0.294425	0.93	kTTGACy	21	29	2	-463	0.0255807	0.64	TGGGCy	9	15	2	-655	0.91894	-2.12
AT4G15120	31	CACGTG	12	16	1	-303	0.00109011	2.71	CCwACC	9	11	1	-577	0.782797	-0.92	ACCwACC	5	5	0	-510	0.480677	-0.09	kTTGACy	23	40	2	-372	0.00351559	2.76	TGGGCy	12	19	0	-464	0.605084	0.5
AT2G43530	31	CACGTG	12	14	0	-325	0.00109011	2.25	CCwACC	10	12	1	-493	0.652946	0.05	ACCwACC	2	2	0	-83	0.952812	2.04	kTTGACy	17	23	0	-501	0.30788	-0.06	TGGGCy	6	9	0	-451	0.995395	0.48
AT5G46710	31	CACGTG	12	16	0	-363	0.00109011	1.87	CCwACC	8	11	0	-418	0.88076	0.91	ACCwACC	5	6	0	-369	0.480677	1.09	kTTGACy	16	28	0	-569	0.442984	-1.32	TGGGCy	13	17	0	-388	0.459845	1.57
AT3G58060	31	CACGTG	12	14	1	-371	0.00109011	1.64	CCwACC	11	13	0	-455	0.504791	0.53	ACCwACC	8	8	0	-461	0.0722542	0.36	kTTGACy	14	34	1	-501	0.717205	-0.07	TGGGCy	14	30	1	-354	0.320976	2.73
ATERF6	48	CACGTG	16	18	0	-386	0.00117188	1.64	CCwACC	17	21	0	-389	0.480262	1.73	ACCwACC	3	3	0	-349	0.97844	0.89	kTTGACy	40	100	0	-399	6.99195e-07	3.42	TGGGCy	11	14	0	-691	0.995249	-2.52
AT2G17080	66	CACGTG	20	28	0	-384	0.00118542	2.09	CCwACC	29	38	2	-483	0.0625161	0.3	ACCwACC	10	10	0	-261	0.502351	2.6	kTTGACy	43	68	0	-409	0.00520749	2.53	TGGGCy	19	27	0	-488	0.974267	0.16
HCF107	7	CACGTG	5	7	1	-119	0.00121156	3.49	CCwACC	2	2	1	-219	0.751376	1.37	ACCwACC	0	0	0	0	1	0	kTTGACy	6	10	1	-572	0.0545221	-0.82	TGGGCy	2	3	1	-540	0.835417	-0.25
SEC22	7	CACGTG	5	6	1	-117	0.00121156	3.25	CCwACC	2	2	1	-652	0.751376	-0.75	ACCwACC	0	0	0	0	1	0	kTTGACy	3	6	0	-475	0.751985	0.19	TGGGCy	6	15	1	-366	0.0176944	1.77
AT1G33490	7	CACGTG	5	7	0	-210	0.00121156	2.65	CCwACC	3	4	0	-603	0.448097	-0.73	ACCwACC	1	1	0	-782	0.668757	-0.98	kTTGACy	3	5	0	-513	0.751985	-0.11	TGGGCy	5	12	2	-275	0.0919273	2.68
AT4G23630	7	CACGTG	5	8	0	-342	0.00121156	1.53	CCwACC	1	1	0	-84	0.946309	1.44	ACCwACC	1	1	0	-84	0.668757	1.44	kTTGACy	1	1	0	-674	0.990685	-0.61	TGGGCy	4	14	2	-391	0.281081	1.38
APX1	7	CACGTG	5	12	0	-414	0.00121156	1	CCwACC	4	5	1	-410	0.185998	0.68	ACCwACC	4	4	1	-296	0.0109726	1.4	kTTGACy	5	7	1	-492	0.206131	0.05	TGGGCy	3	5	1	-115	0.570236	2.98
ERD14	7	CACGTG	5	6	1	-477	0.00121156	0.17	CCwACC	0	0	0	0	1	0	ACCwACC	0	0	0	0	1	0	kTTGACy	2	5	0	-625	0.928705	-0.99	TGGGCy	6	9	0	-610	0.0176944	-1.17
AT4G34131	57	CACGTG	18	22	0	-311	0.00121202	3.04	CCwACC	24	26	0	-430	0.130236	1.19	ACCwACC	7	7	0	-359	0.74517	1.27	kTTGACy	34	62	0	-359	0.0641938	3.79	TGGGCy	19	32	0	-472	0.86398	0.49
AT5G22290	13	CACGTG	7	9	0	-185	0.00125317	3.27	CCwACC	6	8	0	-592	0.261806	-0.93	ACCwACC	0	0	0	0	1	0	kTTGACy	6	11	1	-574	0.676623	-0.88	TGGGCy	6	11	0	-672	0.412287	-2.01
AT3G28220	20	CACGTG	9	11	2	-332	0.00130996	1.91	CCwACC	4	5	1	-515	0.947966	-0.13	ACCwACC	0	0	0	0	1	0	kTTGACy	10	17	0	-538	0.542637	-0.58	TGGGCy	3	4	0	-274	0.995956	1.56
AT5G27520	20	CACGTG	9	11	1	-339	0.00130996	1.83	CCwACC	7	9	0	-400	0.551579	1.02	ACCwACC	1	2	0	-327	0.957469	0.84	kTTGACy	15	23	1	-468	0.0156204	0.49	TGGGCy	7	16	1	-434	0.736746	0.88
AT5G65730	20	CACGTG	9	11	0	-508	0.00130996	-0.12	CCwACC	11	15	1	-364	0.0446647	1.8	ACCwACC	7	8	0	-469	0.0190607	0.28	kTTGACy	7	9	0	-615	0.927963	-1.22	TGGGCy	3	4	0	-532	0.995956	-0.23
AT1G11960	53	CACGTG	17	22	2	-416	0.0013529	1.33	CCwACC	12	12	0	-416	0.975429	0.98	ACCwACC	4	4	0	-291	0.96112	1.44	kTTGACy	29	48	2	-460	0.230823	0.89	TGGGCy	21	34	0	-490	0.547593	0.14
AT5G66730	10	CACGTG	6	6	1	-339	0.00136972	1.35	CCwACC	1	1	0	-134	0.984673	1.27	ACCwACC	0	0	0	0	1	0	kTTGACy	3	4	1	-688	0.935775	-1.32	TGGGCy	3	4	0	-463	0.825355	0.24
AT5G03560	10	CACGTG	6	8	0	-408	0.00136972	0.88	CCwACC	3	4	0	-435	0.719587	0.43	ACCwACC	1	1	0	-790	0.793717	-1.01	kTTGACy	6	10	1	-429	0.34594	0.75	TGGGCy	3	6	2	-220	0.825355	2.37
CPK15	10	CACGTG	6	7	1	-429	0.00136972	0.63	CCwACC	0	0	0	0	1	0	ACCwACC	0	0	0	0	1	0	kTTGACy	5	9	0	-368	0.591269	1.35	TGGGCy	3	4	0	-280	0.825355	1.51
AT1G53560	10	CACGTG	6	9	1	-443	0.00136972	0.57	CCwACC	2	2	0	-439	0.905163	0.29	ACCwACC	1	1	0	-185	0.793717	1.09	kTTGACy	3	3	0	-229	0.935775	1.62	TGGGCy	3	5	0	-453	0.825355	0.34
ACLB_1	10	CACGTG	6	7	1	-440	0.00136972	0.53	CCwACC	4	6	0	-206	0.462946	2.49	ACCwACC	2	3	0	-52	0.440936	2.69	kTTGACy	3	4	0	-457	0.935775	0.28	TGGGCy	5	17	0	-440	0.355593	0.82
AT1G17380	40	CACGTG	14	24	1	-398	0.00137381	1.69	CCwACC	13	14	1	-436	0.644526	0.8	ACCwACC	5	5	0	-526	0.713639	-0.22	kTTGACy	26	45	0	-445	0.0281038	1.22	TGGGCy	6	10	0	-354	0.999823	1.58
AT_HSFA6A	36	CACGTG	13	15	0	-242	0.00145525	3.45	CCwACC	16	18	1	-570	0.130467	-1.07	ACCwACC	7	8	0	-514	0.266395	-0.16	kTTGACy	16	16	0	-395	0.75144	1.42	TGGGCy	13	21	0	-549	0.720288	-0.82
AT5G66460	36	CACGTG	13	14	1	-248	0.00145525	3.25	CCwACC	16	19	3	-545	0.130467	-0.72	ACCwACC	9	10	2	-491	0.0696766	0.07	kTTGACy	17	19	1	-488	0.634987	0.14	TGGGCy	14	23	2	-574	0.594684	-1.28
ATGSTF11	36	CACGTG	13	15	0	-283	0.00145525	2.89	CCwACC	22	37	0	-381	0.000844365	2.46	ACCwACC	17	24	0	-301	3.19054e-06	3.35	kTTGACy	19	24	0	-614	0.374202	-1.99	TGGGCy	12	21	0	-587	0.82426	-1.43
AT4G27170	36	CACGTG	13	17	1	-321	0.00145525	2.53	CCwACC	15	18	0	-477	0.216786	0.3	ACCwACC	10	10	0	-419	0.029681	0.86	kTTGACy	9	12	0	-415	0.999005	0.99	TGGGCy	12	27	0	-570	0.82426	-1.31
AT1G08380	24	CACGTG	10	14	0	-112	0.00145955	5.03	CCwACC	6	9	0	-464	0.879245	0.35	ACCwACC	2	3	0	-163	0.884533	2.02	kTTGACy	10	13	2	-543	0.814602	-0.57	TGGGCy	9	18	0	-356	0.655576	2.09
APG7	24	CACGTG	10	14	0	-342	0.00145955	2.02	CCwACC	8	9	1	-526	0.609125	-0.29	ACCwACC	3	3	1	-474	0.701869	0.14	kTTGACy	11	17	0	-499	0.686114	-0.02	TGGGCy	10	18	0	-400	0.492696	1.44
ATTRANS11	24	CACGTG	10	13	0	-405	0.00145955	1.16	CCwACC	10	12	1	-335	0.282192	1.96	ACCwACC	2	3	1	-266	0.884533	1.4	kTTGACy	9	18	0	-549	0.904725	-0.76	TGGGCy	6	12	1	-407	0.956137	1.09
AT5G19340	24	CACGTG	10	15	0	-513	0.00145955	-0.21	CCwACC	7	8	0	-536	0.763496	-0.37	ACCwACC	3	3	0	-256	0.701869	1.46	kTTGACy	15	21	1	-524	0.125688	-0.42	TGGGCy	4	4	0	-341	0.99603	1.09
AT3G04640	49	CACGTG	16	21	1	-305	0.00150105	3.07	CCwACC	16	22	0	-636	0.639416	-2.26	ACCwACC	7	7	0	-617	0.586521	-1.1	kTTGACy	34	50	1	-405	0.00274377	2.27	TGGGCy	17	25	1	-487	0.799046	0.17
AT1G21790	49	CACGTG	16	20	0	-347	0.00150105	2.34	CCwACC	19	24	1	-510	0.29327	-0.21	ACCwACC	8	8	0	-495	0.425825	0.02	kTTGACy	14	20	0	-535	0.998736	-0.58	TGGGCy	16	34	2	-449	0.872382	0.98
AT1G78510	49	CACGTG	16	18	1	-361	0.00150105	2.01	CCwACC	14	20	0	-425	0.834886	1.12	ACCwACC	6	7	0	-296	0.739497	1.86	kTTGACy	30	43	0	-489	0.0535474	0.18	TGGGCy	13	28	0	-363	0.980132	2.47
AT1G24100	32	CACGTG	12	15	0	-172	0.00150862	4.39	CCwACC	25	39	1	-372	4.45482e-07	2.72	ACCwACC	20	26	1	-297	7.09363e-10	3.56	kTTGACy	22	31	0	-472	0.0176747	0.49	TGGGCy	13	21	0	-556	0.517285	-0.93
CYP79F1	32	CACGTG	12	14	0	-294	0.00150862	2.65	CCwACC	20	31	3	-410	0.000967715	1.69	ACCwACC	14	19	1	-347	6.81083e-05	2.28	kTTGACy	17	21	0	-555	0.373704	-0.92	TGGGCy	13	24	1	-606	0.517285	-1.85
AT1G02310	32	CACGTG	12	13	0	-315	0.00150862	2.29	CCwACC	10	12	0	-695	0.697292	-2.38	ACCwACC	3	3	0	-882	0.865795	-2.32	kTTGACy	17	23	0	-475	0.373704	0.37	TGGGCy	11	22	3	-581	0.780445	-1.36
AT3G11840	32	CACGTG	12	21	1	-371	0.00150862	2.01	CCwACC	9	11	0	-356	0.816256	1.63	ACCwACC	1	1	0	-935	0.99361	-1.52	kTTGACy	28	50	1	-338	5.09098e-06	3.92	TGGGCy	8	11	0	-567	0.972129	-0.8
AT2G36220	32	CACGTG	12	16	0	-354	0.00150862	2	CCwACC	7	9	1	-440	0.955313	0.6	ACCwACC	4	4	0	-266	0.707014	1.61	kTTGACy	20	32	0	-454	0.0830569	0.85	TGGGCy	8	12	0	-424	0.972129	0.88
STH	32	CACGTG	12	15	0	-372	0.00150862	1.69	CCwACC	12	17	0	-465	0.408205	0.46	ACCwACC	5	7	0	-409	0.510133	0.81	kTTGACy	14	14	0	-527	0.769857	-0.38	TGGGCy	13	31	2	-558	0.517285	-1.17
BAP1	58	CACGTG	18	22	0	-212	0.00151459	4.66	CCwACC	22	31	0	-576	0.31539	-1.52	ACCwACC	7	9	0	-570	0.761568	-0.75	kTTGACy	43	63	0	-401	7.10838e-05	2.66	TGGGCy	20	32	0	-484	0.821866	0.26
AT4G30650	28	CACGTG	11	13	1	-181	0.00151727	3.97	CCwACC	8	8	0	-521	0.792133	-0.23	ACCwACC	2	2	0	-949	0.93038	-2.22	kTTGACy	12	16	2	-543	0.790706	-0.63	TGGGCy	13	28	1	-406	0.287771	1.68
RAB18	28	CACGTG	11	20	0	-274	0.00151727	3.48	CCwACC	10	11	1	-475	0.50115	0.25	ACCwACC	5	5	1	-642	0.389378	-1.12	kTTGACy	11	16	0	-466	0.883104	0.43	TGGGCy	8	17	3	-529	0.919105	-0.45
APL3	28	CACGTG	11	18	0	-315	0.00151727	2.69	CCwACC	11	12	0	-647	0.347652	-1.8	ACCwACC	2	2	0	-845	0.93038	-1.71	kTTGACy	11	17	0	-552	0.883104	-0.78	TGGGCy	14	30	4	-454	0.173683	0.82
AT3G47500	28	CACGTG	11	16	0	-338	0.00151727	2.22	CCwACC	11	15	1	-469	0.347652	0.38	ACCwACC	6	7	0	-463	0.216419	0.31	kTTGACy	13	14	1	-511	0.666296	-0.17	TGGGCy	17	34	0	-530	0.0190198	-0.66
AT5G58770	28	CACGTG	11	12	1	-371	0.00151727	1.52	CCwACC	10	11	1	-495	0.50115	0.02	ACCwACC	1	1	0	-81	0.987979	1.45	kTTGACy	14	19	1	-523	0.52078	-0.39	TGGGCy	12	22	3	-429	0.429486	1.11
AT3G53180	28	CACGTG	11	14	3	-384	0.00151727	1.47	CCwACC	8	12	0	-366	0.792133	1.58	ACCwACC	5	7	0	-365	0.389378	1.22	kTTGACy	21	44	0	-386	0.00424981	2.57	TGGGCy	10	19	0	-519	0.725228	-0.32
AT4G33490	28	CACGTG	11	13	0	-384	0.00151727	1.42	CCwACC	7	7	0	-445	0.891422	0.48	ACCwACC	4	4	0	-463	0.600144	0.24	kTTGACy	13	16	1	-629	0.666296	-1.83	TGGGCy	11	21	0	-581	0.5824	-1.33
NCED4	28	CACGTG	11	15	0	-412	0.00151727	1.15	CCwACC	9	9	0	-465	0.656947	0.33	ACCwACC	2	2	0	-406	0.93038	0.45	kTTGACy	13	18	2	-451	0.666296	0.68	TGGGCy	12	29	0	-512	0.429486	-0.27
AT1G18870	28	CACGTG	11	12	0	-413	0.00151727	1.02	CCwACC	15	23	0	-422	0.0268866	1.25	ACCwACC	7	8	0	-328	0.103097	1.67	kTTGACy	7	9	0	-640	0.997192	-1.49	TGGGCy	4	8	0	-394	0.999171	1.02
M10	28	CACGTG	11	16	2	-452	0.00151727	0.63	CCwACC	12	14	1	-468	0.217423	0.38	ACCwACC	2	2	0	-384	0.93038	0.56	kTTGACy	18	28	2	-458	0.0718651	0.72	TGGGCy	8	14	1	-493	0.919105	0.05
IAA30	45	CACGTG	15	24	1	-339	0.00165274	2.7	CCwACC	17	20	2	-597	0.355431	-1.55	ACCwACC	9	9	0	-628	0.202363	-1.36	kTTGACy	35	67	2	-369	6.25757e-05	3.66	TGGGCy	9	19	0	-647	0.998497	-2.27
ATEXPA2	54	CACGTG	17	20	1	-307	0.00170256	2.96	CCwACC	22	28	0	-518	0.188773	-0.38	ACCwACC	11	12	0	-425	0.15596	0.87	kTTGACy	29	55	0	-505	0.275354	-0.2	TGGGCy	19	33	0	-423	0.785657	1.48
AT1G52230	17	CACGTG	8	11	2	-86	0.00171621	4.76	CCwACC	4	4	0	-488	0.883755	0.06	ACCwACC	2	2	0	-416	0.733061	0.4	kTTGACy	8	13	0	-384	0.646705	1.42	TGGGCy	7	10	0	-421	0.53689	0.84
AT3G50280	17	CACGTG	8	11	0	-374	0.00171621	1.42	CCwACC	7	8	1	-609	0.352685	-1.1	ACCwACC	3	3	0	-460	0.4613	0.22	kTTGACy	9	13	0	-443	0.457441	0.68	TGGGCy	4	6	1	-429	0.949907	0.58
AT2G25880	17	CACGTG	8	10	2	-423	0.00171621	0.82	CCwACC	10	12	0	-472	0.0322786	0.3	ACCwACC	3	3	0	-328	0.4613	1.02	kTTGACy	7	10	0	-599	0.806035	-1.12	TGGGCy	9	21	4	-253	0.188163	3.9
AT3G51680	17	CACGTG	8	13	0	-450	0.00171621	0.59	CCwACC	3	4	0	-719	0.961827	-1.54	ACCwACC	3	3	0	-679	0.4613	-1.09	kTTGACy	9	16	0	-335	0.457441	2.26	TGGGCy	3	4	0	-620	0.986495	-0.85
AT5G37260	17	CACGTG	8	11	1	-502	0.00171621	-0.05	CCwACC	9	12	0	-505	0.086528	-0.09	ACCwACC	2	2	0	-502	0.733061	-0.01	kTTGACy	6	8	0	-509	0.912718	-0.11	TGGGCy	6	11	0	-527	0.723499	-0.34
AT1G35910	41	CACGTG	14	20	0	-372	0.00180193	1.95	CCwACC	13	17	0	-425	0.684438	1.04	ACCwACC	10	10	0	-494	0.0666771	0.03	kTTGACy	26	38	0	-517	0.0417115	-0.42	TGGGCy	11	29	0	-427	0.968864	1.32
AT3G56290	41	CACGTG	14	15	0	-355	0.00180193	1.92	CCwACC	18	24	0	-484	0.12527	0.22	ACCwACC	6	7	0	-363	0.564824	1.24	kTTGACy	24	35	1	-433	0.135295	1.32	TGGGCy	11	25	0	-435	0.968864	1.08
AT1G70820	37	CACGTG	13	17	0	-220	0.0019393	3.98	CCwACC	9	9	0	-584	0.9278	-0.9	ACCwACC	4	4	0	-445	0.809203	0.36	kTTGACy	17	23	0	-568	0.691732	-1.18	TGGGCy	18	35	0	-472	0.167178	0.52
AT5G54170	37	CACGTG	13	13	0	-221	0.0019393	3.47	CCwACC	9	11	0	-429	0.9278	0.79	ACCwACC	1	1	0	-944	0.9971	-1.55	kTTGACy	26	40	2	-447	0.00655211	1.1	TGGGCy	12	26	0	-386	0.854426	1.97
AT4G09020	37	CACGTG	13	21	1	-331	0.0019393	2.65	CCwACC	13	13	1	-581	0.511156	-1.05	ACCwACC	6	6	0	-687	0.459623	-1.61	kTTGACy	18	25	0	-503	0.568228	-0.09	TGGGCy	20	42	0	-546	0.0521454	-1.1
AT3G28620	21	CACGTG	9	12	0	-246	0.00198977	3.03	CCwACC	6	7	1	-603	0.775557	-0.97	ACCwACC	1	1	0	-30	0.963682	1.63	kTTGACy	14	20	0	-478	0.0762206	0.3	TGGGCy	6	9	0	-355	0.897048	1.49
AT3G13672	64	CACGTG	19	23	0	-327	0.00202872	2.84	CCwACC	17	20	0	-500	0.923597	-0.04	ACCwACC	6	6	0	-299	0.920765	1.69	kTTGACy	26	35	0	-475	0.922998	0.45	TGGGCy	24	48	0	-398	0.675747	2.39
AT3G23220	64	CACGTG	19	26	5	-412	0.00202872	1.51	CCwACC	22	24	0	-484	0.53163	0.22	ACCwACC	9	9	0	-585	0.602471	-0.91	kTTGACy	50	102	2	-383	1.32869e-06	4.02	TGGGCy	17	23	0	-598	0.98948	-1.68
AT1G28650	33	CACGTG	12	15	0	-131	0.00205097	4.95	CCwACC	14	17	1	-525	0.204509	-0.39	ACCwACC	8	9	0	-423	0.0979765	0.77	kTTGACy	13	15	1	-532	0.89425	-0.46	TGGGCy	16	28	1	-580	0.190803	-1.52
AT5G02940	33	CACGTG	12	13	1	-246	0.00205097	3.16	CCwACC	10	13	0	-526	0.737921	-0.35	ACCwACC	1	1	0	-541	0.994544	-0.14	kTTGACy	19	33	2	-490	0.199496	0.14	TGGGCy	8	12	0	-379	0.979029	1.43
AT4G36620	33	CACGTG	12	16	1	-328	0.00205097	2.36	CCwACC	13	18	0	-581	0.320257	-1.23	ACCwACC	7	9	0	-626	0.197765	-1.34	kTTGACy	16	27	1	-505	0.579137	-0.14	TGGGCy	9	11	0	-316	0.950568	2.09
RAV1	33	CACGTG	12	13	1	-355	0.00205097	1.79	CCwACC	15	20	1	-557	0.118793	-0.93	ACCwACC	7	8	0	-558	0.197765	-0.59	kTTGACy	20	33	1	-425	0.1165	1.44	TGGGCy	7	11	2	-408	0.992406	1.03
AT3G53160	25	CACGTG	10	20	0	-315	0.00210879	2.84	CCwACC	8	8	1	-517	0.661843	-0.19	ACCwACC	4	4	0	-692	0.506232	-1.35	kTTGACy	19	28	1	-371	0.00510276	2.33	TGGGCy	7	12	0	-547	0.919972	-0.59
AT3G02020	25	CACGTG	10	12	0	-302	0.00210879	2.36	CCwACC	16	25	1	-354	0.0021903	2.49	ACCwACC	12	16	0	-338	7.46441e-05	2.22	kTTGACy	12	15	0	-520	0.606428	-0.3	TGGGCy	7	12	3	-676	0.919972	-2.15
AT4G24380	25	CACGTG	10	13	0	-372	0.00210879	1.57	CCwACC	11	13	1	-410	0.201876	1.09	ACCwACC	3	4	0	-282	0.728546	1.5	kTTGACy	19	34	1	-444	0.00510276	1.08	TGGGCy	12	23	2	-552	0.252407	-0.91
AT4G27860	25	CACGTG	10	11	0	-405	0.00210879	1.06	CCwACC	9	11	0	-409	0.497098	1.02	ACCwACC	4	4	0	-471	0.506232	0.18	kTTGACy	14	21	1	-511	0.298774	-0.21	TGGGCy	9	15	0	-488	0.710961	0.12
AT5G14020	25	CACGTG	10	13	0	-539	0.00210879	-0.52	CCwACC	9	10	1	-560	0.497098	-0.68	ACCwACC	4	4	0	-469	0.506232	0.2	kTTGACy	17	24	1	-436	0.0411953	1.04	TGGGCy	6	9	3	-555	0.967558	-0.6
AT1G05340	29	CACGTG	11	16	1	-201	0.00211682	4.13	CCwACC	8	10	0	-360	0.826045	1.51	ACCwACC	3	4	0	-447	0.81678	0.35	kTTGACy	13	15	0	-558	0.726919	-0.81	TGGGCy	10	15	0	-638	0.770669	-1.9
AT5G16200	29	CACGTG	11	14	1	-327	0.00211682	2.22	CCwACC	10	10	0	-482	0.554352	0.17	ACCwACC	5	5	0	-438	0.420151	0.46	kTTGACy	19	27	0	-414	0.0516247	1.5	TGGGCy	12	18	2	-400	0.489961	1.44
AT1G26790	29	CACGTG	11	14	0	-345	0.00211682	1.98	CCwACC	8	12	0	-574	0.826045	-0.92	ACCwACC	3	4	0	-511	0.81678	-0.09	kTTGACy	9	9	1	-467	0.982978	0.31	TGGGCy	13	24	1	-515	0.343813	-0.3
AT1G77000	29	CACGTG	11	15	0	-376	0.00211682	1.63	CCwACC	7	8	0	-660	0.912224	-1.6	ACCwACC	4	4	0	-635	0.628943	-0.95	kTTGACy	15	23	0	-464	0.444813	0.55	TGGGCy	11	18	0	-321	0.638891	2.6
AT1G19180	29	CACGTG	11	16	1	-405	0.00211682	1.28	CCwACC	14	17	0	-494	0.0815957	0.04	ACCwACC	5	5	0	-670	0.420151	-1.34	kTTGACy	15	24	4	-490	0.444813	0.12	TGGGCy	5	6	0	-321	0.997459	1.5
AT2G34020	29	CACGTG	11	15	0	-417	0.00211682	1.08	CCwACC	10	12	1	-478	0.554352	0.23	ACCwACC	3	3	0	-476	0.81678	0.13	kTTGACy	14	17	2	-487	0.591683	0.14	TGGGCy	12	25	0	-480	0.489961	0.3
PAP2	46	CACGTG	15	25	1	-382	0.00211723	2.01	CCwACC	14	18	0	-442	0.750898	0.81	ACCwACC	5	6	0	-388	0.821338	0.93	kTTGACy	22	28	1	-454	0.605564	0.79	TGGGCy	21	41	0	-492	0.241584	0.11
AT5G37670	55	CACGTG	17	22	0	-406	0.00212516	1.49	CCwACC	22	30	1	-532	0.21782	-0.66	ACCwACC	11	12	0	-522	0.170786	-0.29	kTTGACy	27	37	1	-461	0.531537	0.76	TGGGCy	37	71	2	-288	2.92628e-05	6.14
AT2G32140	55	CACGTG	17	20	0	-483	0.00212516	0.22	CCwACC	18	22	1	-625	0.637122	-2.08	ACCwACC	7	7	0	-424	0.710027	0.67	kTTGACy	37	67	0	-396	0.00418732	2.88	TGGGCy	24	45	0	-451	0.312274	1.08
AT1G48330	14	CACGTG	7	8	1	-132	0.00218322	3.6	CCwACC	4	4	0	-433	0.759265	0.45	ACCwACC	0	0	0	0	1	0	kTTGACy	8	11	2	-587	0.35832	-1.03	TGGGCy	7	10	0	-400	0.295164	1.07
AT1G21900	14	CACGTG	7	9	0	-169	0.00218322	3.43	CCwACC	4	5	0	-433	0.759265	0.5	ACCwACC	1	1	0	-366	0.890305	0.46	kTTGACy	9	16	1	-474	0.18493	0.32	TGGGCy	9	19	3	-339	0.0542421	2.4
AT2G40300	14	CACGTG	7	11	1	-246	0.00218322	2.9	CCwACC	4	7	0	-284	0.759265	1.97	ACCwACC	2	2	0	-245	0.627631	1.24	kTTGACy	4	6	0	-391	0.96452	0.91	TGGGCy	5	12	0	-203	0.708991	3.55
ATOPT3	14	CACGTG	7	14	4	-295	0.00218322	2.64	CCwACC	4	5	0	-295	0.759265	1.58	ACCwACC	3	3	0	-264	0.335667	1.41	kTTGACy	6	8	1	-539	0.758929	-0.4	TGGGCy	6	20	0	-335	0.500128	2.53
AT5G58720	14	CACGTG	7	8	0	-338	0.00218322	1.57	CCwACC	4	4	0	-308	0.759265	1.32	ACCwACC	2	2	0	-403	0.627631	0.46	kTTGACy	11	25	3	-426	0.0229578	1.24	TGGGCy	5	9	0	-502	0.708991	-0.04
AT2G17680	14	CACGTG	7	7	1	-404	0.00218322	0.86	CCwACC	5	7	2	-490	0.550494	0.06	ACCwACC	4	4	1	-347	0.136009	1.05	kTTGACy	6	6	0	-342	0.758929	1.32	TGGGCy	3	5	0	-443	0.957289	0.42
AT2G20515	14	CACGTG	7	10	1	-507	0.00218322	-0.1	CCwACC	3	3	0	-640	0.905645	-0.85	ACCwACC	1	1	0	-731	0.890305	-0.81	kTTGACy	6	12	0	-487	0.758929	0.12	TGGGCy	4	9	2	-510	0.868597	-0.13
AT2G41010	42	CACGTG	14	21	1	-271	0.00233506	3.61	CCwACC	15	18	0	-540	0.472591	-0.63	ACCwACC	5	5	0	-569	0.753867	-0.55	kTTGACy	33	47	1	-439	7.07525e-05	1.39	TGGGCy	13	25	1	-364	0.904531	2.32
AT5G39720	42	CACGTG	14	22	1	-304	0.00233506	3.16	CCwACC	12	17	0	-487	0.82189	0.14	ACCwACC	8	9	0	-541	0.263994	-0.45	kTTGACy	21	30	2	-498	0.495017	-0.01	TGGGCy	17	35	0	-499	0.509438	-0.03
AT5G40690	42	CACGTG	14	18	0	-413	0.00233506	1.24	CCwACC	14	19	1	-610	0.601549	-1.71	ACCwACC	4	7	0	-426	0.88025	0.66	kTTGACy	34	55	2	-418	1.70458e-05	2.04	TGGGCy	14	22	0	-599	0.836881	-1.66
AT1G61610	42	CACGTG	14	19	0	-540	0.00233506	-0.64	CCwACC	10	10	0	-517	0.946324	-0.21	ACCwACC	2	2	0	-658	0.989221	-0.78	kTTGACy	26	43	0	-477	0.0595978	0.46	TGGGCy	13	22	0	-535	0.904531	-0.61
AT5G51210	51	CACGTG	16	21	2	-295	0.00239467	3.23	CCwACC	18	21	1	-552	0.483718	-0.87	ACCwACC	14	14	1	-526	0.012481	-0.37	kTTGACy	13	17	0	-577	0.999804	-1.14	TGGGCy	19	39	1	-415	0.680853	1.79
AT3G62720	51	CACGTG	16	24	0	-348	0.00239467	2.55	CCwACC	15	17	1	-523	0.804279	-0.36	ACCwACC	6	7	0	-723	0.774213	-2.08	kTTGACy	39	56	1	-416	4.73857e-05	2.11	TGGGCy	19	33	3	-398	0.680853	1.98
ANNAT3	38	CACGTG	13	15	0	-275	0.00254855	3	CCwACC	9	10	1	-374	0.941144	1.36	ACCwACC	4	4	0	-404	0.825702	0.65	kTTGACy	20	26	1	-432	0.374291	1.16	TGGGCy	8	12	0	-465	0.995377	0.39
AT3G18710	38	CACGTG	13	18	1	-299	0.00254855	2.93	CCwACC	8	9	1	-521	0.973723	-0.24	ACCwACC	3	3	0	-615	0.930417	-0.7	kTTGACy	32	63	3	-355	6.06183e-06	3.93	TGGGCy	8	13	0	-543	0.995377	-0.57
ATS3	38	CACGTG	13	17	0	-311	0.00254855	2.68	CCwACC	12	12	0	-555	0.688107	-0.69	ACCwACC	8	8	0	-485	0.181328	0.12	kTTGACy	15	24	0	-503	0.904339	-0.09	TGGGCy	14	21	1	-556	0.69066	-0.93
CYP82G1	38	CACGTG	13	21	0	-476	0.00254855	0.34	CCwACC	7	8	0	-648	0.989925	-1.48	ACCwACC	1	1	0	-821	0.997524	-1.12	kTTGACy	23	39	0	-518	0.097658	-0.45	TGGGCy	11	18	0	-505	0.93617	-0.11
AT4G12130	11	CACGTG	6	10	2	-140	0.0026318	3.94	CCwACC	3	3	0	-678	0.782963	-1.08	ACCwACC	2	2	0	-809	0.492448	-1.53	kTTGACy	2	2	0	-149	0.992628	1.72	TGGGCy	3	11	0	-353	0.875	1.67
AT3G17810	11	CACGTG	6	7	1	-270	0.0026318	2.1	CCwACC	4	5	0	-339	0.550584	1.23	ACCwACC	1	1	0	-75	0.823844	1.47	kTTGACy	6	12	1	-437	0.465471	0.73	TGGGCy	4	10	2	-370	0.692967	1.4
AT1G23020	11	CACGTG	6	10	1	-325	0.0026318	1.9	CCwACC	2	3	0	-306	0.932319	1.15	ACCwACC	2	2	0	-387	0.492448	0.54	kTTGACy	5	10	2	-608	0.6961	-1.21	TGGGCy	2	7	0	-234	0.967727	2.43
AT1G42480	11	CACGTG	6	7	0	-308	0.0026318	1.74	CCwACC	4	5	0	-313	0.550584	1.44	ACCwACC	1	1	0	-200	0.823844	1.04	kTTGACy	5	5	0	-600	0.6961	-0.79	TGGGCy	5	12	2	-337	0.454761	1.93
AT3G29590	11	CACGTG	6	12	0	-375	0.0026318	1.47	CCwACC	9	12	1	-267	0.00166622	2.78	ACCwACC	4	5	0	-241	0.0638398	2	kTTGACy	5	7	1	-368	0.6961	1.19	TGGGCy	5	7	1	-250	0.454761	2.28
AT1G70270	11	CACGTG	6	9	2	-529	0.0026318	-0.32	CCwACC	5	7	0	-623	0.30958	-1.15	ACCwACC	2	3	0	-629	0.492448	-0.79	kTTGACy	4	4	0	-555	0.86945	-0.39	TGGGCy	8	12	1	-315	0.02721	2.2
AT1G76600	56	CACGTG	17	23	1	-344	0.00263202	2.56	CCwACC	25	34	1	-460	0.0666224	0.75	ACCwACC	11	16	0	-456	0.186263	0.57	kTTGACy	42	73	5	-353	5.4411e-05	4.29	TGGGCy	18	27	1	-611	0.899463	-2.06
ATCNGC19	47	CACGTG	15	20	1	-415	0.00268509	1.28	CCwACC	16	20	1	-486	0.560686	0.17	ACCwACC	6	6	1	-294	0.701115	1.73	kTTGACy	33	57	0	-379	0.00232457	3.11	TGGGCy	11	19	2	-500	0.993688	-0.04
SIR	18	CACGTG	8	10	2	-174	0.00268615	3.56	CCwACC	14	22	1	-285	0.000193613	3.47	ACCwACC	11	15	0	-251	7.45089e-06	3.32	kTTGACy	11	16	1	-432	0.207513	0.91	TGGGCy	7	14	2	-612	0.610695	-1.49
AT1G61065	18	CACGTG	8	11	1	-209	0.00268615	3.33	CCwACC	5	5	0	-332	0.790426	1.29	ACCwACC	1	1	0	-64	0.941672	1.51	kTTGACy	7	8	0	-435	0.858022	0.61	TGGGCy	4	6	1	-480	0.964381	0.15
AT5G47640	18	CACGTG	8	16	2	-309	0.00268615	2.62	CCwACC	6	8	3	-497	0.616166	0	ACCwACC	1	1	0	-37	0.941672	1.6	kTTGACy	8	13	1	-549	0.724342	-0.64	TGGGCy	8	17	3	-522	0.420911	-0.35
AT5G59570	18	CACGTG	8	10	1	-323	0.00268615	1.92	CCwACC	6	6	1	-638	0.616166	-1.19	ACCwACC	2	2	0	-523	0.762071	-0.12	kTTGACy	11	18	0	-402	0.207513	1.41	TGGGCy	6	16	2	-355	0.779902	1.98
AT1G10740	18	CACGTG	8	9	0	-355	0.00268615	1.49	CCwACC	5	6	1	-329	0.790426	1.44	ACCwACC	3	3	0	-343	0.500982	0.93	kTTGACy	7	8	0	-648	0.858022	-1.48	TGGGCy	12	23	1	-622	0.018363	-2.08
ATCSLC05	18	CACGTG	8	9	0	-394	0.00268615	1.08	CCwACC	7	11	1	-513	0.420368	-0.18	ACCwACC	2	3	1	-579	0.762071	-0.49	kTTGACy	12	15	2	-604	0.0985479	-1.44	TGGGCy	9	11	0	-333	0.250199	1.9
COR414_TM1	34	CACGTG	12	13	1	-234	0.0027428	3.31	CCwACC	11	11	0	-570	0.649633	-0.83	ACCwACC	5	5	0	-745	0.56682	-1.92	kTTGACy	13	18	0	-545	0.9193	-0.7	TGGGCy	14	25	0	-427	0.487587	1.22
AT5G63790	34	CACGTG	12	17	3	-280	0.0027428	3.12	CCwACC	16	19	1	-386	0.0817266	1.69	ACCwACC	4	5	1	-381	0.751989	0.9	kTTGACy	24	44	2	-315	0.00815928	4.21	TGGGCy	12	20	0	-474	0.750286	0.36
AT2G05940	34	CACGTG	12	17	0	-320	0.0027428	2.55	CCwACC	9	12	0	-556	0.871164	-0.7	ACCwACC	1	1	0	-541	0.995341	-0.14	kTTGACy	23	36	1	-442	0.0202577	1.15	TGGGCy	12	21	0	-495	0.750286	0.03
AT4G11190	34	CACGTG	12	14	1	-306	0.0027428	2.49	CCwACC	9	10	0	-439	0.871164	0.64	ACCwACC	5	6	0	-427	0.56682	0.6	kTTGACy	13	22	0	-581	0.9193	-1.36	TGGGCy	10	14	0	-589	0.919289	-1.19
ATBI_1	8	CACGTG	5	8	2	-183	0.00283121	3.1	CCwACC	2	2	0	-487	0.817947	0.05	ACCwACC	2	2	0	-486	0.330148	0.05	kTTGACy	1	1	0	-80	0.995225	1.45	TGGGCy	6	20	3	-418	0.0470473	1.23
GUN5	8	CACGTG	5	6	1	-137	0.00283121	3.08	CCwACC	4	4	0	-119	0.275492	2.64	ACCwACC	2	2	0	-116	0.330148	1.88	kTTGACy	3	5	0	-482	0.838097	0.12	TGGGCy	2	5	2	-705	0.888851	-1.61
AT5G15160	8	CACGTG	5	5	1	-208	0.00283121	2.25	CCwACC	4	5	0	-498	0.275492	0	ACCwACC	2	2	0	-706	0.330148	-1.02	kTTGACy	6	8	0	-463	0.128384	0.34	TGGGCy	1	1	0	-906	0.982175	-1.42
AT2G33520	8	CACGTG	5	6	0	-258	0.00283121	2.04	CCwACC	1	2	0	-436	0.964647	0.3	ACCwACC	1	1	0	-286	0.717129	0.74	kTTGACy	3	4	0	-609	0.838097	-0.77	TGGGCy	3	4	0	-294	0.675116	1.42
AT2G40400	8	CACGTG	5	5	0	-310	0.00283121	1.46	CCwACC	1	1	0	-253	0.964647	0.85	ACCwACC	0	0	0	0	1	0	kTTGACy	6	7	1	-403	0.128384	0.87	TGGGCy	5	9	0	-363	0.166727	1.4
AT5G35460	8	CACGTG	5	8	1	-455	0.00283121	0.41	CCwACC	1	1	0	-783	0.964647	-0.99	ACCwACC	1	1	0	-782	0.717129	-0.98	kTTGACy	4	6	0	-542	0.608466	-0.37	TGGGCy	4	9	0	-470	0.395435	0.28
AT1G16770	30	CACGTG	11	12	0	-301	0.00289505	2.37	CCwACC	10	12	1	-486	0.605154	0.13	ACCwACC	6	6	0	-354	0.267722	1.22	kTTGACy	9	12	1	-448	0.988349	0.59	TGGGCy	12	24	0	-368	0.548862	2.2
AT5G65550	30	CACGTG	11	15	0	-333	0.00289505	2.22	CCwACC	9	11	0	-447	0.745099	0.58	ACCwACC	6	7	0	-485	0.267722	0.11	kTTGACy	12	16	0	-619	0.872925	-1.69	TGGGCy	10	25	1	-489	0.810497	0.14
AT3G23170	30	CACGTG	11	13	0	-383	0.00289505	1.43	CCwACC	10	13	0	-538	0.605154	-0.51	ACCwACC	5	5	0	-442	0.450637	0.43	kTTGACy	18	33	1	-467	0.146038	0.6	TGGGCy	11	14	0	-570	0.691012	-0.94
AT2G29300	22	CACGTG	9	13	0	-227	0.00292363	3.4	CCwACC	7	9	0	-403	0.667934	0.98	ACCwACC	3	3	0	-397	0.642616	0.6	kTTGACy	8	11	1	-490	0.916158	0.08	TGGGCy	8	14	1	-749	0.695212	-3.28
AT3G55640	22	CACGTG	9	12	3	-246	0.00292363	3.03	CCwACC	2	2	0	-177	0.998738	1.58	ACCwACC	0	0	0	0	1	0	kTTGACy	11	17	1	-587	0.536368	-1.28	TGGGCy	4	4	0	-490	0.991549	0.05
AT5G54300	22	CACGTG	9	10	1	-228	0.00292363	2.97	CCwACC	9	10	0	-389	0.321967	1.19	ACCwACC	4	4	0	-355	0.403611	0.99	kTTGACy	12	16	1	-551	0.369329	-0.74	TGGGCy	12	20	2	-433	0.111957	1
AT5G67150	22	CACGTG	9	10	0	-246	0.00292363	2.77	CCwACC	11	16	2	-386	0.0917165	1.55	ACCwACC	8	9	0	-240	0.00967292	2.69	kTTGACy	15	22	1	-497	0.0526134	0	TGGGCy	7	11	3	-367	0.831017	1.5
AT2G45820	22	CACGTG	9	13	1	-290	0.00292363	2.6	CCwACC	8	9	0	-451	0.492517	0.48	ACCwACC	5	5	0	-425	0.209515	0.56	kTTGACy	10	12	0	-500	0.697508	-0.03	TGGGCy	10	18	2	-483	0.35904	0.21
AT1G76590	22	CACGTG	9	10	1	-288	0.00292363	2.31	CCwACC	7	8	0	-599	0.667934	-1	ACCwACC	2	2	0	-768	0.852261	-1.33	kTTGACy	10	15	2	-583	0.697508	-1.15	TGGGCy	4	7	0	-140	0.991549	3.3
AT2G25250	22	CACGTG	9	14	0	-327	0.00292363	2.22	CCwACC	6	7	0	-509	0.815915	-0.1	ACCwACC	1	1	0	-30	0.968988	1.63	kTTGACy	14	21	2	-526	0.117533	-0.45	TGGGCy	4	5	0	-531	0.991549	-0.26
AT1G73600	22	CACGTG	9	10	0	-352	0.00292363	1.6	CCwACC	13	15	1	-525	0.0143971	-0.37	ACCwACC	5	6	0	-592	0.209515	-0.8	kTTGACy	9	13	0	-526	0.827939	-0.35	TGGGCy	8	12	0	-553	0.695212	-0.67
AT4G16670	22	CACGTG	9	10	0	-382	0.00292363	1.27	CCwACC	8	10	0	-372	0.492517	1.38	ACCwACC	4	5	0	-161	0.403611	2.62	kTTGACy	12	16	1	-520	0.369329	-0.31	TGGGCy	4	7	0	-504	0.991549	-0.05
CM3	22	CACGTG	9	11	1	-430	0.00292363	0.78	CCwACC	11	16	0	-442	0.0917165	0.77	ACCwACC	5	5	0	-483	0.209515	0.11	kTTGACy	14	18	2	-486	0.117533	0.16	TGGGCy	8	17	0	-385	0.695212	1.61
AT5G58787	22	CACGTG	9	10	1	-528	0.00292363	-0.33	CCwACC	11	14	0	-494	0.0917165	0.04	ACCwACC	4	4	0	-721	0.403611	-1.55	kTTGACy	13	17	2	-530	0.223847	-0.46	TGGGCy	14	26	1	-220	0.0192506	4.93
GASA3	26	CACGTG	10	12	0	-100	0.00297147	4.8	CCwACC	11	14	0	-505	0.247579	-0.09	ACCwACC	5	5	0	-419	0.327686	0.61	kTTGACy	10	15	0	-495	0.893703	0.03	TGGGCy	14	31	1	-379	0.0994291	2.29
FUS3	26	CACGTG	10	11	0	-320	0.00297147	2.05	CCwACC	7	10	0	-489	0.83728	0.09	ACCwACC	5	5	0	-439	0.327686	0.45	kTTGACy	9	12	1	-350	0.950311	1.78	TGGGCy	7	10	0	-459	0.938797	0.42
AT4G11140	26	CACGTG	10	14	1	-384	0.00297147	1.47	CCwACC	6	7	0	-623	0.923123	-1.15	ACCwACC	3	3	0	-655	0.75331	-0.94	kTTGACy	14	19	1	-423	0.371805	1.13	TGGGCy	11	23	0	-223	0.459759	4.58
AT1G17050	26	CACGTG	10	11	1	-373	0.00297147	1.43	CCwACC	10	14	1	-412	0.390834	1.11	ACCwACC	5	5	0	-346	0.327686	1.18	kTTGACy	13	14	0	-395	0.525536	1.33	TGGGCy	11	20	1	-417	0.459759	1.25
AT1G27760	26	CACGTG	10	12	2	-494	0.00297147	0.04	CCwACC	10	11	0	-456	0.390834	0.47	ACCwACC	7	7	0	-422	0.0740263	0.69	kTTGACy	9	14	0	-356	0.950311	1.84	TGGGCy	9	17	0	-373	0.760195	1.78
CYP707A3	52	CACGTG	16	21	2	-337	0.00298525	2.56	CCwACC	18	22	0	-589	0.523682	-1.5	ACCwACC	7	8	0	-565	0.651524	-0.66	kTTGACy	35	55	2	-402	0.00522172	2.46	TGGGCy	22	40	0	-527	0.39197	-0.65
CYP94C1	52	CACGTG	16	24	0	-396	0.00298525	1.73	CCwACC	16	20	0	-453	0.742435	0.69	ACCwACC	6	6	0	-463	0.790216	0.29	kTTGACy	28	51	0	-407	0.27394	2.24	TGGGCy	15	24	0	-405	0.959779	1.57
AT1G02820	52	CACGTG	16	16	0	-420	0.00298525	1.07	CCwACC	17	22	0	-602	0.638181	-1.71	ACCwACC	8	9	0	-634	0.495651	-1.42	kTTGACy	25	31	2	-434	0.591212	1.22	TGGGCy	16	28	0	-385	0.926673	2.07
CYP76C7	43	CACGTG	14	17	1	-220	0.00299171	3.98	CCwACC	16	19	1	-492	0.39039	0.08	ACCwACC	7	7	1	-469	0.44162	0.26	kTTGACy	19	27	3	-523	0.77247	-0.46	TGGGCy	18	30	0	-277	0.434615	4.2
AT4G36010	43	CACGTG	14	20	1	-327	0.00299171	2.65	CCwACC	7	9	0	-430	0.997397	0.7	ACCwACC	3	4	0	-391	0.960867	0.74	kTTGACy	19	31	2	-615	0.77247	-2.28	TGGGCy	9	16	1	-466	0.997169	0.43
AT3G46660	57	CACGTG	17	28	0	-427	0.00323553	1.29	CCwACC	10	12	0	-629	0.998345	-1.59	ACCwACC	4	4	0	-635	0.974865	-0.95	kTTGACy	28	41	0	-487	0.528292	0.22	TGGGCy	13	22	0	-400	0.997598	1.59
AT3G17609	39	CACGTG	13	15	0	-483	0.00330582	0.19	CCwACC	14	21	2	-413	0.468293	1.34	ACCwACC	5	6	0	-182	0.691856	2.69	kTTGACy	22	33	0	-443	0.211703	1.08	TGGGCy	8	14	0	-441	0.996637	0.73
AT5G44350	48	CACGTG	15	20	0	-323	0.00337291	2.71	CCwACC	18	22	1	-531	0.362513	-0.55	ACCwACC	8	9	0	-630	0.402276	-1.38	kTTGACy	34	51	1	-444	0.00157363	1.32	TGGGCy	10	17	0	-436	0.998258	0.88
AT3G60120	48	CACGTG	15	24	0	-361	0.00337291	2.32	CCwACC	19	23	0	-502	0.257374	-0.07	ACCwACC	5	5	0	-298	0.849009	1.55	kTTGACy	37	66	2	-369	5.47079e-05	3.63	TGGGCy	13	23	0	-552	0.974692	-0.91
AT2G32120	48	CACGTG	15	20	0	-362	0.00337291	2.11	CCwACC	16	23	0	-495	0.600899	0.03	ACCwACC	9	11	0	-412	0.260961	0.98	kTTGACy	21	27	0	-460	0.797708	0.67	TGGGCy	33	72	3	-248	3.99755e-05	7.37
AT2G25530	15	CACGTG	7	7	0	-142	0.00356725	3.28	CCwACC	7	9	1	-421	0.223075	0.8	ACCwACC	2	3	0	-325	0.665991	1.04	kTTGACy	6	8	1	-515	0.824577	-0.17	TGGGCy	8	15	0	-448	0.202528	0.66
AT3G17520	15	CACGTG	7	12	1	-242	0.00356725	3.08	CCwACC	4	7	0	-512	0.809257	-0.13	ACCwACC	1	1	0	-251	0.906328	0.86	kTTGACy	4	5	0	-300	0.977732	1.54	TGGGCy	7	13	2	-298	0.376221	2.5
ROC7	15	CACGTG	7	9	0	-257	0.00356725	2.51	CCwACC	3	3	0	-563	0.929742	-0.39	ACCwACC	0	0	0	0	1	0	kTTGACy	9	12	1	-528	0.269405	-0.36	TGGGCy	9	21	4	-282	0.0889168	3.44
AT4G14030	15	CACGTG	7	9	0	-280	0.00356725	2.27	CCwACC	10	16	0	-327	0.0102587	2.37	ACCwACC	8	10	0	-245	0.000503446	2.78	kTTGACy	7	9	0	-565	0.660458	-0.7	TGGGCy	5	7	0	-561	0.772119	-0.58
AT2G02120	15	CACGTG	7	11	0	-318	0.00356725	2.07	CCwACC	6	7	0	-560	0.407908	-0.57	ACCwACC	4	4	0	-492	0.165154	0.03	kTTGACy	7	8	2	-488	0.660458	0.09	TGGGCy	5	7	0	-661	0.772119	-1.5
AT1G18710	15	CACGTG	7	8	0	-303	0.00356725	1.91	CCwACC	4	5	0	-409	0.809257	0.69	ACCwACC	1	1	0	-775	0.906328	-0.96	kTTGACy	8	14	0	-432	0.459937	0.85	TGGGCy	3	5	0	-328	0.970691	1.32
AT5G17010	15	CACGTG	7	8	0	-327	0.00356725	1.68	CCwACC	10	19	2	-294	0.0102587	3.09	ACCwACC	7	10	2	-199	0.00307271	3.29	kTTGACy	7	7	0	-546	0.660458	-0.44	TGGGCy	9	27	1	-547	0.0889168	-0.9
AT4G22870	15	CACGTG	7	13	2	-393	0.00356725	1.31	CCwACC	11	14	0	-251	0.00225313	3.21	ACCwACC	6	7	0	-216	0.0147723	2.59	kTTGACy	6	10	1	-391	0.824577	1.17	TGGGCy	5	7	1	-250	0.772119	2.28
GBF2	15	CACGTG	7	11	1	-384	0.00356725	1.31	CCwACC	6	10	1	-536	0.407908	-0.42	ACCwACC	3	3	0	-376	0.378295	0.73	kTTGACy	7	12	0	-586	0.660458	-1.07	TGGGCy	4	8	1	-531	0.90368	-0.33
AT5G17030	15	CACGTG	7	9	0	-407	0.00356725	0.94	CCwACC	10	15	1	-508	0.0102587	-0.14	ACCwACC	8	10	1	-534	0.000503446	-0.4	kTTGACy	3	3	0	-406	0.995105	0.55	TGGGCy	2	2	0	-490	0.994318	0.03
MBP2	15	CACGTG	7	8	0	-424	0.00356725	0.72	CCwACC	5	7	1	-410	0.621788	0.8	ACCwACC	3	4	1	-157	0.378295	2.37	kTTGACy	8	9	1	-647	0.459937	-1.56	TGGGCy	4	9	0	-431	0.90368	0.69
AT5G66320	15	CACGTG	7	9	0	-432	0.00356725	0.68	CCwACC	6	8	0	-503	0.407908	-0.05	ACCwACC	4	4	0	-335	0.165154	1.13	kTTGACy	9	18	0	-418	0.269405	1.17	TGGGCy	5	8	0	-552	0.772119	-0.53
AT5G02580	15	CACGTG	7	10	2	-500	0.00356725	-0.02	CCwACC	6	7	2	-617	0.407908	-1.1	ACCwACC	4	4	1	-699	0.165154	-1.4	kTTGACy	6	7	0	-432	0.824577	0.6	TGGGCy	3	7	2	-417	0.970691	0.74
AT1G66770	35	CACGTG	12	14	1	-320	0.00361255	2.31	CCwACC	14	18	0	-477	0.286166	0.3	ACCwACC	7	8	0	-440	0.242775	0.56	kTTGACy	14	24	1	-450	0.885714	0.8	TGGGCy	11	19	1	-314	0.877217	2.78
ATTPS8	35	CACGTG	12	17	0	-464	0.00361255	0.47	CCwACC	17	21	0	-508	0.0548388	-0.17	ACCwACC	5	7	0	-613	0.593861	-1.06	kTTGACy	18	32	1	-451	0.439496	0.91	TGGGCy	10	16	0	-517	0.936118	-0.27
CYP72A9	53	CACGTG	16	20	1	-349	0.00369113	2.31	CCwACC	17	20	0	-470	0.673786	0.42	ACCwACC	8	9	0	-397	0.518412	1.05	kTTGACy	22	32	0	-513	0.883029	-0.31	TGGGCy	14	21	0	-631	0.98407	-2.13
AT1G14940	44	CACGTG	14	22	1	-282	0.00379215	3.52	CCwACC	13	17	0	-490	0.787137	0.1	ACCwACC	4	5	0	-391	0.90148	0.83	kTTGACy	21	25	1	-532	0.610824	-0.6	TGGGCy	14	25	0	-439	0.886828	1.01
AT3G63040	44	CACGTG	14	19	0	-280	0.00379215	3.3	CCwACC	19	22	1	-439	0.135034	0.95	ACCwACC	11	11	1	-341	0.0478699	1.8	kTTGACy	15	25	1	-538	0.982676	-0.71	TGGGCy	19	33	0	-488	0.363925	0.18
AT5G66430	44	CACGTG	14	21	0	-331	0.00379215	2.65	CCwACC	15	19	0	-531	0.559627	-0.51	ACCwACC	6	8	0	-602	0.636753	-1.03	kTTGACy	18	25	1	-507	0.882977	-0.16	TGGGCy	22	46	4	-525	0.103861	-0.65
AT4G22590	44	CACGTG	14	17	3	-428	0.00379215	0.99	CCwACC	14	17	1	-540	0.681241	-0.61	ACCwACC	7	9	1	-542	0.466726	-0.46	kTTGACy	27	43	0	-413	0.0630365	1.92	TGGGCy	20	32	3	-571	0.256841	-1.45
AT5G26570	31	CACGTG	11	16	0	-206	0.00388776	4.06	CCwACC	10	11	0	-476	0.652946	0.24	ACCwACC	5	5	0	-470	0.480677	0.21	kTTGACy	13	17	0	-522	0.825254	-0.35	TGGGCy	16	33	1	-424	0.117616	1.46
ELIP2	31	CACGTG	11	12	0	-275	0.00388776	2.68	CCwACC	12	17	0	-453	0.358125	0.63	ACCwACC	5	5	0	-322	0.480677	1.37	kTTGACy	16	23	0	-431	0.442984	1.1	TGGGCy	14	22	1	-291	0.320976	3.37
PGIP1	31	CACGTG	11	11	0	-341	0.00388776	1.8	CCwACC	14	18	0	-440	0.135362	0.84	ACCwACC	7	7	0	-477	0.156461	0.18	kTTGACy	19	32	0	-395	0.110947	2.01	TGGGCy	10	17	2	-373	0.844889	1.78
AT3G04000	31	CACGTG	11	16	1	-368	0.00388776	1.8	CCwACC	10	14	0	-346	0.652946	1.97	ACCwACC	6	6	0	-241	0.294425	2.19	kTTGACy	15	21	0	-390	0.585176	1.71	TGGGCy	7	12	0	-416	0.985754	0.98
AT4G21440	31	CACGTG	11	15	0	-370	0.00388776	1.72	CCwACC	8	10	0	-561	0.88076	-0.7	ACCwACC	2	2	0	-749	0.952812	-1.23	kTTGACy	20	28	2	-318	0.0565676	3.3	TGGGCy	10	12	0	-448	0.844889	0.59
ATR1.b	31	CACGTG	11	13	1	-381	0.00388776	1.46	CCwACC	15	22	1	-438	0.0713667	0.97	ACCwACC	9	13	0	-359	0.0290922	1.74	kTTGACy	14	16	1	-484	0.717205	0.18	TGGGCy	11	23	0	-652	0.738273	-2.58
AT4G34138	31	CACGTG	11	14	1	-429	0.00388776	0.89	CCwACC	13	17	1	-415	0.231388	1.18	ACCwACC	6	6	0	-284	0.294425	1.82	kTTGACy	17	29	0	-420	0.30788	1.45	TGGGCy	12	23	2	-501	0.605084	-0.06
WAG2	31	CACGTG	11	13	0	-599	0.00388776	-1.27	CCwACC	12	13	0	-486	0.358125	0.14	ACCwACC	5	5	0	-460	0.480677	0.29	kTTGACy	19	29	1	-416	0.110947	1.52	TGGGCy	9	13	0	-634	0.91894	-1.71
AT5G37790	31	CACGTG	11	14	0	-679	0.00388776	-2.37	CCwACC	14	16	0	-535	0.135362	-0.52	ACCwACC	5	5	0	-419	0.480677	0.61	kTTGACy	9	11	0	-538	0.992102	-0.46	TGGGCy	8	14	1	-459	0.963211	0.5
AT3G48350	58	CACGTG	17	18	1	-338	0.00394909	2.35	CCwACC	25	29	3	-408	0.0980053	1.67	ACCwACC	13	14	2	-336	0.0723265	2.1	kTTGACy	31	36	0	-405	0.277848	1.93	TGGGCy	18	31	0	-399	0.929945	1.9
AT4G30660	19	CACGTG	8	12	0	-136	0.00403584	4.36	CCwACC	5	5	0	-448	0.831408	0.38	ACCwACC	2	2	0	-411	0.788302	0.42	kTTGACy	9	13	1	-537	0.634774	-0.49	TGGGCy	7	11	1	-289	0.677619	2.41
AT3G05230	19	CACGTG	8	10	0	-185	0.00403584	3.44	CCwACC	8	11	1	-557	0.305751	-0.68	ACCwACC	6	6	1	-602	0.0478873	-0.89	kTTGACy	11	22	3	-397	0.284349	1.64	TGGGCy	12	25	2	-340	0.0320954	2.74
BETA_VPE	19	CACGTG	8	11	1	-215	0.00403584	3.26	CCwACC	6	7	0	-597	0.675676	-0.91	ACCwACC	5	5	0	-520	0.132542	-0.17	kTTGACy	7	9	0	-361	0.898004	1.42	TGGGCy	7	14	0	-507	0.677619	-0.12
AT1G64660	19	CACGTG	8	11	1	-315	0.00403584	2.11	CCwACC	7	8	1	-578	0.487227	-0.79	ACCwACC	3	3	1	-424	0.539106	0.44	kTTGACy	11	11	0	-455	0.284349	0.49	TGGGCy	4	5	0	-473	0.974879	0.19
AT1G07500	19	CACGTG	8	12	2	-351	0.00403584	1.76	CCwACC	6	6	1	-375	0.675676	1.04	ACCwACC	3	3	1	-686	0.539106	-1.13	kTTGACy	8	11	1	-407	0.789482	1.04	TGGGCy	9	20	2	-472	0.317708	0.39
AT5G43260	19	CACGTG	8	9	1	-354	0.00403584	1.5	CCwACC	6	6	0	-427	0.675676	0.6	ACCwACC	1	1	0	-209	0.950193	1	kTTGACy	7	16	2	-474	0.898004	0.32	TGGGCy	7	16	2	-436	0.677619	0.85
AT5G05270	19	CACGTG	8	9	1	-359	0.00403584	1.44	CCwACC	14	29	0	-302	0.000503519	3.66	ACCwACC	11	17	0	-245	1.53506e-05	3.62	kTTGACy	7	7	0	-464	0.898004	0.3	TGGGCy	9	27	2	-521	0.317708	-0.43
FLS	19	CACGTG	8	9	0	-378	0.00403584	1.25	CCwACC	14	25	2	-320	0.000503519	3.09	ACCwACC	10	14	0	-251	0.000113069	3.21	kTTGACy	8	8	1	-521	0.789482	-0.23	TGGGCy	9	27	3	-521	0.317708	-0.43
ABI5	27	CACGTG	10	21	4	-262	0.00409349	3.76	CCwACC	13	15	0	-558	0.0934539	-0.81	ACCwACC	7	8	0	-636	0.0878819	-1.36	kTTGACy	14	18	2	-438	0.446706	0.87	TGGGCy	11	19	1	-263	0.522327	3.56
ZF14	27	CACGTG	10	15	1	-328	0.00409349	2.28	CCwACC	10	12	1	-504	0.446329	-0.07	ACCwACC	5	6	1	-366	0.358492	1.12	kTTGACy	19	33	2	-392	0.0190178	2.1	TGGGCy	6	7	1	-569	0.982643	-0.65
P5CS1	27	CACGTG	10	18	0	-365	0.00409349	1.95	CCwACC	9	12	2	-469	0.606869	0.34	ACCwACC	3	3	0	-529	0.776219	-0.18	kTTGACy	7	8	0	-562	0.995633	-0.63	TGGGCy	11	16	0	-425	0.522327	1
AT2G46670	27	CACGTG	10	16	0	-370	0.00409349	1.77	CCwACC	9	12	0	-460	0.606869	0.45	ACCwACC	3	3	0	-373	0.776219	0.75	kTTGACy	14	22	0	-509	0.446706	-0.19	TGGGCy	10	20	0	-579	0.674218	-1.27
AT2G23050	27	CACGTG	10	11	0	-353	0.00409349	1.67	CCwACC	10	11	1	-538	0.446329	-0.46	ACCwACC	4	5	1	-609	0.570034	-0.86	kTTGACy	17	25	1	-397	0.0985759	1.74	TGGGCy	10	23	3	-470	0.674218	0.45
AT1G19570	23	CACGTG	9	11	1	-136	0.00417156	4.18	CCwACC	7	10	0	-553	0.718471	-0.61	ACCwACC	1	1	0	-103	0.973519	1.37	kTTGACy	8	9	1	-580	0.94028	-0.86	TGGGCy	8	16	0	-356	0.748927	1.97
AT5G55240	23	CACGTG	9	11	0	-257	0.00417156	2.78	CCwACC	8	8	1	-492	0.552419	0.05	ACCwACC	4	4	1	-489	0.438508	0.06	kTTGACy	7	9	0	-395	0.976756	1.07	TGGGCy	11	24	2	-444	0.271866	0.91
LOX2	23	CACGTG	9	11	0	-266	0.00417156	2.67	CCwACC	10	12	0	-473	0.231379	0.29	ACCwACC	2	2	0	-38	0.869311	2.26	kTTGACy	11	19	1	-516	0.614884	-0.28	TGGGCy	6	7	0	-468	0.941178	0.27
CYP705A2	23	CACGTG	9	10	0	-320	0.00417156	1.95	CCwACC	5	6	0	-577	0.935029	-0.67	ACCwACC	3	4	0	-530	0.673233	-0.22	kTTGACy	18	30	1	-440	0.00371673	1.09	TGGGCy	4	6	0	-567	0.994193	-0.59
NAI1	23	CACGTG	9	10	2	-419	0.00417156	0.86	CCwACC	12	15	1	-343	0.0571926	2.08	ACCwACC	3	3	1	-175	0.673233	1.95	kTTGACy	12	14	0	-518	0.450714	-0.26	TGGGCy	5	9	1	-556	0.978991	-0.61
AT1G78500	49	CACGTG	15	18	0	-457	0.00419873	0.59	CCwACC	15	21	0	-606	0.74645	-1.73	ACCwACC	10	10	0	-584	0.16928	-0.95	kTTGACy	21	27	1	-432	0.8327	1.18	TGGGCy	13	21	0	-676	0.980132	-2.85
AT3G06690	40	CACGTG	13	20	0	-282	0.00423604	3.35	CCwACC	17	24	2	-493	0.171075	0.07	ACCwACC	8	9	0	-455	0.221229	0.44	kTTGACy	15	19	0	-489	0.943656	0.12	TGGGCy	22	48	1	-377	0.0343016	2.9
AT4G28720	40	CACGTG	13	14	2	-350	0.00423604	1.92	CCwACC	10	12	0	-480	0.920521	0.21	ACCwACC	5	6	0	-368	0.713639	1.1	kTTGACy	23	41	0	-442	0.170339	1.23	TGGGCy	14	19	0	-506	0.77177	-0.13
AT5G38420	12	CACGTG	6	6	1	-102	0.00459933	3.38	CCwACC	4	5	2	-428	0.629939	0.54	ACCwACC	0	0	0	0	1	0	kTTGACy	6	8	0	-470	0.577844	0.27	TGGGCy	6	13	1	-323	0.32287	2.19
PSBP_1	12	CACGTG	6	7	1	-189	0.00459933	2.84	CCwACC	5	8	4	-519	0.391874	-0.21	ACCwACC	1	2	2	-235	0.849572	1.29	kTTGACy	8	10	2	-537	0.170067	-0.43	TGGGCy	3	8	0	-257	0.911678	2.37
AT1G13930	12	CACGTG	6	7	0	-191	0.00459933	2.82	CCwACC	3	3	0	-348	0.833971	0.9	ACCwACC	0	0	0	0	1	0	kTTGACy	6	9	0	-443	0.577844	0.57	TGGGCy	7	12	1	-487	0.150313	0.12
AT1G69800	12	CACGTG	6	10	0	-257	0.00459933	2.65	CCwACC	2	2	0	-204	0.951988	1.45	ACCwACC	2	2	0	-203	0.540839	1.45	kTTGACy	5	9	2	-444	0.780569	0.55	TGGGCy	6	8	2	-233	0.32287	2.6
AT1G28640	12	CACGTG	6	9	0	-277	0.00459933	2.3	CCwACC	5	5	0	-490	0.391874	0.05	ACCwACC	1	1	0	-492	0.849572	0.02	kTTGACy	7	8	1	-340	0.353099	1.55	TGGGCy	4	8	0	-341	0.764965	1.54
MFP1	12	CACGTG	6	7	2	-290	0.00459933	1.91	CCwACC	3	3	0	-685	0.833971	-1.13	ACCwACC	1	1	0	-483	0.849572	0.05	kTTGACy	6	7	0	-680	0.577844	-1.68	TGGGCy	8	13	1	-265	0.0535719	2.92
ATCSLG1	12	CACGTG	6	7	1	-291	0.00459933	1.9	CCwACC	5	7	0	-289	0.391874	1.92	ACCwACC	2	3	0	-339	0.540839	0.95	kTTGACy	3	3	0	-264	0.976233	1.41	TGGGCy	3	3	1	-708	0.911678	-1.26
AT4G11350	12	CACGTG	6	14	0	-356	0.00459933	1.84	CCwACC	5	7	0	-550	0.391874	-0.48	ACCwACC	1	1	0	-935	0.849572	-1.52	kTTGACy	9	17	0	-426	0.0613905	1.02	TGGGCy	3	7	0	-638	0.911678	-1.29
AT1G47400	12	CACGTG	6	14	0	-368	0.00459933	1.68	CCwACC	2	3	0	-306	0.951988	1.15	ACCwACC	2	2	0	-387	0.540839	0.54	kTTGACy	7	12	2	-436	0.353099	0.74	TGGGCy	2	6	0	-129	0.978937	3.14
AT1G03940	12	CACGTG	6	12	0	-373	0.00459933	1.5	CCwACC	8	11	2	-284	0.0218308	2.46	ACCwACC	3	4	0	-281	0.250494	1.51	kTTGACy	6	8	0	-341	0.577844	1.54	TGGGCy	6	8	3	-329	0.32287	1.66
AT5G49280	12	CACGTG	6	7	1	-399	0.00459933	0.9	CCwACC	2	2	1	-520	0.951988	-0.1	ACCwACC	0	0	0	0	1	0	kTTGACy	8	10	0	-423	0.170067	0.82	TGGGCy	6	8	0	-398	0.32287	0.98
AT5G54000	36	CACGTG	12	15	0	-208	0.00469119	3.9	CCwACC	16	19	0	-479	0.130467	0.27	ACCwACC	8	8	0	-460	0.144924	0.37	kTTGACy	11	17	0	-587	0.991384	-1.28	TGGGCy	16	27	1	-282	0.330132	3.9
AT5G40390	45	CACGTG	14	22	0	-309	0.00475833	3.08	CCwACC	16	20	2	-509	0.476565	-0.18	ACCwACC	10	11	1	-451	0.111314	0.53	kTTGACy	28	40	0	-497	0.047774	0	TGGGCy	12	20	0	-561	0.975162	-0.99
APRR5	45	CACGTG	14	17	0	-331	0.00475833	2.39	CCwACC	12	14	0	-607	0.889931	-1.43	ACCwACC	4	4	0	-530	0.910792	-0.22	kTTGACy	24	38	0	-473	0.319108	0.52	TGGGCy	18	29	0	-348	0.531768	2.8
AT3G55090	45	CACGTG	14	16	1	-467	0.00475833	0.42	CCwACC	21	29	0	-481	0.0553956	0.3	ACCwACC	12	13	0	-379	0.0248719	1.48	kTTGACy	25	43	0	-438	0.221171	1.35	TGGGCy	17	33	0	-509	0.650204	-0.23
AT4G37710	69	CACGTG	19	25	1	-378	0.00512063	2.08	CCwACC	24	30	0	-476	0.500831	0.4	ACCwACC	12	12	0	-469	0.302613	0.34	kTTGACy	54	105	1	-396	4.52489e-07	3.61	TGGGCy	23	34	0	-589	0.881847	-1.86
CRU2	32	CACGTG	11	14	2	-250	0.00513397	3.22	CCwACC	12	15	0	-506	0.408205	-0.11	ACCwACC	8	8	0	-476	0.0845425	0.21	kTTGACy	9	10	0	-519	0.994696	-0.23	TGGGCy	13	25	0	-452	0.517285	0.78
AT1G59860	32	CACGTG	11	14	0	-252	0.00513397	3.2	CCwACC	13	14	0	-542	0.274659	-0.58	ACCwACC	8	8	0	-504	0.0845425	-0.06	kTTGACy	19	23	1	-475	0.15171	0.37	TGGGCy	23	56	3	-267	0.000212846	6
AT2G22500	32	CACGTG	11	14	0	-269	0.00513397	2.98	CCwACC	12	14	0	-492	0.408205	0.07	ACCwACC	5	5	0	-379	0.510133	0.92	kTTGACy	24	34	1	-412	0.00224788	1.73	TGGGCy	11	18	1	-415	0.780445	1.21
MFP2	32	CACGTG	11	15	0	-332	0.00513397	2.23	CCwACC	11	14	2	-475	0.555384	0.29	ACCwACC	8	8	1	-404	0.0845425	0.92	kTTGACy	16	36	0	-504	0.512265	-0.14	TGGGCy	12	31	0	-445	0.657763	1.01
AT1G62290	32	CACGTG	11	18	0	-346	0.00513397	2.23	CCwACC	13	14	0	-463	0.274659	0.44	ACCwACC	9	9	0	-455	0.0353896	0.44	kTTGACy	8	12	0	-381	0.998332	1.4	TGGGCy	15	26	1	-592	0.250368	-1.68
AT5G63770	32	CACGTG	11	12	0	-323	0.00513397	2.1	CCwACC	9	9	0	-300	0.816256	2.06	ACCwACC	3	3	0	-296	0.865795	1.21	kTTGACy	16	26	3	-471	0.512265	0.46	TGGGCy	12	17	0	-493	0.657763	0.06
AT1G75900	32	CACGTG	11	13	0	-472	0.00513397	0.31	CCwACC	15	22	1	-397	0.0932125	1.64	ACCwACC	4	5	1	-293	0.707014	1.59	kTTGACy	16	21	2	-411	0.512265	1.37	TGGGCy	10	12	0	-536	0.874182	-0.46
AT4G16820	50	CACGTG	15	20	0	-435	0.00518197	0.97	CCwACC	21	26	1	-532	0.153287	-0.61	ACCwACC	9	11	0	-523	0.302645	-0.29	kTTGACy	34	65	1	-424	0.00458238	2.05	TGGGCy	20	31	0	-505	0.527551	-0.15
AT1G06620	41	CACGTG	13	19	1	-316	0.00536617	2.75	CCwACC	11	13	0	-431	0.877132	0.83	ACCwACC	5	5	0	-483	0.734308	0.11	kTTGACy	30	61	4	-443	0.00127548	1.47	TGGGCy	10	17	2	-538	0.986394	-0.58
AT3G51450	41	CACGTG	13	16	1	-310	0.00536617	2.61	CCwACC	12	16	0	-400	0.793234	1.35	ACCwACC	5	5	0	-223	0.734308	2.14	kTTGACy	29	53	2	-448	0.0035617	1.24	TGGGCy	16	29	0	-354	0.586013	2.69
AT1G17010	55	CACGTG	16	24	0	-285	0.00551438	3.62	CCwACC	16	20	0	-517	0.824241	-0.3	ACCwACC	7	8	0	-455	0.710027	0.41	kTTGACy	30	36	3	-452	0.232829	0.94	TGGGCy	24	44	0	-435	0.312274	1.43
AT4G23060	28	CACGTG	10	16	0	-232	0.00552472	3.7	CCwACC	6	6	0	-432	0.952322	0.56	ACCwACC	0	0	0	0	1	0	kTTGACy	12	16	0	-588	0.790706	-1.26	TGGGCy	8	19	0	-429	0.919105	1.03
SBE2.1	28	CACGTG	10	13	1	-258	0.00552472	3.01	CCwACC	9	9	0	-559	0.656947	-0.64	ACCwACC	6	6	0	-520	0.216419	-0.19	kTTGACy	16	19	1	-609	0.241259	-1.69	TGGGCy	14	25	0	-516	0.173683	-0.32
AT2G19930	28	CACGTG	10	15	0	-289	0.00552472	2.81	CCwACC	8	9	0	-435	0.792133	0.65	ACCwACC	1	1	0	-782	0.987979	-0.98	kTTGACy	15	21	1	-455	0.372632	0.67	TGGGCy	7	12	0	-436	0.965083	0.74
AT4G16146	28	CACGTG	10	13	2	-285	0.00552472	2.67	CCwACC	9	10	0	-472	0.656947	0.28	ACCwACC	3	3	0	-653	0.797348	-0.93	kTTGACy	14	19	0	-466	0.52078	0.47	TGGGCy	13	30	0	-341	0.287771	2.98
CYP81D1	28	CACGTG	10	10	0	-280	0.00552472	2.39	CCwACC	8	11	0	-489	0.792133	0.09	ACCwACC	1	2	0	-524	0.987979	-0.12	kTTGACy	16	27	1	-451	0.241259	0.83	TGGGCy	11	16	0	-578	0.5824	-1.12
ACA8	28	CACGTG	10	12	0	-310	0.00552472	2.26	CCwACC	9	12	0	-619	0.656947	-1.46	ACCwACC	6	8	0	-600	0.216419	-1.01	kTTGACy	9	14	0	-333	0.975392	2.14	TGGGCy	7	16	2	-467	0.965083	0.42
AT2G22780	28	CACGTG	10	14	0	-335	0.00552472	2.11	CCwACC	8	11	0	-454	0.792133	0.5	ACCwACC	5	5	0	-409	0.389378	0.69	kTTGACy	14	33	14	-567	0.52078	-1.39	TGGGCy	12	28	0	-431	0.429486	1.22
RD20	28	CACGTG	10	21	3	-394	0.00552472	1.65	CCwACC	4	4	0	-701	0.995238	-1.41	ACCwACC	0	0	0	0	1	0	kTTGACy	12	14	0	-516	0.790706	-0.24	TGGGCy	7	14	1	-404	0.965083	1.21
AT1G71030	28	CACGTG	10	10	0	-389	0.00552472	1.19	CCwACC	5	5	0	-591	0.982944	-0.72	ACCwACC	1	1	0	-132	0.987979	1.27	kTTGACy	11	16	2	-527	0.883104	-0.41	TGGGCy	7	14	2	-423	0.965083	0.97
AT4G01130	16	CACGTG	7	9	0	-137	0.00552879	3.77	CCwACC	8	9	1	-498	0.141934	0	ACCwACC	4	4	0	-542	0.196268	-0.3	kTTGACy	4	5	0	-645	0.986199	-1.14	TGGGCy	7	15	3	-280	0.457893	2.93
PGM	16	CACGTG	7	10	0	-174	0.00552879	3.56	CCwACC	6	6	1	-587	0.480942	-0.76	ACCwACC	4	4	1	-545	0.196268	-0.32	kTTGACy	8	13	1	-490	0.55764	0.09	TGGGCy	10	22	3	-420	0.0539757	1.26
AT1G49520	16	CACGTG	7	15	0	-330	0.00552879	2.26	CCwACC	4	5	1	-666	0.850406	-1.31	ACCwACC	2	2	1	-923	0.701089	-2.09	kTTGACy	10	14	2	-351	0.197205	1.91	TGGGCy	1	2	0	-875	0.999683	-1.85
AT3G18570	16	CACGTG	7	8	1	-270	0.00552879	2.24	CCwACC	2	2	0	-402	0.988385	0.47	ACCwACC	1	1	0	-281	0.92001	0.75	kTTGACy	7	8	0	-228	0.740429	2.65	TGGGCy	3	8	0	-332	0.980038	1.63
AT1G10640	16	CACGTG	7	11	1	-338	0.00552879	1.84	CCwACC	8	8	1	-566	0.141934	-0.67	ACCwACC	5	5	1	-665	0.0718121	-1.3	kTTGACy	8	9	0	-604	0.55764	-1.11	TGGGCy	4	6	0	-177	0.930187	2.73
AT2G34850	16	CACGTG	7	8	0	-378	0.00552879	1.17	CCwACC	7	10	2	-439	0.286185	0.64	ACCwACC	3	3	1	-404	0.420301	0.56	kTTGACy	4	6	0	-468	0.986199	0.25	TGGGCy	4	8	0	-298	0.930187	1.96
AT3G28530	16	CACGTG	7	7	0	-414	0.00552879	0.77	CCwACC	5	6	0	-593	0.685809	-0.81	ACCwACC	2	2	0	-300	0.701089	0.97	kTTGACy	6	8	0	-458	0.875066	0.38	TGGGCy	4	10	0	-398	0.930187	1.09
AT3G01310	16	CACGTG	7	9	0	-568	0.00552879	-0.73	CCwACC	9	9	0	-508	0.0578077	-0.11	ACCwACC	3	3	0	-670	0.420301	-1.04	kTTGACy	6	7	0	-629	0.875066	-1.21	TGGGCy	7	11	0	-558	0.457893	-0.7
SPA4	16	CACGTG	7	8	2	-602	0.00552879	-1.03	CCwACC	6	9	0	-415	0.480942	0.86	ACCwACC	4	4	0	-350	0.196268	1.03	kTTGACy	10	12	1	-458	0.197205	0.47	TGGGCy	3	4	2	-146	0.980038	2.45
AT5G54930	9	CACGTG	5	7	2	-194	0.00558567	2.8	CCwACC	2	2	1	-262	0.868048	1.16	ACCwACC	1	1	0	-27	0.758439	1.64	kTTGACy	2	4	0	-522	0.976606	-0.16	TGGGCy	4	7	3	-266	0.506045	2.13
STT3A	9	CACGTG	5	8	0	-222	0.00558567	2.71	CCwACC	3	3	0	-423	0.642595	0.45	ACCwACC	2	2	0	-557	0.38665	-0.29	kTTGACy	5	8	3	-460	0.468605	0.37	TGGGCy	6	11	1	-286	0.0943721	2.44
AT3G08030	9	CACGTG	5	6	0	-184	0.00558567	2.67	CCwACC	4	6	0	-474	0.369793	0.2	ACCwACC	2	3	0	-441	0.38665	0.34	kTTGACy	3	3	0	-370	0.896967	0.77	TGGGCy	5	8	0	-657	0.257171	-1.57
AT5G49990	9	CACGTG	5	10	0	-261	0.00558567	2.6	CCwACC	3	3	1	-319	0.642595	1.08	ACCwACC	0	0	0	0	1	0	kTTGACy	5	5	1	-179	0.468605	2.48	TGGGCy	3	4	0	-300	0.759652	1.37
AT1G23750	9	CACGTG	5	6	1	-231	0.00558567	2.27	CCwACC	2	2	0	-966	0.868048	-2.3	ACCwACC	0	0	0	0	1	0	kTTGACy	6	9	0	-483	0.229393	0.15	TGGGCy	2	7	4	-347	0.925765	1.38
FDH	9	CACGTG	5	8	1	-280	0.00558567	2.14	CCwACC	2	2	0	-253	0.868048	1.2	ACCwACC	1	1	0	-53	0.758439	1.55	kTTGACy	5	9	0	-427	0.468605	0.73	TGGGCy	5	13	0	-676	0.257171	-2.24
ATGCN2	9	CACGTG	5	5	1	-245	0.00558567	1.97	CCwACC	3	6	0	-464	0.642595	0.28	ACCwACC	2	2	0	-143	0.38665	1.75	kTTGACy	4	4	0	-553	0.720356	-0.38	TGGGCy	2	5	0	-543	0.925765	-0.35
AT3G01960	9	CACGTG	5	5	0	-422	0.00558567	0.59	CCwACC	4	7	0	-254	0.369793	2.24	ACCwACC	3	4	0	-332	0.132389	1.15	kTTGACy	3	3	0	-446	0.896967	0.31	TGGGCy	2	3	0	-641	0.925765	-0.86
AT1G05170	9	CACGTG	5	5	1	-449	0.00558567	0.37	CCwACC	5	6	1	-537	0.157616	-0.33	ACCwACC	4	4	1	-552	0.0309802	-0.37	kTTGACy	5	6	1	-284	0.468605	1.82	TGGGCy	1	2	0	-492	0.989226	0.02
AT3G59580	9	CACGTG	5	6	1	-471	0.00558567	0.22	CCwACC	5	8	1	-483	0.157616	0.14	ACCwACC	4	5	1	-477	0.0309802	0.16	kTTGACy	3	3	1	-493	0.896967	0.02	TGGGCy	2	4	0	-706	0.925765	-1.45
AT4G23750	9	CACGTG	5	7	2	-521	0.00558567	-0.21	CCwACC	3	4	0	-452	0.642595	0.31	ACCwACC	1	1	0	-782	0.758439	-0.98	kTTGACy	6	11	3	-453	0.229393	0.51	TGGGCy	2	4	0	-414	0.925765	0.58
CRA1	24	CACGTG	9	14	1	-198	0.00579877	3.9	CCwACC	9	13	0	-511	0.439008	-0.17	ACCwACC	5	5	0	-457	0.267142	0.31	kTTGACy	8	10	0	-383	0.958057	1.26	TGGGCy	8	20	0	-454	0.795603	0.67
AT2G06520	24	CACGTG	9	9	0	-176	0.00579877	3.36	CCwACC	6	9	1	-428	0.879245	0.72	ACCwACC	1	2	0	-235	0.977388	1.29	kTTGACy	9	13	1	-471	0.904725	0.33	TGGGCy	11	22	0	-389	0.332857	1.77
AT2G28900	24	CACGTG	9	9	0	-239	0.00579877	2.7	CCwACC	8	8	1	-539	0.609125	-0.4	ACCwACC	1	1	0	-980	0.977388	-1.67	kTTGACy	10	15	0	-559	0.814602	-0.83	TGGGCy	11	20	0	-502	0.332857	-0.07
AT1G15230	24	CACGTG	9	12	0	-287	0.00579877	2.54	CCwACC	9	12	2	-450	0.439008	0.57	ACCwACC	3	3	0	-413	0.701869	0.51	kTTGACy	14	19	1	-556	0.230418	-0.89	TGGGCy	12	27	2	-447	0.199785	0.91
NDR1	24	CACGTG	9	10	0	-278	0.00579877	2.42	CCwACC	6	8	0	-455	0.879245	0.41	ACCwACC	1	1	0	-236	0.977388	0.91	kTTGACy	15	23	1	-361	0.125688	2.28	TGGGCy	10	18	1	-485	0.492696	0.18
AT3G20370	24	CACGTG	9	10	0	-302	0.00579877	2.15	CCwACC	6	8	2	-358	0.879245	1.37	ACCwACC	2	2	1	-417	0.884533	0.39	kTTGACy	14	19	1	-533	0.230418	-0.54	TGGGCy	9	16	1	-530	0.655576	-0.45
PDC2	24	CACGTG	9	11	2	-314	0.00579877	2.12	CCwACC	8	8	0	-516	0.609125	-0.18	ACCwACC	5	5	0	-617	0.267142	-0.93	kTTGACy	13	19	0	-409	0.370724	1.34	TGGGCy	12	25	1	-410	0.199785	1.52
AT4G14270	24	CACGTG	9	10	1	-356	0.00579877	1.56	CCwACC	7	10	1	-690	0.763496	-2.12	ACCwACC	4	5	0	-837	0.472781	-2.64	kTTGACy	10	11	0	-583	0.814602	-0.99	TGGGCy	10	23	2	-374	0.492696	2.06
AT4CL3	24	CACGTG	9	10	0	-391	0.00579877	1.17	CCwACC	14	26	2	-319	0.0129915	3.17	ACCwACC	10	14	2	-246	0.00119326	3.28	kTTGACy	10	11	0	-570	0.814602	-0.83	TGGGCy	13	34	0	-509	0.105495	-0.23
RHA2A	24	CACGTG	9	10	1	-456	0.00579877	0.45	CCwACC	10	13	0	-355	0.282192	1.79	ACCwACC	4	5	0	-162	0.472781	2.61	kTTGACy	7	8	1	-649	0.984456	-1.49	TGGGCy	5	6	0	-353	0.985006	1.23
AT4G32760	6	CACGTG	4	7	1	-226	0.00584855	2.5	CCwACC	1	1	0	-580	0.918462	-0.28	ACCwACC	0	0	0	0	1	0	kTTGACy	3	5	2	-531	0.632029	-0.26	TGGGCy	4	8	0	-674	0.172993	-1.74
AT3G46450	6	CACGTG	4	11	1	-290	0.00584855	2.4	CCwACC	4	6	0	-407	0.108348	0.77	ACCwACC	2	2	0	-325	0.214156	0.85	kTTGACy	3	3	0	-358	0.632029	0.84	TGGGCy	2	2	0	-230	0.759651	1.32
ATL6	6	CACGTG	4	5	0	-210	0.00584855	2.24	CCwACC	2	2	0	-104	0.664725	1.94	ACCwACC	1	1	0	-171	0.612114	1.14	kTTGACy	4	7	0	-328	0.320112	1.56	TGGGCy	1	2	0	-483	0.95121	0.07
AT5G52590	6	CACGTG	4	5	0	-265	0.00584855	1.81	CCwACC	0	0	0	0	1	0	ACCwACC	0	0	0	0	1	0	kTTGACy	1	1	0	-15	0.981831	1.68	TGGGCy	2	8	0	-458	0.759651	0.38
AT1G75770	6	CACGTG	4	6	1	-295	0.00584855	1.73	CCwACC	3	3	0	-400	0.335769	0.59	ACCwACC	1	1	0	-667	0.612114	-0.58	kTTGACy	4	6	1	-577	0.320112	-0.67	TGGGCy	4	9	1	-421	0.172993	0.8
MBD13	6	CACGTG	4	7	0	-361	0.00584855	1.26	CCwACC	0	0	0	0	1	0	ACCwACC	0	0	0	0	1	0	kTTGACy	4	5	1	-361	0.320112	1.06	TGGGCy	3	3	0	-566	0.446312	-0.41
AT4G07760	6	CACGTG	4	4	0	-330	0.00584855	1.17	CCwACC	1	1	0	-167	0.918462	1.15	ACCwACC	0	0	0	0	1	0	kTTGACy	1	1	0	-288	0.981831	0.73	TGGGCy	3	6	1	-534	0.446312	-0.31
AT1G04080	6	CACGTG	4	5	0	-427	0.00584855	0.55	CCwACC	0	0	0	0	1	0	ACCwACC	0	0	0	0	1	0	kTTGACy	0	0	0	0	1	0	TGGGCy	6	17	2	-173	0.00382355	4.66
CAB3	20	CACGTG	8	9	0	-148	0.0058531	3.65	CCwACC	5	9	1	-462	0.865591	0.37	ACCwACC	2	3	0	-349	0.811947	0.89	kTTGACy	8	11	0	-514	0.842365	-0.19	TGGGCy	7	13	0	-435	0.736746	0.78
ATCP1	20	CACGTG	8	11	0	-303	0.0058531	2.24	CCwACC	9	12	0	-402	0.212803	1.15	ACCwACC	2	2	0	-199	0.811947	1.47	kTTGACy	12	22	3	-315	0.216289	2.98	TGGGCy	6	11	0	-496	0.865836	0.01
AT3G53450	20	CACGTG	8	13	1	-390	0.0058531	1.35	CCwACC	9	11	0	-476	0.212803	0.24	ACCwACC	5	5	0	-400	0.156642	0.76	kTTGACy	16	25	0	-403	0.00425689	1.64	TGGGCy	6	9	0	-676	0.865836	-1.86
AT2G27500	20	CACGTG	8	11	0	-390	0.0058531	1.24	CCwACC	5	7	0	-348	0.865591	1.38	ACCwACC	0	0	0	0	1	0	kTTGACy	14	20	2	-545	0.0455348	-0.74	TGGGCy	7	9	0	-505	0.736746	-0.07
AT1G10090.b	20	CACGTG	8	10	1	-391	0.0058531	1.17	CCwACC	8	8	1	-334	0.367717	1.61	ACCwACC	2	2	1	-182	0.811947	1.55	kTTGACy	9	14	1	-433	0.710159	0.84	TGGGCy	8	14	1	-450	0.56781	0.61
ACC1	20	CACGTG	8	9	1	-400	0.0058531	1.02	CCwACC	11	19	1	-334	0.0446647	2.48	ACCwACC	7	10	0	-195	0.0190607	3.33	kTTGACy	10	15	0	-407	0.542637	1.22	TGGGCy	11	31	0	-567	0.118831	-1.35
IP5PII	20	CACGTG	8	12	1	-418	0.0058531	0.95	CCwACC	6	8	1	-495	0.72886	0.02	ACCwACC	3	3	1	-567	0.575496	-0.41	kTTGACy	12	19	4	-443	0.216289	0.82	TGGGCy	8	11	0	-597	0.56781	-1.15
AT3G01210	20	CACGTG	8	11	0	-487	0.0058531	0.12	CCwACC	9	11	2	-522	0.212803	-0.28	ACCwACC	3	3	0	-412	0.575496	0.51	kTTGACy	8	11	0	-435	0.842365	0.72	TGGGCy	12	23	3	-366	0.0518159	2.19
AT5G14700	46	CACGTG	14	20	0	-350	0.00591381	2.29	CCwACC	14	18	0	-369	0.750898	1.89	ACCwACC	3	3	0	-191	0.972574	1.85	kTTGACy	37	79	3	-342	9.517e-06	4.81	TGGGCy	10	18	0	-293	0.996792	3.02
AT2G41870	37	CACGTG	12	19	0	-309	0.0060121	2.86	CCwACC	11	16	1	-447	0.767632	0.7	ACCwACC	4	4	0	-382	0.809203	0.8	kTTGACy	11	13	0	-428	0.994058	0.87	TGGGCy	11	18	2	-477	0.920019	0.3
AT5G28430	37	CACGTG	12	14	0	-338	0.0060121	2.08	CCwACC	16	25	0	-470	0.159935	0.47	ACCwACC	7	9	0	-373	0.290601	1.3	kTTGACy	20	30	1	-501	0.313926	-0.07	TGGGCy	14	24	1	-437	0.644362	1.03
AT3G21890	37	CACGTG	12	19	1	-374	0.0060121	1.87	CCwACC	10	14	0	-486	0.862492	0.14	ACCwACC	3	3	0	-322	0.92215	1.06	kTTGACy	19	25	1	-459	0.437827	0.66	TGGGCy	10	16	0	-378	0.960845	1.66
ACS2	56	CACGTG	16	24	0	-384	0.00666733	1.93	CCwACC	19	23	1	-515	0.563816	-0.29	ACCwACC	10	13	0	-482	0.296519	0.19	kTTGACy	46	90	2	-384	2.35895e-07	3.74	TGGGCy	25	40	0	-513	0.258277	-0.34
AT1G32870	33	CACGTG	11	15	0	-300	0.00667548	2.66	CCwACC	12	13	0	-654	0.458462	-1.96	ACCwACC	5	5	0	-588	0.538882	-0.7	kTTGACy	25	41	1	-418	0.00142469	1.76	TGGGCy	18	35	0	-481	0.0579111	0.33
AT3G49760	33	CACGTG	11	14	1	-419	0.00667548	1.02	CCwACC	9	13	0	-551	0.845632	-0.67	ACCwACC	3	4	0	-593	0.879354	-0.66	kTTGACy	16	21	0	-419	0.579137	1.25	TGGGCy	6	10	0	-383	0.997702	1.26
AT3G01070	33	CACGTG	11	13	1	-440	0.00667548	0.72	CCwACC	12	15	0	-471	0.458462	0.35	ACCwACC	7	8	0	-392	0.197765	1.04	kTTGACy	21	32	1	-476	0.0613188	0.41	TGGGCy	13	20	0	-432	0.572844	1.01
TCH2	42	CACGTG	13	16	0	-324	0.00672494	2.41	CCwACC	14	16	0	-609	0.601549	-1.55	ACCwACC	7	7	0	-608	0.416324	-1.01	kTTGACy	21	34	0	-452	0.495017	0.92	TGGGCy	16	27	1	-520	0.633137	-0.41
AT4G15420	42	CACGTG	13	16	0	-335	0.00672494	2.26	CCwACC	18	24	1	-486	0.151983	0.19	ACCwACC	7	7	0	-493	0.416324	0.04	kTTGACy	21	27	1	-444	0.495017	0.96	TGGGCy	27	65	2	-294	0.00102744	5.71
ELI3_2	47	CACGTG	14	22	0	-370	0.00728358	2.08	CCwACC	16	18	0	-449	0.560686	0.71	ACCwACC	5	5	0	-408	0.835651	0.69	kTTGACy	28	47	0	-465	0.0894391	0.77	TGGGCy	16	32	0	-533	0.821198	-0.7
AT3G52800	29	CACGTG	10	12	0	-251	0.00731835	2.97	CCwACC	12	14	0	-487	0.261887	0.13	ACCwACC	4	4	0	-457	0.628943	0.28	kTTGACy	19	28	2	-374	0.0516247	2.27	TGGGCy	7	11	0	-481	0.973925	0.19
AT3G45680	29	CACGTG	10	10	1	-240	0.00731835	2.84	CCwACC	11	15	2	-572	0.400065	-1	ACCwACC	5	8	2	-510	0.420151	-0.12	kTTGACy	13	18	0	-451	0.726919	0.68	TGGGCy	7	14	0	-677	0.973925	-2.34
MYB28	29	CACGTG	10	12	1	-270	0.00731835	2.74	CCwACC	12	16	0	-418	0.261887	1.1	ACCwACC	8	11	0	-366	0.0511174	1.52	kTTGACy	13	15	1	-540	0.726919	-0.57	TGGGCy	5	7	0	-636	0.997459	-1.27
AT1G06160	29	CACGTG	10	11	1	-372	0.00731835	1.45	CCwACC	11	14	1	-558	0.400065	-0.79	ACCwACC	7	7	1	-537	0.119636	-0.36	kTTGACy	16	27	1	-436	0.305263	1.11	TGGGCy	14	24	1	-587	0.218796	-1.53
AT2G38250	29	CACGTG	10	16	0	-445	0.00731835	0.73	CCwACC	11	13	1	-560	0.400065	-0.78	ACCwACC	5	6	0	-561	0.420151	-0.54	kTTGACy	16	21	1	-473	0.305263	0.38	TGGGCy	10	16	0	-472	0.770669	0.35
AT1G03130	13	CACGTG	6	9	0	-84	0.00746747	4.32	CCwACC	7	8	1	-434	0.115695	0.62	ACCwACC	3	3	1	-309	0.292883	1.14	kTTGACy	6	8	2	-389	0.676623	1.07	TGGGCy	6	11	0	-380	0.412287	1.35
PIL6	13	CACGTG	6	9	2	-150	0.00746747	3.63	CCwACC	5	7	2	-423	0.473166	0.68	ACCwACC	1	1	0	-667	0.871543	-0.58	kTTGACy	12	14	1	-349	0.00127813	1.93	TGGGCy	3	6	0	-626	0.938283	-1.09
AT5G35790	13	CACGTG	6	7	0	-145	0.00746747	3.25	CCwACC	2	2	0	-83	0.966118	2.04	ACCwACC	1	1	0	-145	0.871543	1.23	kTTGACy	6	8	0	-475	0.676623	0.22	TGGGCy	3	6	0	-358	0.938283	1.19
TUA6	13	CACGTG	6	8	2	-210	0.00746747	2.83	CCwACC	2	2	0	-454	0.966118	0.21	ACCwACC	2	2	0	-453	0.585922	0.22	kTTGACy	5	6	0	-383	0.845535	0.97	TGGGCy	5	11	0	-200	0.634397	3.44
AT2G42750	13	CACGTG	6	12	1	-275	0.00746747	2.68	CCwACC	1	2	0	-137	0.995625	1.78	ACCwACC	1	1	0	-132	0.871543	1.27	kTTGACy	6	8	0	-324	0.676623	1.71	TGGGCy	5	22	0	-357	0.634397	2.29
PGR3	13	CACGTG	6	7	1	-208	0.00746747	2.67	CCwACC	3	5	0	-487	0.874278	0.08	ACCwACC	1	3	0	-539	0.871543	-0.24	kTTGACy	5	7	0	-523	0.845535	-0.23	TGGGCy	5	13	4	-486	0.634397	0.14
AT1G55670	13	CACGTG	6	6	1	-214	0.00746747	2.42	CCwACC	2	2	0	-210	0.966118	1.42	ACCwACC	0	0	0	0	1	0	kTTGACy	6	7	0	-566	0.676623	-0.63	TGGGCy	3	8	3	-359	0.938283	1.36
AT1G43670	13	CACGTG	6	7	1	-251	0.00746747	2.27	CCwACC	3	3	1	-383	0.874278	0.69	ACCwACC	2	2	1	-482	0.585922	0.07	kTTGACy	5	7	0	-361	0.845535	1.26	TGGGCy	9	17	0	-423	0.0296637	1.06
APE2	13	CACGTG	6	7	0	-284	0.00746747	1.97	CCwACC	3	4	0	-478	0.874278	0.13	ACCwACC	1	1	0	-230	0.871543	0.93	kTTGACy	8	11	3	-388	0.25924	1.26	TGGGCy	4	12	0	-244	0.822995	3.06
AT1G22180	13	CACGTG	6	8	0	-308	0.00746747	1.86	CCwACC	6	7	1	-375	0.261806	1.13	ACCwACC	3	3	1	-140	0.292883	2.16	kTTGACy	9	16	1	-267	0.114335	3.21	TGGGCy	6	9	2	-497	0.412287	0
AT4G35300	13	CACGTG	6	8	0	-328	0.00746747	1.67	CCwACC	5	5	0	-594	0.473166	-0.75	ACCwACC	2	2	0	-529	0.585922	-0.15	kTTGACy	5	6	1	-573	0.845535	-0.64	TGGGCy	4	7	0	-513	0.822995	-0.14
AT4G14090	13	CACGTG	6	12	0	-373	0.00746747	1.5	CCwACC	9	13	2	-282	0.0105058	2.7	ACCwACC	3	4	2	-281	0.292883	1.51	kTTGACy	6	8	0	-341	0.676623	1.54	TGGGCy	6	8	1	-240	0.412287	2.54
ADC2	13	CACGTG	6	6	0	-410	0.00746747	0.74	CCwACC	6	7	0	-581	0.261806	-0.77	ACCwACC	1	1	0	-326	0.871543	0.6	kTTGACy	5	10	0	-349	0.845535	1.63	TGGGCy	4	8	2	-355	0.822995	1.4
AT4G38060	13	CACGTG	6	7	1	-449	0.00746747	0.44	CCwACC	3	3	0	-794	0.874278	-1.78	ACCwACC	1	1	0	-782	0.871543	-0.98	kTTGACy	7	13	2	-427	0.462601	0.88	TGGGCy	2	4	0	-551	0.986328	-0.37
ATCSLG2	38	CACGTG	12	14	2	-328	0.00761067	2.21	CCwACC	9	11	0	-498	0.941144	0	ACCwACC	5	7	0	-432	0.668965	0.6	kTTGACy	19	23	0	-520	0.501363	-0.37	TGGGCy	9	18	0	-471	0.987295	0.38
AT5G25810	38	CACGTG	12	12	0	-582	0.00761067	-1.02	CCwACC	18	23	1	-380	0.0630551	1.96	ACCwACC	7	8	0	-254	0.315276	2.4	kTTGACy	12	13	0	-425	0.989448	0.91	TGGGCy	8	10	0	-413	0.995377	0.93
CYP71B14	52	CACGTG	15	27	0	-343	0.00770474	2.79	CCwACC	22	27	0	-499	0.137115	-0.03	ACCwACC	7	7	0	-477	0.651524	0.18	kTTGACy	25	36	1	-454	0.591212	0.9	TGGGCy	17	29	1	-440	0.876554	1.07
IAA19	52	CACGTG	15	18	1	-422	0.00770474	1.11	CCwACC	18	25	1	-504	0.523682	-0.11	ACCwACC	7	8	0	-446	0.651524	0.5	kTTGACy	25	32	1	-497	0.591212	0	TGGGCy	19	23	0	-451	0.718679	0.77
AT1G31330	25	CACGTG	9	9	0	-117	0.00787438	3.98	CCwACC	6	9	0	-407	0.903313	0.94	ACCwACC	2	3	0	-419	0.898097	0.47	kTTGACy	12	17	0	-515	0.606428	-0.25	TGGGCy	9	16	0	-371	0.710961	1.76
AT5G66110	25	CACGTG	9	12	1	-274	0.00787438	2.69	CCwACC	6	9	0	-342	0.903313	1.62	ACCwACC	3	3	0	-385	0.728546	0.68	kTTGACy	11	17	0	-490	0.748724	0.1	TGGGCy	10	19	0	-400	0.557115	1.47
AT5G57790	25	CACGTG	9	14	0	-312	0.00787438	2.41	CCwACC	8	8	0	-473	0.661843	0.24	ACCwACC	4	4	0	-676	0.506232	-1.24	kTTGACy	10	17	1	-532	0.85852	-0.49	TGGGCy	7	18	4	-366	0.919972	1.94
AT1G75100	25	CACGTG	9	12	0	-309	0.00787438	2.27	CCwACC	9	11	1	-441	0.497098	0.65	ACCwACC	3	3	0	-462	0.728546	0.21	kTTGACy	13	13	1	-439	0.448671	0.73	TGGGCy	11	20	1	-458	0.396068	0.61
AT4G02940	25	CACGTG	9	11	0	-328	0.00787438	1.96	CCwACC	7	8	0	-425	0.803028	0.71	ACCwACC	2	3	0	-211	0.898097	1.73	kTTGACy	11	14	1	-402	0.748724	1.24	TGGGCy	5	8	0	-529	0.989367	-0.31
AT4G29190	25	CACGTG	9	10	0	-332	0.00787438	1.82	CCwACC	10	11	0	-550	0.335736	-0.6	ACCwACC	4	4	0	-685	0.506232	-1.3	kTTGACy	14	21	0	-556	0.298774	-0.93	TGGGCy	7	16	0	-531	0.919972	-0.46
AT3G49810	25	CACGTG	9	15	2	-378	0.00787438	1.61	CCwACC	7	7	1	-452	0.803028	0.42	ACCwACC	2	2	0	-252	0.898097	1.21	kTTGACy	21	47	3	-387	0.000288411	2.63	TGGGCy	8	15	0	-711	0.835435	-2.88
AT5G41810	25	CACGTG	9	15	1	-429	0.00787438	0.92	CCwACC	8	12	1	-476	0.661843	0.25	ACCwACC	4	5	0	-422	0.506232	0.59	kTTGACy	16	23	1	-500	0.091675	-0.04	TGGGCy	5	7	0	-793	0.989367	-2.72
AT5G05320	25	CACGTG	9	11	0	-462	0.00787438	0.4	CCwACC	10	10	0	-417	0.335736	0.88	ACCwACC	2	2	0	-203	0.898097	1.45	kTTGACy	11	17	1	-552	0.748724	-0.78	TGGGCy	9	18	2	-434	0.710961	0.93
AT5G50670	25	CACGTG	9	13	0	-494	0.00787438	0.04	CCwACC	4	4	0	-312	0.987924	1.29	ACCwACC	2	2	0	-525	0.898097	-0.13	kTTGACy	14	22	1	-493	0.298774	0.07	TGGGCy	8	15	2	-482	0.835435	0.2
AT2G01430	25	CACGTG	9	11	1	-573	0.00787438	-0.87	CCwACC	8	10	0	-545	0.661843	-0.52	ACCwACC	3	3	0	-465	0.728546	0.19	kTTGACy	21	35	2	-456	0.000288411	0.85	TGGGCy	6	9	0	-471	0.967558	0.27
AT5G39410	17	CACGTG	7	9	0	-112	0.00819759	4.03	CCwACC	11	12	1	-430	0.00978533	0.81	ACCwACC	6	6	1	-367	0.0282164	1.11	kTTGACy	6	7	0	-357	0.912718	1.29	TGGGCy	9	16	0	-464	0.188163	0.46
AT5G06760	17	CACGTG	7	12	1	-175	0.00819759	3.89	CCwACC	5	6	1	-459	0.74202	0.32	ACCwACC	1	1	0	-653	0.931695	-0.53	kTTGACy	5	5	0	-302	0.968837	1.52	TGGGCy	6	10	1	-311	0.723499	2.05
AT1G79040	17	CACGTG	7	8	1	-116	0.00819759	3.76	CCwACC	3	5	0	-398	0.961827	0.77	ACCwACC	0	0	0	0	1	0	kTTGACy	6	7	1	-496	0.912718	0.01	TGGGCy	7	15	0	-379	0.53689	1.59
AT2G26500	17	CACGTG	7	8	0	-261	0.00819759	2.33	CCwACC	8	13	0	-534	0.191185	-0.46	ACCwACC	7	9	0	-472	0.00711216	0.26	kTTGACy	12	17	1	-524	0.0582958	-0.38	TGGGCy	6	17	0	-240	0.723499	3.7
AT1G62620	17	CACGTG	7	10	0	-325	0.00819759	1.9	CCwACC	4	4	0	-340	0.883755	1.1	ACCwACC	1	1	0	-215	0.931695	0.98	kTTGACy	7	9	0	-396	0.806035	1.06	TGGGCy	6	11	1	-473	0.723499	0.28
AT2G27260	17	CACGTG	7	13	0	-406	0.00819759	1.14	CCwACC	2	3	2	-549	0.991926	-0.3	ACCwACC	2	2	1	-396	0.733061	0.5	kTTGACy	9	11	0	-569	0.457441	-0.82	TGGGCy	7	8	1	-615	0.53689	-1.15
AT2G39050	17	CACGTG	7	9	0	-420	0.00819759	0.81	CCwACC	5	7	0	-362	0.74202	1.25	ACCwACC	1	2	0	-4	0.931695	2.43	kTTGACy	8	11	0	-375	0.646705	1.41	TGGGCy	3	5	0	-138	0.986495	2.8
AT1G52560	17	CACGTG	7	10	0	-490	0.00819759	0.08	CCwACC	4	5	2	-477	0.883755	0.16	ACCwACC	2	3	2	-332	0.733061	1	kTTGACy	8	10	0	-492	0.646705	0.06	TGGGCy	9	18	0	-304	0.188163	2.86
AT4G01970	17	CACGTG	7	11	0	-498	0.00819759	0	CCwACC	4	4	0	-467	0.883755	0.21	ACCwACC	1	1	0	-699	0.931695	-0.69	kTTGACy	11	16	1	-509	0.140923	-0.16	TGGGCy	6	11	0	-400	0.723499	1.12
LHCA3	21	CACGTG	8	9	0	-85	0.00823053	4.31	CCwACC	2	2	0	-210	0.998163	1.42	ACCwACC	0	0	0	0	1	0	kTTGACy	10	13	0	-512	0.624263	-0.18	TGGGCy	7	14	0	-345	0.787806	1.98
AT1G30380	21	CACGTG	8	9	0	-85	0.00823053	4.31	CCwACC	2	2	0	-311	0.998163	0.92	ACCwACC	0	0	0	0	1	0	kTTGACy	10	13	2	-496	0.624263	0.01	TGGGCy	9	18	2	-359	0.459235	2.04
AT3G28150	21	CACGTG	8	9	1	-201	0.00823053	3.1	CCwACC	10	12	0	-528	0.14228	-0.36	ACCwACC	5	6	0	-478	0.182371	0.16	kTTGACy	10	12	0	-376	0.624263	1.46	TGGGCy	8	16	2	-463	0.634626	0.47
MAPKKK20	21	CACGTG	8	8	1	-189	0.00823053	3.04	CCwACC	8	10	1	-474	0.430499	0.25	ACCwACC	6	7	1	-480	0.0743104	0.16	kTTGACy	8	8	0	-398	0.884078	0.98	TGGGCy	5	7	1	-620	0.959644	-1.13
AT5G07360	21	CACGTG	8	13	0	-359	0.00823053	1.74	CCwACC	5	6	0	-543	0.893726	-0.38	ACCwACC	3	4	0	-586	0.610025	-0.61	kTTGACy	10	13	0	-616	0.624263	-1.49	TGGGCy	8	20	0	-549	0.634626	-0.8
AT1G30360	21	CACGTG	8	9	0	-331	0.00823053	1.74	CCwACC	10	12	1	-348	0.14228	1.8	ACCwACC	6	6	1	-282	0.0743104	1.84	kTTGACy	8	11	0	-533	0.884078	-0.41	TGGGCy	11	20	0	-423	0.163401	1.15
AT2G20920	21	CACGTG	8	9	0	-336	0.00823053	1.68	CCwACC	3	5	0	-442	0.989429	0.43	ACCwACC	2	2	0	-228	0.833202	1.33	kTTGACy	8	9	0	-411	0.884078	0.9	TGGGCy	8	16	2	-261	0.634626	3.29
AT1G03905	21	CACGTG	8	11	0	-358	0.00823053	1.61	CCwACC	8	10	1	-450	0.430499	0.52	ACCwACC	3	3	0	-238	0.610025	1.56	kTTGACy	14	21	2	-452	0.0762206	0.72	TGGGCy	11	15	0	-544	0.163401	-0.63
AT_HSFC1	43	CACGTG	13	18	0	-273	0.00834267	3.32	CCwACC	11	17	0	-497	0.913674	0	ACCwACC	5	8	0	-371	0.772327	1.24	kTTGACy	19	23	1	-353	0.77247	2.41	TGGGCy	10	13	0	-483	0.992251	0.18
AT1G72140	43	CACGTG	13	14	1	-293	0.00834267	2.66	CCwACC	14	17	2	-364	0.642546	1.91	ACCwACC	8	9	1	-348	0.286231	1.56	kTTGACy	22	35	0	-512	0.433076	-0.3	TGGGCy	11	18	0	-551	0.981302	-0.79
AT1G10170	43	CACGTG	13	17	0	-330	0.00834267	2.4	CCwACC	14	17	1	-580	0.642546	-1.18	ACCwACC	5	6	1	-433	0.772327	0.55	kTTGACy	32	55	0	-371	0.000536356	3.26	TGGGCy	15	28	3	-532	0.781446	-0.64
AT2G23270	43	CACGTG	13	19	0	-399	0.00834267	1.49	CCwACC	12	15	0	-709	0.847454	-2.85	ACCwACC	3	3	0	-757	0.960867	-1.56	kTTGACy	36	70	1	-451	2.05737e-06	1.34	TGGGCy	11	16	0	-593	0.981302	-1.33
AT2G20670	43	CACGTG	13	14	0	-421	0.00834267	0.99	CCwACC	17	18	0	-444	0.27585	0.78	ACCwACC	8	8	0	-369	0.286231	1.26	kTTGACy	24	33	0	-492	0.218265	0.1	TGGGCy	9	19	2	-553	0.997169	-0.84
AT2G47000	43	CACGTG	13	16	0	-451	0.00834267	0.64	CCwACC	13	16	1	-684	0.755849	-2.6	ACCwACC	5	6	0	-628	0.772327	-1.11	kTTGACy	32	50	1	-411	0.000536356	2.12	TGGGCy	19	35	0	-484	0.317684	0.27
AT2G26040	34	CACGTG	11	20	1	-296	0.00855632	3.14	CCwACC	17	19	2	-563	0.0409049	-0.99	ACCwACC	9	9	0	-626	0.0506467	-1.34	kTTGACy	16	22	0	-385	0.642002	1.83	TGGGCy	18	38	1	-346	0.0786848	3.25
AT5G04380	34	CACGTG	11	13	0	-252	0.00855632	3.08	CCwACC	10	12	0	-452	0.774708	0.54	ACCwACC	4	4	0	-320	0.751989	1.23	kTTGACy	15	25	0	-511	0.760376	-0.23	TGGGCy	15	30	0	-391	0.352128	2.03
AT3G15950	34	CACGTG	11	11	1	-340	0.00855632	1.82	CCwACC	8	11	0	-423	0.935527	0.86	ACCwACC	3	3	0	-343	0.89168	0.93	kTTGACy	18	23	0	-572	0.374012	-1.24	TGGGCy	8	15	0	-448	0.984322	0.66
AT3G59350	34	CACGTG	11	16	1	-377	0.00855632	1.67	CCwACC	13	14	0	-517	0.367446	-0.25	ACCwACC	7	7	0	-543	0.219861	-0.41	kTTGACy	19	30	1	-470	0.253411	0.52	TGGGCy	11	21	2	-468	0.849681	0.46
AT4G16210	34	CACGTG	11	18	0	-393	0.00855632	1.54	CCwACC	12	16	0	-543	0.508106	-0.63	ACCwACC	7	7	0	-473	0.219861	0.22	kTTGACy	16	20	1	-527	0.642002	-0.46	TGGGCy	21	46	0	-441	0.00724897	1.32
AT1G47710	34	CACGTG	11	12	0	-427	0.00855632	0.85	CCwACC	13	16	0	-435	0.367446	0.87	ACCwACC	6	8	0	-493	0.37684	0.04	kTTGACy	15	27	4	-530	0.760376	-0.59	TGGGCy	15	29	0	-391	0.352128	1.99
AT1G77240	48	CACGTG	14	16	0	-358	0.00889385	1.94	CCwACC	16	20	1	-553	0.600899	-0.86	ACCwACC	10	11	1	-525	0.153613	-0.31	kTTGACy	18	22	0	-478	0.956303	0.31	TGGGCy	24	47	1	-428	0.0920239	1.65
AT1G23210	48	CACGTG	14	15	0	-428	0.00889385	0.93	CCwACC	12	14	0	-582	0.935084	-1.1	ACCwACC	6	6	0	-655	0.720765	-1.34	kTTGACy	36	61	0	-424	0.000185564	1.99	TGGGCy	22	45	0	-492	0.227353	0.12
ATMHX	39	CACGTG	12	16	1	-190	0.00952393	4.28	CCwACC	11	13	0	-501	0.828984	-0.04	ACCwACC	4	4	0	-363	0.840999	0.93	kTTGACy	15	19	1	-338	0.926185	2.42	TGGGCy	8	14	0	-504	0.996637	-0.08
AT1G31550	39	CACGTG	12	15	0	-196	0.00952393	4.07	CCwACC	9	11	0	-538	0.952274	-0.46	ACCwACC	1	1	0	-64	0.997886	1.51	kTTGACy	23	36	1	-402	0.13105	1.99	TGGGCy	10	16	0	-525	0.976636	-0.38
AT1G43780	39	CACGTG	12	13	0	-197	0.00952393	3.77	CCwACC	18	20	0	-528	0.0808045	-0.47	ACCwACC	10	10	0	-534	0.0494728	-0.4	kTTGACy	17	25	0	-405	0.788394	1.6	TGGGCy	13	22	0	-436	0.830709	1
ATHSP23.6_MITO	39	CACGTG	12	15	0	-242	0.00952393	3.45	CCwACC	14	22	2	-494	0.468293	0.05	ACCwACC	7	9	1	-444	0.340301	0.55	kTTGACy	22	26	2	-523	0.211703	-0.45	TGGGCy	28	64	1	-243	4.50745e-05	7.09
AT1G16850	39	CACGTG	12	15	1	-378	0.00952393	1.61	CCwACC	13	19	0	-532	0.6021	-0.52	ACCwACC	5	6	0	-451	0.691856	0.39	kTTGACy	15	25	0	-478	0.926185	0.33	TGGGCy	17	37	0	-399	0.358661	2.08
AR781	39	CACGTG	12	14	0	-388	0.00952393	1.42	CCwACC	13	16	0	-438	0.6021	0.82	ACCwACC	1	1	0	-826	0.997886	-1.14	kTTGACy	33	73	0	-393	3.46816e-06	3.1	TGGGCy	10	12	1	-604	0.976636	-1.28
AT4G16515	39	CACGTG	12	15	2	-422	0.00952393	1.01	CCwACC	14	18	2	-456	0.468293	0.61	ACCwACC	4	4	0	-301	0.840999	1.37	kTTGACy	24	31	0	-490	0.0744289	0.14	TGGGCy	16	22	1	-515	0.485472	-0.28
AT_HSP17.6A	30	CACGTG	10	12	0	-255	0.00953	2.92	CCwACC	9	15	1	-464	0.745099	0.45	ACCwACC	5	7	1	-383	0.450637	1.05	kTTGACy	17	21	1	-556	0.245772	-0.93	TGGGCy	24	61	2	-262	7.25663e-06	6.4
AOS	30	CACGTG	10	12	1	-263	0.00953	2.83	CCwACC	12	15	0	-432	0.309066	0.88	ACCwACC	3	3	0	-257	0.834602	1.45	kTTGACy	19	30	2	-467	0.0776178	0.57	TGGGCy	4	5	0	-564	0.99963	-0.51
AOX1A	30	CACGTG	10	15	1	-316	0.00953	2.45	CCwACC	10	12	0	-674	0.605154	-2.13	ACCwACC	4	4	0	-577	0.656374	-0.55	kTTGACy	22	33	3	-366	0.00544682	2.63	TGGGCy	12	22	0	-520	0.548862	-0.37
AT3G27540	30	CACGTG	10	13	0	-314	0.00953	2.3	CCwACC	9	11	1	-434	0.745099	0.73	ACCwACC	3	3	0	-148	0.834602	2.11	kTTGACy	17	22	0	-478	0.245772	0.31	TGGGCy	9	14	0	-551	0.897441	-0.69
AT3G21870	30	CACGTG	10	13	1	-314	0.00953	2.3	CCwACC	10	11	1	-475	0.605154	0.25	ACCwACC	3	3	1	-683	0.834602	-1.11	kTTGACy	12	17	1	-489	0.872925	0.12	TGGGCy	15	23	1	-386	0.162297	1.86
AT1G68250	30	CACGTG	10	16	0	-333	0.00953	2.29	CCwACC	10	12	0	-600	0.605154	-1.23	ACCwACC	4	4	0	-746	0.656374	-1.73	kTTGACy	10	17	0	-582	0.970447	-1.21	TGGGCy	13	36	0	-552	0.401609	-1.14
AT5G22460	30	CACGTG	10	12	0	-395	0.00953	1.23	CCwACC	8	9	0	-563	0.855479	-0.68	ACCwACC	4	4	0	-440	0.656374	0.4	kTTGACy	17	23	1	-516	0.245772	-0.31	TGGGCy	12	27	0	-567	0.548862	-1.26
CIPK21	30	CACGTG	10	14	0	-419	0.00953	1.02	CCwACC	3	3	1	-877	0.99952	-2.29	ACCwACC	1	1	1	-897	0.991236	-1.39	kTTGACy	16	21	0	-467	0.373253	0.48	TGGGCy	10	16	3	-515	0.810497	-0.24
AT1G31950	30	CACGTG	10	12	1	-542	0.00953	-0.53	CCwACC	8	8	0	-476	0.855479	0.21	ACCwACC	2	2	0	-504	0.946238	-0.02	kTTGACy	17	24	0	-510	0.245772	-0.21	TGGGCy	5	11	0	-736	0.998245	-2.76
CYP81D8	58	CACGTG	16	23	1	-384	0.00955227	1.89	CCwACC	27	34	0	-526	0.0337715	-0.58	ACCwACC	12	16	0	-425	0.131137	1	kTTGACy	47	89	1	-414	3.84048e-07	2.73	TGGGCy	19	33	0	-558	0.884497	-1.21
ATGSTU3	58	CACGTG	16	21	0	-500	0.00955227	-0.04	CCwACC	22	27	1	-380	0.31539	2.12	ACCwACC	9	9	1	-404	0.477575	0.97	kTTGACy	36	52	1	-436	0.0281978	1.53	TGGGCy	18	31	0	-547	0.929945	-0.96
AT4G25670	10	CACGTG	5	5	1	-116	0.00980163	2.97	CCwACC	4	6	0	-578	0.462946	-0.68	ACCwACC	2	2	0	-559	0.440936	-0.3	kTTGACy	6	6	1	-399	0.34594	0.84	TGGGCy	4	11	3	-494	0.606347	0.03
AT5G52420	10	CACGTG	5	6	1	-172	0.00980163	2.78	CCwACC	2	2	0	-391	0.905163	0.52	ACCwACC	1	1	0	-648	0.793717	-0.52	kTTGACy	2	2	0	-347	0.986814	0.74	TGGGCy	0	0	0	0	1	0
AT4G34630	10	CACGTG	5	7	0	-206	0.00980163	2.69	CCwACC	1	1	0	-608	0.984673	-0.38	ACCwACC	1	1	0	-607	0.793717	-0.37	kTTGACy	6	9	1	-644	0.34594	-1.53	TGGGCy	3	6	0	-234	0.825355	2.25
ALDH5F1	10	CACGTG	5	6	1	-233	0.00980163	2.26	CCwACC	4	4	0	-610	0.462946	-0.78	ACCwACC	1	1	0	-743	0.793717	-0.85	kTTGACy	3	4	1	-212	0.935775	1.99	TGGGCy	6	14	0	-313	0.158749	2.4
AT1G15290	10	CACGTG	5	6	1	-232	0.00980163	2.26	CCwACC	3	3	0	-411	0.719587	0.52	ACCwACC	1	1	0	-639	0.793717	-0.49	kTTGACy	3	3	0	-364	0.935775	0.8	TGGGCy	4	7	0	-680	0.606347	-1.68
AT1G77420	10	CACGTG	5	6	1	-283	0.00980163	1.83	CCwACC	3	3	0	-298	0.719587	1.2	ACCwACC	2	2	0	-428	0.440936	0.34	kTTGACy	4	9	2	-173	0.806414	3.39	TGGGCy	3	6	3	-297	0.825355	1.71
AT1G73920	10	CACGTG	5	7	1	-313	0.00980163	1.7	CCwACC	1	1	0	-440	0.984673	0.2	ACCwACC	1	1	0	-440	0.793717	0.2	kTTGACy	3	3	0	-486	0.935775	0.07	TGGGCy	3	4	0	-528	0.825355	-0.21
CYP707A1	10	CACGTG	5	7	1	-329	0.00980163	1.55	CCwACC	3	5	0	-689	0.719587	-1.49	ACCwACC	1	1	0	-577	0.793717	-0.27	kTTGACy	8	11	1	-486	0.0462441	0.13	TGGGCy	2	4	0	-177	0.950867	2.23
AT5G38010	10	CACGTG	5	5	0	-324	0.00980163	1.35	CCwACC	5	5	0	-319	0.230062	1.39	ACCwACC	1	1	0	-152	0.793717	1.2	kTTGACy	4	7	2	-611	0.806414	-1.04	TGGGCy	2	2	0	-619	0.950867	-0.59
AT2G31230	10	CACGTG	5	5	1	-337	0.00980163	1.25	CCwACC	4	5	2	-706	0.462946	-1.62	ACCwACC	3	3	1	-593	0.169507	-0.57	kTTGACy	5	9	2	-575	0.591269	-0.81	TGGGCy	5	9	1	-585	0.355593	-0.91
TTG2	10	CACGTG	5	11	1	-407	0.00980163	1.04	CCwACC	8	10	1	-264	0.00403941	2.57	ACCwACC	3	4	0	-303	0.169507	1.35	kTTGACy	6	8	0	-363	0.34594	1.32	TGGGCy	5	7	0	-250	0.355593	2.28
AT2G22240	10	CACGTG	5	12	3	-426	0.00980163	0.86	CCwACC	4	6	0	-540	0.462946	-0.36	ACCwACC	3	4	0	-578	0.169507	-0.56	kTTGACy	4	5	0	-303	0.806414	1.51	TGGGCy	3	5	1	-451	0.825355	0.36
AT5G20280	10	CACGTG	5	5	0	-397	0.00980163	0.78	CCwACC	4	4	0	-617	0.462946	-0.83	ACCwACC	1	1	0	-654	0.793717	-0.54	kTTGACy	6	7	2	-662	0.34594	-1.51	TGGGCy	4	9	0	-375	0.606347	1.28
AT1G80280	10	CACGTG	5	6	0	-487	0.00980163	0.09	CCwACC	3	3	0	-554	0.719587	-0.33	ACCwACC	1	1	0	-913	0.793717	-1.44	kTTGACy	7	8	1	-614	0.151694	-1.14	TGGGCy	2	3	2	-568	0.950867	-0.42
AT5G04500	44	CACGTG	13	16	0	-282	0.010251	3	CCwACC	13	15	1	-444	0.787137	0.72	ACCwACC	6	6	1	-353	0.636753	1.23	kTTGACy	19	26	0	-449	0.812216	0.85	TGGGCy	18	30	0	-391	0.483554	2.03
AT4G24160	44	CACGTG	13	20	0	-339	0.010251	2.46	CCwACC	15	17	1	-413	0.559627	1.21	ACCwACC	4	4	0	-548	0.90148	-0.35	kTTGACy	33	72	3	-411	0.00034412	2.55	TGGGCy	15	23	0	-517	0.81396	-0.32
ST	44	CACGTG	13	17	0	-434	0.010251	0.91	CCwACC	19	23	1	-657	0.135034	-2.67	ACCwACC	10	13	0	-582	0.0988688	-1.06	kTTGACy	32	49	1	-394	0.00104899	2.52	TGGGCy	21	43	0	-490	0.169293	0.16
CYP71A15	26	CACGTG	9	11	0	-230	0.01047	3.09	CCwACC	10	11	1	-579	0.390834	-0.94	ACCwACC	5	5	0	-610	0.327686	-0.87	kTTGACy	12	14	0	-606	0.675764	-1.41	TGGGCy	8	17	0	-463	0.868875	0.49
AT1G60730	26	CACGTG	9	11	0	-283	0.01047	2.48	CCwACC	10	10	0	-493	0.390834	0.04	ACCwACC	5	5	0	-474	0.327686	0.18	kTTGACy	16	25	2	-407	0.133099	1.57	TGGGCy	9	18	0	-532	0.760195	-0.51
MAPKKK17	26	CACGTG	9	12	1	-315	0.01047	2.2	CCwACC	11	14	1	-470	0.247579	0.35	ACCwACC	6	7	1	-481	0.168968	0.15	kTTGACy	11	15	1	-428	0.802227	0.93	TGGGCy	5	9	0	-690	0.992506	-2.01
WRKY17	26	CACGTG	9	18	0	-407	0.01047	1.33	CCwACC	10	11	0	-482	0.390834	0.17	ACCwACC	5	5	0	-517	0.327686	-0.15	kTTGACy	23	66	4	-409	2.58452e-05	2.49	TGGGCy	8	13	1	-670	0.868875	-2.17
MYB2	26	CACGTG	9	13	0	-456	0.01047	0.52	CCwACC	9	11	0	-363	0.553356	1.55	ACCwACC	4	4	0	-337	0.538695	1.12	kTTGACy	15	25	4	-465	0.236176	0.56	TGGGCy	10	17	0	-363	0.617962	1.93
ATDMC1	49	CACGTG	14	15	0	-251	0.0107719	3.32	CCwACC	12	12	0	-438	0.946079	0.71	ACCwACC	6	6	0	-463	0.739497	0.29	kTTGACy	18	21	0	-396	0.966631	1.61	TGGGCy	22	40	0	-485	0.265686	0.26
AT4G12580	49	CACGTG	14	20	0	-361	0.0107719	2.12	CCwACC	18	20	0	-517	0.402718	-0.3	ACCwACC	6	6	0	-518	0.739497	-0.17	kTTGACy	15	19	0	-485	0.996728	0.18	TGGGCy	16	28	0	-427	0.872382	1.29
AT4G29330	35	CACGTG	11	15	0	-263	0.0108222	3.16	CCwACC	14	16	2	-539	0.286166	-0.58	ACCwACC	7	7	1	-479	0.242775	0.17	kTTGACy	24	35	1	-490	0.0140517	0.14	TGGGCy	22	46	1	-264	0.00445761	5.51
AT1G03890	35	CACGTG	11	13	0	-259	0.0108222	2.99	CCwACC	11	11	0	-458	0.692348	0.45	ACCwACC	7	7	0	-516	0.242775	-0.17	kTTGACy	12	15	0	-466	0.970912	0.42	TGGGCy	12	21	2	-594	0.789602	-1.54
AT4G15230	35	CACGTG	11	13	1	-310	0.0108222	2.35	CCwACC	7	8	0	-408	0.978335	0.88	ACCwACC	1	1	0	-368	0.996022	0.45	kTTGACy	26	40	1	-424	0.00186904	1.61	TGGGCy	8	12	0	-572	0.98835	-0.9
AT3G10910	35	CACGTG	11	12	0	-307	0.0108222	2.3	CCwACC	14	16	1	-338	0.286166	2.22	ACCwACC	6	7	0	-193	0.404578	2.81	kTTGACy	15	17	1	-484	0.805896	0.19	TGGGCy	10	14	1	-598	0.936118	-1.31
SRG1	35	CACGTG	11	12	0	-308	0.0108222	2.28	CCwACC	18	23	1	-609	0.0261513	-1.86	ACCwACC	9	10	1	-575	0.0596777	-0.85	kTTGACy	17	26	0	-439	0.573505	1.03	TGGGCy	12	23	0	-412	0.789602	1.42
AT1G76580	35	CACGTG	11	14	0	-325	0.0108222	2.25	CCwACC	11	13	0	-474	0.692348	0.29	ACCwACC	6	7	0	-526	0.404578	-0.26	kTTGACy	21	33	3	-486	0.12168	0.22	TGGGCy	14	23	0	-390	0.542179	1.79
AT5G54130	35	CACGTG	11	14	0	-363	0.0108222	1.75	CCwACC	9	11	0	-388	0.893149	1.26	ACCwACC	4	4	0	-411	0.772392	0.6	kTTGACy	17	21	0	-458	0.573505	0.62	TGGGCy	13	20	0	-478	0.674931	0.3
AT2G18210	54	CACGTG	15	24	0	-364	0.0111201	2.27	CCwACC	16	18	0	-484	0.799385	0.19	ACCwACC	5	5	0	-568	0.911428	-0.54	kTTGACy	37	70	1	-404	0.00256952	2.71	TGGGCy	9	13	0	-555	0.999928	-0.72
AT5G66700	54	CACGTG	15	21	0	-455	0.0111201	0.67	CCwACC	25	32	0	-458	0.0429903	0.77	ACCwACC	10	10	0	-431	0.257549	0.73	kTTGACy	36	64	0	-399	0.00589187	2.74	TGGGCy	13	16	0	-411	0.994511	1.2
AT3G17130	54	CACGTG	15	18	0	-487	0.0111201	0.15	CCwACC	23	31	0	-594	0.122619	-1.87	ACCwACC	11	11	0	-588	0.15596	-1.04	kTTGACy	21	26	0	-410	0.943936	1.55	TGGGCy	18	30	0	-427	0.859021	1.34
ATVAMP713	22	CACGTG	8	10	0	-272	0.0112631	2.48	CCwACC	6	7	0	-423	0.815915	0.68	ACCwACC	3	4	0	-275	0.642616	1.55	kTTGACy	11	13	1	-577	0.536368	-1	TGGGCy	8	16	6	-380	0.695212	1.63
ATAMT1_2	22	CACGTG	8	8	0	-302	0.0112631	1.92	CCwACC	5	5	0	-273	0.916612	1.75	ACCwACC	0	0	0	0	1	0	kTTGACy	13	19	0	-452	0.223847	0.68	TGGGCy	5	10	0	-486	0.970771	0.12
AT1G10370	22	CACGTG	8	11	1	-353	0.0112631	1.67	CCwACC	10	15	1	-343	0.184415	2.08	ACCwACC	5	5	1	-270	0.209515	1.77	kTTGACy	10	17	0	-536	0.697508	-0.55	TGGGCy	8	18	2	-521	0.695212	-0.35
AT5G67300	22	CACGTG	8	9	0	-427	0.0112631	0.73	CCwACC	10	10	0	-499	0.184415	-0.01	ACCwACC	3	3	0	-705	0.642616	-1.25	kTTGACy	14	17	0	-426	0.117533	1.02	TGGGCy	9	12	0	-413	0.528601	1.02
AT1G80130	22	CACGTG	8	11	0	-482	0.0112631	0.17	CCwACC	7	8	0	-502	0.667934	-0.04	ACCwACC	2	2	0	-472	0.852261	0.12	kTTGACy	10	13	1	-425	0.697508	0.91	TGGGCy	9	20	3	-484	0.528601	0.2
LHCB4.2	14	CACGTG	6	7	0	-90	0.0114307	3.76	CCwACC	7	8	1	-529	0.16558	-0.31	ACCwACC	3	3	0	-309	0.335667	1.14	kTTGACy	8	11	0	-397	0.35832	1.16	TGGGCy	7	13	0	-458	0.295164	0.49
AT1G17650	14	CACGTG	6	9	0	-237	0.0114307	2.72	CCwACC	6	8	0	-547	0.333975	-0.48	ACCwACC	2	2	0	-679	0.627631	-0.89	kTTGACy	4	5	0	-396	0.96452	0.79	TGGGCy	9	15	0	-128	0.0542421	4.99
AT5G25090	14	CACGTG	6	8	0	-252	0.0114307	2.42	CCwACC	8	9	0	-617	0.0658092	-1.25	ACCwACC	3	3	0	-622	0.335667	-0.75	kTTGACy	5	8	0	-412	0.893649	0.84	TGGGCy	10	23	0	-353	0.016009	2.41
AT2G39930	14	CACGTG	6	7	1	-240	0.0114307	2.37	CCwACC	7	7	0	-481	0.16558	0.15	ACCwACC	2	2	0	-414	0.627631	0.41	kTTGACy	4	5	1	-477	0.96452	0.16	TGGGCy	5	10	1	-290	0.708991	2.28
AT3G01060	14	CACGTG	6	8	1	-281	0.0114307	2.13	CCwACC	3	3	0	-449	0.905645	0.29	ACCwACC	2	2	0	-556	0.627631	-0.28	kTTGACy	6	7	1	-377	0.758929	1.11	TGGGCy	11	20	1	-492	0.00350879	0.08
AT4G21680	14	CACGTG	6	9	0	-295	0.0114307	2.11	CCwACC	1	1	0	-117	0.997119	1.33	ACCwACC	0	0	0	0	1	0	kTTGACy	6	6	0	-537	0.758929	-0.33	TGGGCy	3	6	0	-475	0.957289	0.19
BETA_OHASE_2	14	CACGTG	6	7	1	-288	0.0114307	1.93	CCwACC	7	10	0	-399	0.16558	1.08	ACCwACC	1	2	0	-174	0.890305	1.59	kTTGACy	7	7	1	-587	0.566882	-0.82	TGGGCy	5	10	2	-483	0.708991	0.15
AT1G64470	14	CACGTG	6	8	1	-311	0.0114307	1.84	CCwACC	2	2	0	-767	0.976196	-1.32	ACCwACC	0	0	0	0	1	0	kTTGACy	5	9	0	-381	0.893649	1.21	TGGGCy	4	5	0	-327	0.868597	1.33
AT3G53370	14	CACGTG	6	6	1	-306	0.0114307	1.63	CCwACC	1	1	0	-281	0.997119	0.75	ACCwACC	1	1	0	-281	0.890305	0.75	kTTGACy	6	7	0	-356	0.758929	1.3	TGGGCy	3	4	2	-507	0.957289	-0.06
AT1G54030	14	CACGTG	6	6	0	-322	0.0114307	1.5	CCwACC	4	6	0	-505	0.759265	-0.06	ACCwACC	2	2	0	-417	0.627631	0.39	kTTGACy	6	6	0	-677	0.758929	-1.53	TGGGCy	7	14	0	-502	0.295164	-0.06
AT2G22010	14	CACGTG	6	7	1	-337	0.0114307	1.48	CCwACC	7	7	0	-477	0.16558	0.18	ACCwACC	3	3	0	-406	0.335667	0.55	kTTGACy	9	13	1	-475	0.18493	0.28	TGGGCy	5	11	0	-412	0.708991	0.98
AT3G51410	14	CACGTG	6	9	0	-389	0.0114307	1.13	CCwACC	8	9	0	-577	0.0658092	-0.83	ACCwACC	3	3	0	-621	0.335667	-0.74	kTTGACy	8	10	0	-509	0.35832	-0.12	TGGGCy	8	12	1	-551	0.141935	-0.64
AT1G21360	14	CACGTG	6	9	0	-390	0.0114307	1.12	CCwACC	4	5	0	-451	0.759265	0.36	ACCwACC	1	1	0	-707	0.890305	-0.72	kTTGACy	6	7	1	-359	0.758929	1.27	TGGGCy	2	3	0	-430	0.991168	0.4
AT5G27660	14	CACGTG	6	6	0	-367	0.0114307	1.11	CCwACC	5	6	0	-531	0.550494	-0.28	ACCwACC	2	2	0	-507	0.627631	-0.04	kTTGACy	5	5	0	-470	0.893649	0.21	TGGGCy	9	20	2	-148	0.0542421	5.44
AT4G38440	14	CACGTG	6	8	0	-397	0.0114307	0.99	CCwACC	5	5	0	-438	0.550494	0.46	ACCwACC	1	1	0	-95	0.890305	1.4	kTTGACy	7	11	0	-482	0.566882	0.17	TGGGCy	10	29	0	-422	0.016009	1.41
LAC1	14	CACGTG	6	7	1	-459	0.0114307	0.35	CCwACC	1	1	1	-222	0.997119	0.96	ACCwACC	1	1	1	-222	0.890305	0.96	kTTGACy	7	10	0	-596	0.566882	-1.08	TGGGCy	1	1	0	-932	0.999131	-1.51
AT2G30360	14	CACGTG	6	11	1	-671	0.0114307	-2	CCwACC	3	3	0	-825	0.905645	-1.97	ACCwACC	0	0	0	0	1	0	kTTGACy	5	5	0	-597	0.893649	-0.77	TGGGCy	5	9	1	-459	0.708991	0.4
ATGCN5	18	CACGTG	7	9	1	-299	0.0117049	2.07	CCwACC	6	6	0	-616	0.616166	-1.01	ACCwACC	2	2	0	-709	0.762071	-1.04	kTTGACy	8	9	0	-352	0.724342	1.52	TGGGCy	12	28	0	-426	0.018363	1.31
AT3G23570	18	CACGTG	7	7	1	-275	0.0117049	2.05	CCwACC	7	11	0	-419	0.420368	0.9	ACCwACC	5	7	0	-396	0.110265	0.93	kTTGACy	15	22	1	-376	0.00272532	1.98	TGGGCy	3	6	0	-379	0.990917	1.01
ATEXPA16	18	CACGTG	7	8	0	-295	0.0117049	1.99	CCwACC	8	13	2	-453	0.246326	0.55	ACCwACC	4	4	1	-609	0.26289	-0.77	kTTGACy	8	10	0	-500	0.724342	-0.02	TGGGCy	5	8	0	-392	0.899249	1.04
AT3G55940	18	CACGTG	7	7	1	-292	0.0117049	1.89	CCwACC	7	11	0	-587	0.420368	-1.03	ACCwACC	4	5	0	-529	0.26289	-0.24	kTTGACy	5	6	0	-600	0.979902	-0.87	TGGGCy	8	16	0	-430	0.420911	0.93
AT5G13930	18	CACGTG	7	8	1	-398	0.0117049	0.98	CCwACC	13	25	2	-314	0.00110172	3.19	ACCwACC	10	14	1	-256	6.16384e-05	3.15	kTTGACy	6	6	1	-523	0.940066	-0.21	TGGGCy	9	27	3	-521	0.250199	-0.43
AT4G36040	18	CACGTG	7	9	0	-406	0.0117049	0.95	CCwACC	7	9	0	-284	0.420368	2.23	ACCwACC	4	4	0	-223	0.26289	1.91	kTTGACy	10	13	0	-508	0.365224	-0.13	TGGGCy	6	12	0	-506	0.779902	-0.1
SUT4	18	CACGTG	7	7	1	-406	0.0117049	0.84	CCwACC	5	6	2	-642	0.790426	-1.23	ACCwACC	5	5	1	-607	0.110265	-0.85	kTTGACy	6	8	1	-592	0.940066	-0.93	TGGGCy	5	11	1	-472	0.899249	0.29
AT1G78660	18	CACGTG	7	8	0	-498	0.0117049	0	CCwACC	7	9	0	-426	0.420368	0.74	ACCwACC	4	4	0	-134	0.26289	2.53	kTTGACy	11	16	0	-398	0.207513	1.38	TGGGCy	6	11	0	-521	0.779902	-0.27
AT2G34810	40	CACGTG	12	14	1	-278	0.0117902	2.86	CCwACC	9	12	0	-443	0.961493	0.65	ACCwACC	2	2	0	-555	0.985833	-0.28	kTTGACy	21	34	1	-430	0.374294	1.36	TGGGCy	10	12	0	-324	0.982119	2.09
SAG13	40	CACGTG	12	20	0	-369	0.0117902	2	CCwACC	11	13	0	-311	0.854623	2.34	ACCwACC	6	7	0	-370	0.539377	1.17	kTTGACy	23	37	0	-406	0.170339	1.93	TGGGCy	13	21	0	-505	0.859088	-0.12
AT3G03250	7	CACGTG	4	4	1	-63	0.0120312	3.03	CCwACC	2	2	1	-890	0.751376	-1.93	ACCwACC	1	1	1	-983	0.668757	-1.69	kTTGACy	3	5	0	-589	0.751985	-0.71	TGGGCy	4	10	1	-310	0.281081	2.06
TRFL1	7	CACGTG	4	7	1	-190	0.0120312	2.83	CCwACC	4	6	1	-408	0.185998	0.76	ACCwACC	1	1	1	-37	0.668757	1.6	kTTGACy	3	3	0	-485	0.751985	0.07	TGGGCy	3	7	1	-449	0.570236	0.44
AT3G53670	7	CACGTG	4	5	1	-211	0.0120312	2.23	CCwACC	4	4	0	-610	0.185998	-0.78	ACCwACC	1	1	0	-887	0.668757	-1.35	kTTGACy	3	5	0	-327	0.751985	1.33	TGGGCy	4	5	1	-150	0.281081	2.71
AT1G02816	7	CACGTG	4	15	3	-343	0.0120312	2.08	CCwACC	2	3	0	-645	0.751376	-0.88	ACCwACC	1	1	0	-556	0.668757	-0.2	kTTGACy	4	4	1	-430	0.472088	0.47	TGGGCy	4	11	6	-207	0.281081	3.36
AT5G59430	7	CACGTG	4	6	2	-298	0.0120312	1.7	CCwACC	3	3	1	-360	0.448097	0.83	ACCwACC	1	1	0	-37	0.668757	1.6	kTTGACy	2	2	0	-818	0.928705	-1.57	TGGGCy	3	4	0	-163	0.570236	2.33
ATMPK7	7	CACGTG	4	6	2	-341	0.0120312	1.33	CCwACC	3	4	0	-421	0.448097	0.53	ACCwACC	1	1	0	-592	0.668757	-0.32	kTTGACy	3	3	1	-367	0.751985	0.79	TGGGCy	3	6	0	-142	0.570236	3.03
AT4G04750	7	CACGTG	4	6	1	-368	0.0120312	1.1	CCwACC	6	7	1	-354	0.00784325	1.32	ACCwACC	2	3	0	-174	0.272257	1.95	kTTGACy	3	4	0	-431	0.751985	0.46	TGGGCy	3	4	2	-690	0.570236	-1.34
AT3G19900	7	CACGTG	4	4	0	-341	0.0120312	1.09	CCwACC	2	2	1	-630	0.751376	-0.65	ACCwACC	2	2	1	-629	0.272257	-0.64	kTTGACy	6	9	2	-486	0.0545221	0.12	TGGGCy	2	4	0	-131	0.835417	2.55
AT2G30150	7	CACGTG	4	4	1	-358	0.0120312	0.97	CCwACC	3	3	1	-483	0.448097	0.08	ACCwACC	2	2	1	-354	0.272257	0.71	kTTGACy	4	7	0	-474	0.472088	0.21	TGGGCy	0	0	0	0	1	0
AT5G58070	7	CACGTG	4	5	1	-385	0.0120312	0.87	CCwACC	1	1	1	-451	0.946309	0.16	ACCwACC	1	1	1	-451	0.668757	0.16	kTTGACy	4	4	1	-542	0.472088	-0.3	TGGGCy	6	11	2	-201	0.0176944	3.42
AT2G31210	7	CACGTG	4	4	0	-373	0.0120312	0.87	CCwACC	4	5	2	-479	0.185998	0.14	ACCwACC	3	3	1	-604	0.0689015	-0.64	kTTGACy	7	10	1	-569	0.00651434	-0.78	TGGGCy	2	3	0	-507	0.835417	-0.05
AT1G09480	7	CACGTG	4	5	2	-418	0.0120312	0.62	CCwACC	3	6	3	-657	0.448097	-1.36	ACCwACC	2	2	0	-891	0.272257	-1.93	kTTGACy	2	2	1	-204	0.928705	1.45	TGGGCy	1	1	0	-21	0.970509	1.66
ATCSLA11	7	CACGTG	4	4	1	-433	0.0120312	0.45	CCwACC	2	4	0	-425	0.751376	0.5	ACCwACC	1	2	0	-196	0.668757	1.48	kTTGACy	5	7	0	-570	0.206131	-0.66	TGGGCy	3	5	0	-470	0.570236	0.21
AT1G11660	7	CACGTG	4	4	0	-436	0.0120312	0.43	CCwACC	3	4	2	-318	0.448097	1.25	ACCwACC	2	2	1	-388	0.272257	0.54	kTTGACy	5	7	1	-465	0.206131	0.3	TGGGCy	4	7	0	-115	0.281081	3.53
AT1G30640	7	CACGTG	4	6	1	-460	0.0120312	0.32	CCwACC	1	1	0	-893	0.946309	-1.37	ACCwACC	0	0	0	0	1	0	kTTGACy	3	3	0	-555	0.751985	-0.34	TGGGCy	6	11	2	-298	0.0176944	2.3
AT5G05870	7	CACGTG	4	6	0	-464	0.0120312	0.28	CCwACC	3	5	3	-413	0.448097	0.66	ACCwACC	1	1	0	-101	0.668757	1.38	kTTGACy	4	6	2	-716	0.472088	-1.86	TGGGCy	3	4	0	-613	0.570236	-0.8
AT2G24040	7	CACGTG	4	4	0	-483	0.0120312	0.1	CCwACC	2	2	0	-342	0.751376	0.76	ACCwACC	0	0	0	0	1	0	kTTGACy	3	3	1	-213	0.751985	1.72	TGGGCy	4	8	0	-428	0.281081	0.68
AKT2.3	7	CACGTG	4	4	1	-556	0.0120312	-0.4	CCwACC	3	4	0	-343	0.448097	1.07	ACCwACC	0	0	0	0	1	0	kTTGACy	4	5	2	-763	0.472088	-2.06	TGGGCy	1	3	0	-482	0.970509	0.09
AT1G70985	31	CACGTG	10	11	0	-213	0.0122168	3.29	CCwACC	8	9	0	-485	0.88076	0.13	ACCwACC	4	4	0	-264	0.682404	1.63	kTTGACy	17	22	0	-432	0.30788	1.06	TGGGCy	9	16	1	-404	0.91894	1.3
AT5G03180	31	CACGTG	10	19	0	-332	0.0122168	2.51	CCwACC	11	14	0	-413	0.504791	1.1	ACCwACC	4	5	0	-416	0.682404	0.63	kTTGACy	17	23	0	-493	0.30788	0.07	TGGGCy	12	27	1	-525	0.605084	-0.5
AT1G06550	31	CACGTG	10	12	0	-338	0.0122168	1.92	CCwACC	19	35	0	-282	0.00180552	4.44	ACCwACC	14	23	0	-233	4.42455e-05	4.42	kTTGACy	18	28	1	-477	0.194624	0.37	TGGGCy	10	32	11	-502	0.844889	-0.09
AT1G10020	31	CACGTG	10	12	0	-490	0.0122168	0.08	CCwACC	11	11	1	-500	0.504791	-0.02	ACCwACC	2	2	1	-382	0.952812	0.57	kTTGACy	11	14	0	-365	0.952125	1.72	TGGGCy	8	10	0	-360	0.963211	1.51
AT5G14730	45	CACGTG	13	19	0	-319	0.0124823	2.71	CCwACC	17	20	1	-445	0.355431	0.81	ACCwACC	7	8	0	-443	0.491552	0.53	kTTGACy	30	62	0	-383	0.0115179	3.13	TGGGCy	16	27	0	-492	0.75631	0.09
AT2G26390	45	CACGTG	13	18	0	-360	0.0124823	2.03	CCwACC	16	20	0	-531	0.476565	-0.52	ACCwACC	9	9	0	-479	0.202363	0.19	kTTGACy	33	57	0	-359	0.000687332	3.63	TGGGCy	8	14	0	-601	0.999545	-1.35
AT2G31860	45	CACGTG	13	17	0	-498	0.0124823	0	CCwACC	17	22	0	-532	0.355431	-0.56	ACCwACC	6	10	0	-516	0.659091	-0.2	kTTGACy	37	71	1	-430	3.52122e-06	1.97	TGGGCy	21	30	0	-576	0.20391	-1.5
CYP76C2	50	CACGTG	14	19	0	-287	0.0129458	3.19	CCwACC	13	16	2	-437	0.91652	0.84	ACCwACC	5	5	0	-643	0.873025	-1.13	kTTGACy	27	41	2	-421	0.2724	1.7	TGGGCy	19	34	0	-431	0.640363	1.34
PMZ	50	CACGTG	14	18	0	-324	0.0129458	2.56	CCwACC	20	25	1	-467	0.2323	0.52	ACCwACC	10	10	0	-510	0.185671	-0.13	kTTGACy	36	54	0	-334	0.000705466	4.18	TGGGCy	23	41	4	-492	0.214067	0.11
AT3G53600	50	CACGTG	14	20	1	-387	0.0129458	1.72	CCwACC	17	21	1	-482	0.561738	0.24	ACCwACC	9	10	1	-503	0.302645	-0.06	kTTGACy	40	89	2	-406	5.29978e-06	2.99	TGGGCy	18	30	3	-577	0.742731	-1.52
AT2G25625	55	CACGTG	15	22	0	-439	0.0132222	0.95	CCwACC	11	14	0	-380	0.992945	1.53	ACCwACC	4	4	0	-406	0.96869	0.63	kTTGACy	17	23	0	-528	0.997587	-0.51	TGGGCy	20	37	1	-467	0.73067	0.64
AT4G08170	65	CACGTG	17	24	0	-263	0.0133508	4	CCwACC	16	20	1	-412	0.963236	1.33	ACCwACC	8	8	0	-490	0.751033	0.07	kTTGACy	41	59	0	-507	0.0139025	-0.26	TGGGCy	18	32	0	-454	0.983217	0.85
AT3G43250	65	CACGTG	17	27	0	-573	0.0133508	-1.37	CCwACC	19	23	0	-518	0.833158	-0.34	ACCwACC	7	8	0	-466	0.855201	0.31	kTTGACy	42	60	0	-460	0.00710028	1	TGGGCy	16	27	1	-537	0.996191	-0.72
AT2G20880	36	CACGTG	11	13	0	-261	0.0135199	2.97	CCwACC	8	11	1	-412	0.958418	0.98	ACCwACC	2	3	0	-258	0.975673	1.44	kTTGACy	23	32	1	-364	0.0485795	2.62	TGGGCy	9	17	0	-634	0.9777	-1.96
AT1G71000	36	CACGTG	11	12	1	-273	0.0135199	2.71	CCwACC	17	27	1	-512	0.0717458	-0.26	ACCwACC	9	10	1	-365	0.0696766	1.46	kTTGACy	20	29	1	-472	0.256661	0.47	TGGGCy	20	43	0	-213	0.0376791	6.5
AAT1	36	CACGTG	11	15	0	-298	0.0135199	2.69	CCwACC	15	23	1	-442	0.216786	0.92	ACCwACC	10	13	1	-389	0.029681	1.36	kTTGACy	30	67	4	-441	1.8268e-05	1.6	TGGGCy	12	19	0	-486	0.82426	0.17
AT5G57500	36	CACGTG	11	20	0	-345	0.0135199	2.37	CCwACC	13	17	1	-594	0.463609	-1.39	ACCwACC	6	6	1	-549	0.432214	-0.43	kTTGACy	28	53	4	-413	0.000345798	2.13	TGGGCy	10	14	3	-628	0.949811	-1.7
AT5G64900	36	CACGTG	11	18	0	-394	0.0135199	1.52	CCwACC	10	11	1	-525	0.836854	-0.31	ACCwACC	4	4	1	-436	0.79145	0.43	kTTGACy	24	42	1	-374	0.0228679	2.78	TGGGCy	5	9	1	-564	0.999824	-0.69
CYP96A11	36	CACGTG	11	14	0	-383	0.0135199	1.49	CCwACC	7	9	0	-484	0.983143	0.14	ACCwACC	1	1	0	-211	0.996604	1	kTTGACy	13	19	0	-458	0.954628	0.59	TGGGCy	18	36	1	-489	0.133342	0.17
AT5G43030	36	CACGTG	11	13	0	-404	0.0135199	1.17	CCwACC	11	16	1	-535	0.731727	-0.52	ACCwACC	3	4	0	-592	0.912992	-0.65	kTTGACy	17	24	0	-363	0.634987	2.29	TGGGCy	14	18	0	-661	0.594684	-2.42
AT3G20500	36	CACGTG	11	13	1	-459	0.0135199	0.48	CCwACC	8	9	0	-548	0.958418	-0.52	ACCwACC	2	2	0	-256	0.975673	1.19	kTTGACy	17	21	0	-531	0.634987	-0.53	TGGGCy	12	32	0	-456	0.82426	0.81
AT1G76070	36	CACGTG	11	15	1	-543	0.0135199	-0.61	CCwACC	16	18	1	-461	0.130467	0.53	ACCwACC	4	4	1	-612	0.79145	-0.79	kTTGACy	24	44	2	-363	0.0228679	3.1	TGGGCy	16	22	1	-567	0.330132	-1.14
AT4G35690	27	CACGTG	9	16	0	-283	0.0136583	2.99	CCwACC	13	18	2	-471	0.0934539	0.38	ACCwACC	7	8	2	-438	0.0878819	0.58	kTTGACy	10	14	1	-473	0.921291	0.31	TGGGCy	8	13	0	-425	0.896535	0.91
AT2G14520	27	CACGTG	9	12	0	-270	0.0136583	2.74	CCwACC	10	13	1	-464	0.446329	0.42	ACCwACC	6	6	1	-384	0.192136	0.97	kTTGACy	8	11	0	-451	0.98651	0.53	TGGGCy	11	21	0	-401	0.522327	1.53
CYP81F4	27	CACGTG	9	9	0	-243	0.0136583	2.66	CCwACC	11	14	0	-502	0.296491	-0.06	ACCwACC	5	7	0	-378	0.358492	1.1	kTTGACy	13	17	0	-509	0.598735	-0.16	TGGGCy	7	11	0	-614	0.953589	-1.34
AT3G16450	27	CACGTG	9	9	1	-264	0.0136583	2.44	CCwACC	5	8	0	-500	0.977476	-0.02	ACCwACC	2	2	0	-417	0.920878	0.39	kTTGACy	15	20	0	-637	0.302254	-2.17	TGGGCy	8	12	0	-514	0.896535	-0.2
AT5G51520	27	CACGTG	9	11	0	-347	0.0136583	1.74	CCwACC	9	12	0	-351	0.606869	1.76	ACCwACC	4	5	0	-203	0.570034	2.29	kTTGACy	17	31	2	-411	0.0985759	1.67	TGGGCy	8	13	0	-563	0.896535	-0.82
ATTPS11	27	CACGTG	9	16	0	-479	0.0136583	0.25	CCwACC	5	6	0	-508	0.977476	-0.08	ACCwACC	4	4	0	-604	0.570034	-0.74	kTTGACy	18	29	0	-572	0.0464961	-1.4	TGGGCy	7	13	0	-594	0.953589	-1.21
AT5G14760	27	CACGTG	9	12	0	-510	0.0136583	-0.15	CCwACC	8	10	0	-556	0.753509	-0.64	ACCwACC	3	3	0	-529	0.776219	-0.18	kTTGACy	12	16	0	-464	0.737387	0.46	TGGGCy	7	14	0	-365	0.953589	1.72
AT2G34930	41	CACGTG	12	16	0	-314	0.0144484	2.55	CCwACC	10	12	0	-437	0.934517	0.73	ACCwACC	4	4	0	-301	0.868214	1.37	kTTGACy	27	46	3	-442	0.0202533	1.3	TGGGCy	16	26	2	-445	0.586013	0.92
UGT1	41	CACGTG	12	12	0	-311	0.0144484	2.25	CCwACC	15	17	0	-450	0.428012	0.68	ACCwACC	8	8	0	-480	0.242297	0.17	kTTGACy	26	37	2	-433	0.0417115	1.36	TGGGCy	14	22	1	-512	0.80631	-0.24
OPR2	41	CACGTG	12	15	0	-340	0.0144484	2.12	CCwACC	18	20	2	-412	0.12527	1.33	ACCwACC	5	5	0	-424	0.734308	0.57	kTTGACy	30	56	1	-326	0.00127548	4.46	TGGGCy	16	29	0	-524	0.586013	-0.5
AT5G53980	41	CACGTG	12	15	1	-344	0.0144484	2.07	CCwACC	17	21	1	-560	0.20352	-1	ACCwACC	5	5	1	-473	0.734308	0.19	kTTGACy	24	31	0	-512	0.135295	-0.28	TGGGCy	15	19	1	-479	0.705157	0.27
AT4G25260	41	CACGTG	12	15	1	-384	0.0144484	1.53	CCwACC	13	17	0	-410	0.684438	1.25	ACCwACC	4	4	0	-439	0.868214	0.4	kTTGACy	20	29	0	-433	0.55858	1.2	TGGGCy	17	26	1	-561	0.45934	-1.13
AT4G04330	41	CACGTG	12	16	2	-407	0.0144484	1.26	CCwACC	12	13	0	-534	0.793234	-0.46	ACCwACC	8	8	0	-651	0.242297	-1.51	kTTGACy	20	24	1	-566	0.55858	-1.17	TGGGCy	19	35	1	-451	0.231188	0.95
AT_HSFA7B	41	CACGTG	12	15	0	-434	0.0144484	0.85	CCwACC	16	20	0	-538	0.306168	-0.63	ACCwACC	9	9	0	-593	0.134326	-0.99	kTTGACy	23	30	1	-500	0.215118	-0.05	TGGGCy	23	58	1	-244	0.0233998	6.72
AT2G24540	41	CACGTG	12	15	0	-522	0.0144484	-0.33	CCwACC	18	25	0	-454	0.12527	0.75	ACCwACC	9	12	0	-413	0.134326	1.02	kTTGACy	24	38	1	-509	0.135295	-0.25	TGGGCy	12	27	0	-449	0.936521	0.87
LHCB5	23	CACGTG	8	8	0	-128	0.0150452	3.64	CCwACC	4	5	0	-457	0.978007	0.31	ACCwACC	1	1	0	-777	0.973519	-0.97	kTTGACy	11	14	1	-475	0.614884	0.29	TGGGCy	10	19	0	-377	0.426097	1.82
AT5G48490	23	CACGTG	8	11	0	-235	0.0150452	3.03	CCwACC	11	14	0	-466	0.123363	0.4	ACCwACC	6	7	0	-409	0.107513	0.81	kTTGACy	7	9	0	-446	0.976756	0.53	TGGGCy	9	18	3	-430	0.594496	0.99
AT5G59450	23	CACGTG	8	10	0	-264	0.0150452	2.57	CCwACC	7	8	0	-366	0.718471	1.29	ACCwACC	1	1	0	-626	0.973519	-0.44	kTTGACy	17	42	2	-348	0.0127204	3.37	TGGGCy	6	6	0	-305	0.941178	1.64
AT3G15630	23	CACGTG	8	9	0	-325	0.0150452	1.8	CCwACC	4	5	0	-409	0.978007	0.69	ACCwACC	2	2	0	-455	0.869311	0.21	kTTGACy	14	25	1	-429	0.169326	1.19	TGGGCy	6	13	2	-599	0.941178	-1.27
AT1G55240	23	CACGTG	8	10	1	-360	0.0150452	1.51	CCwACC	9	11	0	-452	0.380202	0.52	ACCwACC	4	4	0	-275	0.438508	1.55	kTTGACy	15	19	1	-516	0.0842382	-0.28	TGGGCy	5	7	0	-566	0.978991	-0.63
AT3G15760	23	CACGTG	8	11	0	-547	0.0150452	-0.57	CCwACC	6	8	0	-344	0.850308	1.51	ACCwACC	2	2	0	-236	0.869311	1.29	kTTGACy	13	24	1	-491	0.294725	0.1	TGGGCy	8	13	0	-391	0.748927	1.33
AT5G47230	46	CACGTG	13	14	0	-281	0.0150699	2.82	CCwACC	16	22	0	-469	0.519111	0.46	ACCwACC	5	7	0	-422	0.821338	0.69	kTTGACy	31	59	1	-342	0.0081506	4.15	TGGGCy	16	24	0	-475	0.790517	0.38
AT1G22880	46	CACGTG	13	14	1	-383	0.0150699	1.49	CCwACC	14	16	0	-614	0.750898	-1.62	ACCwACC	7	7	0	-648	0.516017	-1.38	kTTGACy	34	56	0	-416	0.000447194	2.11	TGGGCy	17	37	1	-522	0.692173	-0.52
AT3G44860	32	CACGTG	10	11	0	-180	0.0154362	3.67	CCwACC	9	12	0	-409	0.816256	1.06	ACCwACC	3	4	0	-368	0.865795	0.9	kTTGACy	21	36	1	-397	0.040674	2.09	TGGGCy	10	15	1	-603	0.874182	-1.42
AT3G46700	32	CACGTG	10	10	0	-174	0.0154362	3.56	CCwACC	7	10	0	-528	0.955313	-0.33	ACCwACC	4	5	0	-456	0.707014	0.32	kTTGACy	17	27	2	-534	0.373704	-0.66	TGGGCy	8	14	0	-579	0.972129	-1.06
AT5G58430	32	CACGTG	10	13	0	-313	0.0154362	2.31	CCwACC	10	11	1	-561	0.697292	-0.73	ACCwACC	3	3	0	-639	0.865795	-0.85	kTTGACy	23	38	2	-433	0.0067553	1.38	TGGGCy	10	18	0	-611	0.874182	-1.68
AT2G31940	32	CACGTG	10	14	0	-329	0.0154362	2.19	CCwACC	8	11	0	-362	0.902262	1.56	ACCwACC	4	5	0	-323	0.707014	1.36	kTTGACy	17	28	0	-453	0.373704	0.81	TGGGCy	10	14	0	-504	0.874182	-0.08
AT4G01240	32	CACGTG	10	13	1	-327	0.0154362	2.14	CCwACC	13	15	0	-481	0.274659	0.22	ACCwACC	5	5	0	-376	0.510133	0.94	kTTGACy	23	41	0	-407	0.0067553	2.01	TGGGCy	12	20	0	-648	0.657763	-2.35
ATTPS03	32	CACGTG	10	18	0	-388	0.0154362	1.61	CCwACC	7	9	0	-177	0.955313	3.35	ACCwACC	3	4	0	-83	0.865795	2.89	kTTGACy	12	14	0	-553	0.926958	-0.72	TGGGCy	4	12	0	-618	0.999837	-1.45
AT5G13800	32	CACGTG	10	14	0	-382	0.0154362	1.5	CCwACC	9	11	0	-322	0.816256	2.02	ACCwACC	3	3	0	-413	0.865795	0.51	kTTGACy	16	18	0	-566	0.512265	-1.01	TGGGCy	15	30	0	-425	0.250368	1.38
AT1G15430	32	CACGTG	10	12	0	-417	0.0154362	0.97	CCwACC	15	17	1	-399	0.0932125	1.41	ACCwACC	5	5	0	-586	0.510133	-0.68	kTTGACy	23	37	1	-289	0.0067553	4.41	TGGGCy	15	24	2	-463	0.250368	0.58
AT1G76790	32	CACGTG	10	11	0	-426	0.0154362	0.82	CCwACC	12	16	1	-465	0.408205	0.45	ACCwACC	7	9	0	-324	0.176598	1.81	kTTGACy	17	23	0	-453	0.373704	0.74	TGGGCy	11	16	0	-479	0.780445	0.25
AT1G11100	32	CACGTG	10	12	0	-525	0.0154362	-0.33	CCwACC	12	14	1	-489	0.408205	0.1	ACCwACC	5	6	0	-395	0.510133	0.87	kTTGACy	18	31	2	-392	0.2498	2.04	TGGGCy	14	26	0	-385	0.375893	1.99
AT2G02810	51	CACGTG	14	19	1	-295	0.015444	3.07	CCwACC	11	13	0	-554	0.98265	-0.71	ACCwACC	8	8	0	-485	0.472587	0.12	kTTGACy	29	39	1	-509	0.153008	-0.25	TGGGCy	20	38	0	-385	0.572169	2.41
AT1G79680	51	CACGTG	14	18	0	-600	0.015444	-1.51	CCwACC	15	18	0	-448	0.804279	0.73	ACCwACC	4	4	0	-386	0.951881	0.77	kTTGACy	37	65	2	-462	0.000467471	0.98	TGGGCy	9	13	0	-482	0.999795	0.19
RKF3	56	CACGTG	15	20	1	-251	0.0156203	3.84	CCwACC	19	24	0	-650	0.563816	-2.6	ACCwACC	5	5	0	-669	0.926491	-1.33	kTTGACy	37	55	2	-425	0.00659009	1.86	TGGGCy	18	30	2	-431	0.899463	1.26
AT3G16860	56	CACGTG	15	18	0	-367	0.0156203	1.92	CCwACC	17	17	1	-389	0.767981	1.55	ACCwACC	9	9	0	-393	0.433765	1.09	kTTGACy	42	66	1	-460	5.4411e-05	1.05	TGGGCy	20	37	0	-461	0.763901	0.76
CYN	11	CACGTG	5	5	0	-117	0.0157765	2.96	CCwACC	5	6	1	-553	0.30958	-0.47	ACCwACC	2	2	0	-390	0.492448	0.53	kTTGACy	5	10	1	-474	0.6961	0.25	TGGGCy	6	14	0	-279	0.236592	2.85
SNF4	11	CACGTG	5	7	0	-217	0.0157765	2.58	CCwACC	4	5	0	-476	0.550584	0.16	ACCwACC	2	2	0	-519	0.492448	-0.1	kTTGACy	6	7	1	-427	0.465471	0.65	TGGGCy	3	6	0	-243	0.875	2.17
AT3G20390	11	CACGTG	5	5	0	-179	0.0157765	2.48	CCwACC	5	10	0	-374	0.30958	1.36	ACCwACC	2	4	0	-127	0.492448	2.58	kTTGACy	4	5	0	-680	0.86945	-1.42	TGGGCy	0	0	0	0	1	0
AT5G59480	11	CACGTG	5	7	1	-248	0.0157765	2.3	CCwACC	4	5	0	-531	0.550584	-0.26	ACCwACC	1	1	0	-861	0.823844	-1.26	kTTGACy	6	8	1	-587	0.465471	-0.88	TGGGCy	3	4	0	-585	0.875	-0.6
PIF4	11	CACGTG	5	10	1	-338	0.0157765	1.75	CCwACC	4	6	0	-516	0.550584	-0.15	ACCwACC	2	2	0	-623	0.492448	-0.61	kTTGACy	10	14	1	-535	0.00461485	-0.49	TGGGCy	4	9	0	-462	0.692967	0.37
AT1G24530	11	CACGTG	5	7	2	-337	0.0157765	1.48	CCwACC	3	3	1	-347	0.782963	0.91	ACCwACC	1	1	0	-508	0.823844	-0.03	kTTGACy	8	16	2	-457	0.0976161	0.56	TGGGCy	3	5	1	-621	0.875	-0.96
AT3G14415	11	CACGTG	5	5	0	-317	0.0157765	1.4	CCwACC	5	8	0	-546	0.30958	-0.47	ACCwACC	4	4	0	-454	0.0638398	0.3	kTTGACy	6	8	3	-604	0.465471	-1.05	TGGGCy	4	6	3	-284	0.692967	1.82
AT3G03790	11	CACGTG	5	8	1	-356	0.0157765	1.39	CCwACC	5	5	0	-506	0.30958	-0.06	ACCwACC	2	2	0	-682	0.492448	-0.9	kTTGACy	5	6	0	-394	0.6961	0.88	TGGGCy	5	16	0	-548	0.454761	-0.7
AT1G14580	11	CACGTG	5	11	0	-387	0.0157765	1.27	CCwACC	6	7	0	-492	0.13464	0.05	ACCwACC	1	1	0	-861	0.823844	-1.26	kTTGACy	6	7	0	-608	0.465471	-1.01	TGGGCy	7	16	0	-492	0.0938809	0.07
AT3G60520	11	CACGTG	5	6	0	-437	0.0157765	0.51	CCwACC	4	5	0	-538	0.550584	-0.31	ACCwACC	1	1	0	-371	0.823844	0.44	kTTGACy	7	15	2	-529	0.246331	-0.42	TGGGCy	2	3	0	-504	0.967727	-0.03
AT3G21670	11	CACGTG	5	9	1	-511	0.0157765	-0.14	CCwACC	4	4	0	-554	0.550584	-0.39	ACCwACC	1	1	0	-209	0.823844	1	kTTGACy	5	5	0	-307	0.6961	1.48	TGGGCy	2	3	0	-155	0.967727	2.07
AT5G01530	19	CACGTG	7	8	1	-85	0.0161785	4.07	CCwACC	3	3	0	-214	0.979724	1.71	ACCwACC	0	0	0	0	1	0	kTTGACy	6	8	2	-541	0.95948	-0.42	TGGGCy	6	10	0	-442	0.827109	0.61
PSAE_1	19	CACGTG	7	7	1	-99	0.0161785	3.67	CCwACC	4	6	0	-481	0.931491	0.14	ACCwACC	0	0	0	0	1	0	kTTGACy	10	13	0	-513	0.455085	-0.19	TGGGCy	9	16	0	-345	0.317708	2.12
SDH2_1	19	CACGTG	7	7	1	-246	0.0161785	2.32	CCwACC	5	5	1	-516	0.831408	-0.14	ACCwACC	0	0	0	0	1	0	kTTGACy	12	12	0	-330	0.151632	2.02	TGGGCy	10	17	0	-239	0.175189	3.71
AT2G01890	19	CACGTG	7	8	0	-316	0.0161785	1.79	CCwACC	8	12	0	-469	0.305751	0.34	ACCwACC	5	6	0	-461	0.132542	0.31	kTTGACy	11	14	2	-597	0.284349	-1.3	TGGGCy	6	7	0	-423	0.827109	0.68
AT1G78570	19	CACGTG	7	8	2	-327	0.0161785	1.68	CCwACC	15	27	2	-317	8.29326e-05	3.26	ACCwACC	11	16	1	-255	1.53506e-05	3.38	kTTGACy	8	9	0	-524	0.789482	-0.27	TGGGCy	9	27	0	-521	0.317708	-0.43
ATEXPA10	19	CACGTG	7	12	0	-421	0.0161785	0.92	CCwACC	4	4	1	-489	0.931491	0.06	ACCwACC	1	1	0	-64	0.950193	1.51	kTTGACy	9	9	0	-587	0.634774	-0.93	TGGGCy	5	11	0	-458	0.925014	0.45
AT4G15210	19	CACGTG	7	7	1	-401	0.0161785	0.89	CCwACC	5	7	0	-522	0.831408	-0.22	ACCwACC	3	4	0	-376	0.539106	0.84	kTTGACy	14	20	1	-573	0.0245947	-1.18	TGGGCy	8	13	1	-495	0.495968	0.03
AT1G77680	19	CACGTG	7	8	1	-418	0.0161785	0.78	CCwACC	5	5	0	-263	0.831408	1.83	ACCwACC	1	1	0	-280	0.950193	0.76	kTTGACy	10	13	0	-490	0.455085	0.09	TGGGCy	7	12	1	-679	0.677619	-2.19
AT5G40320	19	CACGTG	7	9	0	-523	0.0161785	-0.26	CCwACC	3	3	0	-304	0.979724	1.17	ACCwACC	2	2	0	-296	0.788302	0.99	kTTGACy	14	22	3	-456	0.0245947	0.67	TGGGCy	8	22	0	-460	0.495968	0.61
AT2G16595	15	CACGTG	6	9	1	-223	0.0166729	2.87	CCwACC	5	7	1	-446	0.621788	0.47	ACCwACC	1	3	0	-422	0.906328	0.45	kTTGACy	8	11	1	-538	0.459937	-0.46	TGGGCy	3	7	0	-522	0.970691	-0.22
AT3G29320	15	CACGTG	6	9	3	-225	0.0166729	2.85	CCwACC	5	5	0	-663	0.621788	-1.28	ACCwACC	1	1	0	-519	0.906328	-0.07	kTTGACy	6	7	1	-585	0.824577	-0.8	TGGGCy	8	14	0	-462	0.202528	0.46
AT3G04550	15	CACGTG	6	7	0	-191	0.0166729	2.82	CCwACC	8	8	1	-554	0.0998711	-0.55	ACCwACC	4	4	1	-495	0.165154	0.01	kTTGACy	7	9	2	-415	0.660458	0.86	TGGGCy	5	11	1	-314	0.772119	2.12
CYP707A2	15	CACGTG	6	10	0	-250	0.0166729	2.72	CCwACC	2	3	0	-591	0.983343	-0.56	ACCwACC	1	1	0	-782	0.906328	-0.98	kTTGACy	8	11	0	-457	0.459937	0.46	TGGGCy	9	15	0	-380	0.0889168	1.58
AT4G24920	15	CACGTG	6	9	0	-248	0.0166729	2.61	CCwACC	7	8	2	-590	0.223075	-0.91	ACCwACC	5	5	1	-473	0.0558608	0.19	kTTGACy	11	23	3	-445	0.0483654	0.87	TGGGCy	10	21	2	-282	0.0311256	3.44
WRKY6	15	CACGTG	6	7	0	-222	0.0166729	2.54	CCwACC	6	7	0	-498	0.407908	0	ACCwACC	2	2	0	-805	0.665991	-1.51	kTTGACy	13	25	1	-409	0.0027503	1.53	TGGGCy	3	3	0	-581	0.970691	-0.5
POP2	15	CACGTG	6	7	0	-232	0.0166729	2.45	CCwACC	4	4	1	-468	0.809257	0.2	ACCwACC	1	1	0	-223	0.906328	0.96	kTTGACy	8	9	0	-453	0.459937	0.46	TGGGCy	4	7	0	-327	0.90368	1.57
AT5G22580	15	CACGTG	6	7	1	-261	0.0166729	2.18	CCwACC	2	3	2	-484	0.983343	0.08	ACCwACC	1	1	1	-767	0.906328	-0.93	kTTGACy	9	11	1	-409	0.269405	1.02	TGGGCy	3	3	0	-622	0.970691	-0.75
AT1G71950	15	CACGTG	6	6	0	-270	0.0166729	1.94	CCwACC	6	9	0	-533	0.407908	-0.37	ACCwACC	2	2	0	-519	0.665991	-0.1	kTTGACy	8	12	2	-564	0.459937	-0.8	TGGGCy	9	18	2	-435	0.0889168	0.92
CBF2	15	CACGTG	6	7	1	-297	0.0166729	1.85	CCwACC	4	7	0	-498	0.809257	0	ACCwACC	1	2	0	-481	0.906328	0.08	kTTGACy	9	12	1	-392	0.269405	1.27	TGGGCy	3	6	0	-197	0.970691	2.56
AT5G05250	15	CACGTG	6	14	3	-384	0.0166729	1.47	CCwACC	7	9	1	-319	0.223075	1.86	ACCwACC	4	4	1	-288	0.165154	1.46	kTTGACy	6	8	0	-524	0.824577	-0.26	TGGGCy	5	12	0	-274	0.772119	2.69
AT2G22190	15	CACGTG	6	6	1	-337	0.0166729	1.37	CCwACC	5	7	0	-528	0.621788	-0.28	ACCwACC	4	4	0	-644	0.165154	-1.02	kTTGACy	5	6	0	-384	0.928186	0.97	TGGGCy	4	6	1	-637	0.90368	-1.19
AT1G12240	15	CACGTG	6	9	0	-522	0.0166729	-0.25	CCwACC	2	2	0	-506	0.983343	-0.03	ACCwACC	1	1	0	-775	0.906328	-0.96	kTTGACy	8	18	1	-625	0.459937	-1.88	TGGGCy	3	7	0	-743	0.970691	-2.26
AtGRF8	37	CACGTG	11	17	0	-296	0.0166962	2.89	CCwACC	11	11	0	-407	0.767632	1.04	ACCwACC	3	3	0	-527	0.92215	-0.17	kTTGACy	19	28	0	-461	0.437827	0.66	TGGGCy	15	31	2	-485	0.513068	0.23
AT5G09980	37	CACGTG	11	15	0	-320	0.0166962	2.39	CCwACC	12	15	0	-566	0.646862	-0.92	ACCwACC	7	7	0	-466	0.290601	0.29	kTTGACy	24	39	1	-384	0.0353912	2.46	TGGGCy	10	16	0	-650	0.960845	-2.12
AT1G09240	37	CACGTG	11	12	0	-342	0.0166962	1.87	CCwACC	10	12	1	-349	0.862492	1.79	ACCwACC	5	6	0	-283	0.644981	1.83	kTTGACy	22	30	0	-463	0.12652	0.65	TGGGCy	10	25	0	-390	0.960845	1.87
AT3G08590	37	CACGTG	11	13	0	-400	0.0166962	1.22	CCwACC	16	18	1	-555	0.159935	-0.85	ACCwACC	7	7	1	-409	0.290601	0.81	kTTGACy	27	35	2	-366	0.0023754	2.7	TGGGCy	22	49	5	-413	0.0112194	2.05
AT1G03390	37	CACGTG	11	12	0	-424	0.0166962	0.88	CCwACC	18	24	0	-504	0.0481634	-0.11	ACCwACC	11	11	0	-534	0.0139264	-0.42	kTTGACy	17	20	0	-562	0.691732	-1	TGGGCy	15	23	1	-384	0.513068	1.89
AT1G47980	28	CACGTG	9	14	1	-201	0.0175111	3.86	CCwACC	14	17	1	-467	0.0607674	0.43	ACCwACC	9	10	0	-436	0.0149439	0.67	kTTGACy	13	19	0	-528	0.666296	-0.46	TGGGCy	12	21	2	-535	0.429486	-0.6
AT5G17380	28	CACGTG	9	11	0	-192	0.0175111	3.53	CCwACC	8	10	0	-308	0.792133	2.08	ACCwACC	2	2	0	-251	0.93038	1.21	kTTGACy	22	34	1	-410	0.00120149	1.77	TGGGCy	9	15	0	-581	0.84011	-1.12
DGK1	28	CACGTG	9	12	1	-244	0.0175111	3.06	CCwACC	4	5	0	-794	0.995238	-2.31	ACCwACC	3	3	0	-727	0.797348	-1.38	kTTGACy	11	14	1	-466	0.883104	0.4	TGGGCy	9	18	2	-597	0.84011	-1.47
AT1G36280	28	CACGTG	9	12	0	-264	0.0175111	2.82	CCwACC	11	17	0	-372	0.347652	1.8	ACCwACC	4	5	0	-342	0.600144	1.21	kTTGACy	16	25	1	-390	0.241259	1.87	TGGGCy	5	8	0	-457	0.996338	0.39
MKS1	28	CACGTG	9	10	0	-271	0.0175111	2.49	CCwACC	9	10	1	-347	0.656947	1.65	ACCwACC	3	3	0	-557	0.797348	-0.35	kTTGACy	24	49	2	-322	5.27298e-05	4.27	TGGGCy	6	8	1	-386	0.987432	1.1
APS1	28	CACGTG	9	11	0	-287	0.0175111	2.43	CCwACC	23	38	0	-402	2.487e-07	2.04	ACCwACC	19	24	0	-316	2.33697e-10	3.09	kTTGACy	15	20	0	-450	0.372632	0.73	TGGGCy	11	20	0	-649	0.5824	-2.36
AT3G14510	28	CACGTG	9	10	0	-371	0.0175111	1.39	CCwACC	4	4	0	-705	0.995238	-1.44	ACCwACC	1	1	0	-258	0.987979	0.83	kTTGACy	14	18	0	-389	0.52078	1.6	TGGGCy	5	5	0	-304	0.996338	1.51
AT2G16005	28	CACGTG	9	9	1	-376	0.0175111	1.27	CCwACC	10	10	0	-531	0.50115	-0.37	ACCwACC	2	2	0	-486	0.93038	0.05	kTTGACy	10	17	0	-584	0.942506	-1.24	TGGGCy	4	5	0	-517	0.999171	-0.15
AT1G22570	28	CACGTG	9	9	0	-388	0.0175111	1.14	CCwACC	8	9	1	-440	0.792133	0.6	ACCwACC	1	1	0	-551	0.987979	-0.18	kTTGACy	15	19	1	-501	0.372632	-0.05	TGGGCy	13	25	0	-483	0.287771	0.24
AT5G23820	28	CACGTG	9	10	1	-401	0.0175111	1.06	CCwACC	12	16	2	-486	0.217423	0.15	ACCwACC	5	6	1	-282	0.389378	1.84	kTTGACy	14	18	1	-602	0.52078	-1.54	TGGGCy	8	11	0	-546	0.919105	-0.56
AT3G14530	42	CACGTG	12	14	0	-235	0.0175377	3.42	CCwACC	13	13	0	-625	0.721595	-1.6	ACCwACC	4	4	0	-663	0.88025	-1.15	kTTGACy	25	44	0	-472	0.106131	0.58	TGGGCy	12	21	0	-600	0.949317	-1.64
AT2G34700	42	CACGTG	12	18	0	-274	0.0175377	3.3	CCwACC	15	17	0	-515	0.472591	-0.25	ACCwACC	9	9	0	-444	0.150083	0.55	kTTGACy	13	25	0	-505	0.993669	-0.13	TGGGCy	19	31	0	-503	0.273216	-0.11
AT5G13170	42	CACGTG	12	21	0	-305	0.0175377	3.07	CCwACC	12	18	0	-513	0.82189	-0.23	ACCwACC	6	6	0	-465	0.589575	0.27	kTTGACy	19	23	1	-503	0.7274	-0.09	TGGGCy	20	41	0	-430	0.180311	1.5
SMZ	42	CACGTG	12	18	0	-362	0.0175377	2	CCwACC	15	17	0	-451	0.472591	0.66	ACCwACC	6	7	0	-322	0.589575	1.62	kTTGACy	15	21	1	-545	0.968161	-0.76	TGGGCy	10	13	0	-524	0.989705	-0.33
AT1G03070	42	CACGTG	12	13	1	-344	0.0175377	1.92	CCwACC	15	19	0	-366	0.472591	1.99	ACCwACC	7	8	0	-221	0.416324	2.72	kTTGACy	21	24	0	-500	0.495017	-0.04	TGGGCy	27	55	1	-173	0.00102744	8.38
AT3G19200	42	CACGTG	12	17	0	-379	0.0175377	1.7	CCwACC	11	13	0	-577	0.896734	-1	ACCwACC	4	4	0	-568	0.88025	-0.49	kTTGACy	25	36	1	-450	0.106131	0.98	TGGGCy	12	15	0	-488	0.949317	0.12
DREB2B	42	CACGTG	12	16	1	-472	0.0175377	0.35	CCwACC	16	18	0	-571	0.347771	-1.09	ACCwACC	5	7	0	-573	0.753867	-0.69	kTTGACy	29	59	0	-435	0.00617821	1.66	TGGGCy	23	40	0	-457	0.0326994	0.88
AT3G55980	67	CACGTG	17	22	1	-378	0.0179894	1.95	CCwACC	24	26	0	-519	0.431161	-0.38	ACCwACC	10	10	0	-524	0.522555	-0.29	kTTGACy	48	80	4	-408	0.000116699	2.78	TGGGCy	20	38	0	-443	0.961963	1.16
AT5G37990	47	CACGTG	13	13	0	-270	0.0180471	2.86	CCwACC	16	23	1	-492	0.560686	0.08	ACCwACC	7	12	0	-498	0.540043	0	kTTGACy	22	30	0	-512	0.658053	-0.28	TGGGCy	13	19	0	-604	0.967941	-1.62
AT5G24550	47	CACGTG	13	19	0	-390	0.0180471	1.63	CCwACC	17	21	0	-520	0.438559	-0.36	ACCwACC	7	7	0	-471	0.540043	0.24	kTTGACy	29	49	1	-345	0.0506979	3.71	TGGGCy	8	12	0	-655	0.999774	-1.9
AT3G44460	47	CACGTG	13	17	0	-461	0.0180471	0.52	CCwACC	15	21	1	-581	0.678439	-1.33	ACCwACC	8	8	0	-593	0.378723	-0.94	kTTGACy	22	28	0	-435	0.658053	1.14	TGGGCy	12	19	0	-521	0.985003	-0.35
AT5G51190	62	CACGTG	16	19	0	-328	0.0182255	2.57	CCwACC	24	30	1	-508	0.263525	-0.2	ACCwACC	8	10	0	-399	0.701289	1.08	kTTGACy	39	65	1	-412	0.0172237	2.39	TGGGCy	17	25	0	-423	0.983328	1.29
AT3G28580	52	CACGTG	14	18	0	-381	0.0182953	1.72	CCwACC	15	17	0	-522	0.829351	-0.35	ACCwACC	4	4	0	-528	0.956728	-0.21	kTTGACy	39	61	3	-375	0.000100357	3.32	TGGGCy	18	30	2	-511	0.807085	-0.26
ATEXPA14	52	CACGTG	14	18	0	-406	0.0182953	1.35	CCwACC	13	15	0	-565	0.941246	-0.91	ACCwACC	4	4	0	-426	0.956728	0.5	kTTGACy	31	55	3	-477	0.075655	0.52	TGGGCy	12	15	0	-523	0.996113	-0.34
AT5G10130	52	CACGTG	14	18	0	-411	0.0182953	1.27	CCwACC	14	17	1	-468	0.895487	0.42	ACCwACC	6	7	0	-306	0.790216	1.76	kTTGACy	40	63	2	-433	2.97285e-05	1.77	TGGGCy	15	17	2	-506	0.959779	-0.12
AT2G14290	52	CACGTG	14	21	0	-430	0.0182953	1.07	CCwACC	18	21	1	-548	0.523682	-0.81	ACCwACC	9	9	0	-528	0.345736	-0.31	kTTGACy	39	70	2	-412	0.000100357	2.48	TGGGCy	15	24	0	-655	0.959779	-2.69
AT5G42760	52	CACGTG	14	17	0	-546	0.0182953	-0.69	CCwACC	15	26	0	-442	0.829351	0.98	ACCwACC	7	9	0	-257	0.651524	2.51	kTTGACy	29	40	3	-463	0.189866	0.75	TGGGCy	13	23	0	-477	0.990683	0.33
AT2G30340	33	CACGTG	10	12	2	-298	0.0192453	2.4	CCwACC	8	9	0	-588	0.920383	-0.94	ACCwACC	1	1	0	-258	0.994544	0.83	kTTGACy	24	36	1	-483	0.00444305	0.29	TGGGCy	8	12	0	-541	0.979029	-0.52
AT5G64660	33	CACGTG	10	14	0	-349	0.0192453	1.93	CCwACC	10	14	0	-595	0.737921	-1.27	ACCwACC	4	4	0	-545	0.730204	-0.32	kTTGACy	25	50	2	-350	0.00142469	3.63	TGGGCy	11	17	1	-456	0.817524	0.59
AT1G08920	33	CACGTG	10	13	0	-369	0.0192453	1.61	CCwACC	12	16	0	-390	0.458462	1.49	ACCwACC	5	6	0	-526	0.538882	-0.24	kTTGACy	19	28	0	-433	0.199496	1.18	TGGGCy	9	16	0	-750	0.950568	-3.52
AT5G15830	33	CACGTG	10	11	1	-390	0.0192453	1.24	CCwACC	9	11	0	-355	0.845632	1.64	ACCwACC	4	4	0	-345	0.730204	1.06	kTTGACy	18	27	0	-473	0.310165	0.44	TGGGCy	5	5	0	-656	0.999436	-1.23
AT3G55620	33	CACGTG	10	13	0	-415	0.0192453	1.03	CCwACC	13	16	0	-704	0.320257	-2.88	ACCwACC	6	7	0	-671	0.349138	-1.6	kTTGACy	26	36	0	-420	0.000393226	1.61	TGGGCy	16	33	3	-459	0.190803	0.76
AT5G50450	33	CACGTG	10	13	0	-474	0.0192453	0.29	CCwACC	12	13	0	-667	0.458462	-2.13	ACCwACC	3	3	0	-752	0.879354	-1.53	kTTGACy	15	23	1	-523	0.708152	-0.42	TGGGCy	9	13	0	-346	0.950568	1.9
AT5G57660	24	CACGTG	8	14	1	-298	0.0196684	2.6	CCwACC	10	13	0	-545	0.282192	-0.59	ACCwACC	3	4	0	-659	0.701869	-1.12	kTTGACy	13	18	1	-585	0.370724	-1.29	TGGGCy	10	22	0	-454	0.492696	0.7
MYB29	24	CACGTG	8	9	1	-331	0.0196684	1.74	CCwACC	13	19	0	-428	0.0346037	1.05	ACCwACC	8	10	0	-323	0.0170123	1.92	kTTGACy	9	10	1	-531	0.904725	-0.37	TGGGCy	9	14	0	-492	0.655576	0.07
AT3G51280	24	CACGTG	8	10	0	-349	0.0196684	1.63	CCwACC	12	13	1	-528	0.0797816	-0.38	ACCwACC	5	5	1	-399	0.267142	0.76	kTTGACy	9	16	1	-494	0.904725	0.04	TGGGCy	12	28	3	-307	0.199785	3.51
AT3G27360	24	CACGTG	8	11	2	-416	0.0196684	0.94	CCwACC	7	7	1	-522	0.763496	-0.22	ACCwACC	1	1	0	-800	0.977388	-1.05	kTTGACy	9	12	0	-435	0.904725	0.75	TGGGCy	12	30	0	-283	0.199785	4.09
GLIP5	24	CACGTG	8	10	0	-460	0.0196684	0.41	CCwACC	7	9	0	-361	0.763496	1.42	ACCwACC	4	4	0	-273	0.472781	1.56	kTTGACy	15	36	1	-365	0.125688	2.76	TGGGCy	8	14	1	-435	0.795603	0.81
AT3G11430	24	CACGTG	8	8	0	-579	0.0196684	-0.8	CCwACC	8	11	2	-638	0.609125	-1.62	ACCwACC	2	2	0	-828	0.884533	-1.62	kTTGACy	13	18	0	-516	0.370724	-0.27	TGGGCy	7	13	0	-493	0.896301	0.05
AT3G56880	38	CACGTG	11	16	0	-306	0.0203978	2.67	CCwACC	14	18	0	-629	0.422037	-1.94	ACCwACC	8	9	0	-617	0.181328	-1.25	kTTGACy	23	42	1	-434	0.097658	1.42	TGGGCy	11	18	0	-388	0.93617	1.61
POP1	38	CACGTG	11	15	0	-303	0.0203978	2.62	CCwACC	16	19	0	-402	0.192577	1.44	ACCwACC	5	5	0	-266	0.668965	1.8	kTTGACy	17	18	1	-502	0.742995	-0.06	TGGGCy	10	17	1	-361	0.969657	1.96
AT3G50060	38	CACGTG	11	13	1	-325	0.0203978	2.16	CCwACC	14	15	0	-627	0.422037	-1.75	ACCwACC	4	4	0	-717	0.825702	-1.52	kTTGACy	24	39	2	-388	0.0523684	2.37	TGGGCy	12	23	0	-434	0.880374	1.05
BXL2	38	CACGTG	11	13	0	-337	0.0203978	2.01	CCwACC	11	14	0	-423	0.800031	0.97	ACCwACC	5	5	0	-428	0.668965	0.54	kTTGACy	18	40	0	-505	0.628407	-0.17	TGGGCy	16	33	0	-496	0.433447	0.02
AT4G34850	38	CACGTG	11	12	0	-429	0.0203978	0.82	CCwACC	21	29	1	-471	0.00603003	0.49	ACCwACC	13	13	0	-496	0.00201731	0.01	kTTGACy	20	23	1	-537	0.374291	-0.66	TGGGCy	17	25	0	-374	0.309741	2.15
AT2G47460	38	CACGTG	11	14	4	-472	0.0203978	0.33	CCwACC	14	18	0	-566	0.422037	-1.01	ACCwACC	2	2	0	-683	0.981416	-0.91	kTTGACy	20	32	1	-454	0.374291	0.85	TGGGCy	14	26	0	-371	0.69066	2.24
AT5G63650	43	CACGTG	12	18	2	-274	0.0210971	3.3	CCwACC	15	19	0	-517	0.516628	-0.29	ACCwACC	4	4	0	-747	0.891319	-1.73	kTTGACy	22	31	1	-407	0.433076	1.75	TGGGCy	23	44	1	-472	0.0445089	0.58
AT5G02840	43	CACGTG	12	17	0	-295	0.0210971	2.91	CCwACC	15	19	2	-519	0.516628	-0.32	ACCwACC	5	5	0	-670	0.772327	-1.34	kTTGACy	20	24	0	-404	0.670469	1.59	TGGGCy	18	25	0	-374	0.434615	2.15
AT1G17870	43	CACGTG	12	13	0	-343	0.0210971	1.94	CCwACC	16	22	0	-547	0.39039	-0.81	ACCwACC	4	4	0	-537	0.891319	-0.27	kTTGACy	17	22	0	-549	0.913428	-0.84	TGGGCy	24	56	0	-369	0.0224303	3.34
BCE2	43	CACGTG	12	16	0	-430	0.0210971	0.93	CCwACC	13	15	2	-447	0.755849	0.68	ACCwACC	4	4	1	-363	0.891319	0.93	kTTGACy	24	37	0	-494	0.218265	0.06	TGGGCy	11	15	1	-380	0.981302	1.58
AT5G20070	8	CACGTG	4	5	2	-86	0.0212312	3.21	CCwACC	3	5	0	-509	0.551661	-0.08	ACCwACC	2	3	0	-557	0.330148	-0.35	kTTGACy	5	6	0	-603	0.335709	-0.9	TGGGCy	3	3	0	-564	0.675116	-0.39
AT4G15560	8	CACGTG	4	5	0	-98	0.0212312	3.11	CCwACC	2	2	1	-176	0.817947	1.58	ACCwACC	1	1	0	-282	0.717129	0.75	kTTGACy	7	14	1	-538	0.0299016	-0.53	TGGGCy	4	10	1	-302	0.395435	2.15
AT1G61790	8	CACGTG	4	5	2	-104	0.0212312	3.07	CCwACC	3	3	0	-504	0.551661	-0.03	ACCwACC	1	1	0	-366	0.717129	0.46	kTTGACy	5	7	1	-421	0.335709	0.7	TGGGCy	4	8	0	-219	0.395435	2.74
HSK	8	CACGTG	4	4	0	-88	0.0212312	2.85	CCwACC	7	9	2	-270	0.00303348	2.38	ACCwACC	5	6	0	-137	0.0025182	3.08	kTTGACy	4	6	0	-552	0.608466	-0.46	TGGGCy	0	0	0	0	1	0
FTSZ2_1	8	CACGTG	4	5	0	-180	0.0212312	2.47	CCwACC	2	2	0	-486	0.817947	0.05	ACCwACC	2	2	0	-485	0.330148	0.06	kTTGACy	3	4	0	-576	0.838097	-0.54	TGGGCy	4	5	1	-555	0.395435	-0.44
AT5G19940	8	CACGTG	4	5	0	-200	0.0212312	2.32	CCwACC	3	3	0	-249	0.551661	1.5	ACCwACC	2	2	0	-322	0.330148	0.86	kTTGACy	4	5	1	-389	0.608466	0.84	TGGGCy	2	6	4	-99	0.888851	3.4
AT1G60270	8	CACGTG	4	6	1	-237	0.0212312	2.22	CCwACC	3	6	0	-350	0.551661	1.26	ACCwACC	1	2	0	-405	0.717129	0.45	kTTGACy	3	6	0	-494	0.838097	0.03	TGGGCy	1	1	0	-163	0.982175	1.17
AT5G23050	8	CACGTG	4	4	1	-180	0.0212312	2.21	CCwACC	3	3	0	-598	0.551661	-0.6	ACCwACC	1	1	0	-597	0.717129	-0.34	kTTGACy	3	3	0	-344	0.838097	0.92	TGGGCy	3	6	0	-595	0.675116	-0.83
AT2G44660	8	CACGTG	4	7	2	-259	0.0212312	2.2	CCwACC	2	3	1	-584	0.817947	-0.52	ACCwACC	2	2	1	-595	0.330148	-0.47	kTTGACy	8	11	1	-581	0.00317331	-0.96	TGGGCy	6	11	4	-390	0.0470473	1.24
AT4G35710	8	CACGTG	4	4	0	-210	0.0212312	2	CCwACC	4	4	1	-497	0.275492	0	ACCwACC	3	3	1	-484	0.0985862	0.08	kTTGACy	4	5	2	-326	0.608466	1.33	TGGGCy	1	2	0	-674	0.982175	-0.86
AT4G31140	8	CACGTG	4	6	0	-269	0.0212312	1.95	CCwACC	7	9	1	-513	0.00303348	-0.16	ACCwACC	4	5	1	-464	0.019427	0.26	kTTGACy	6	10	1	-522	0.128384	-0.27	TGGGCy	5	8	2	-753	0.166727	-2.52
AT1G28170	8	CACGTG	4	4	0	-233	0.0212312	1.84	CCwACC	1	1	0	-698	0.964647	-0.69	ACCwACC	0	0	0	0	1	0	kTTGACy	1	1	0	-623	0.995225	-0.43	TGGGCy	3	7	0	-599	0.675116	-0.93
AT4G19390	8	CACGTG	4	6	0	-307	0.0212312	1.62	CCwACC	4	5	1	-514	0.275492	-0.12	ACCwACC	2	2	0	-419	0.330148	0.38	kTTGACy	3	4	0	-687	0.838097	-1.32	TGGGCy	2	4	0	-357	0.888851	0.98
AT4G27460	8	CACGTG	4	5	0	-299	0.0212312	1.54	CCwACC	1	1	0	-51	0.964647	1.56	ACCwACC	1	1	0	-51	0.717129	1.56	kTTGACy	4	6	2	-511	0.608466	-0.11	TGGGCy	3	5	0	-351	0.675116	1.14
AT2G18090	8	CACGTG	4	9	1	-357	0.0212312	1.47	CCwACC	1	2	0	-683	0.964647	-0.91	ACCwACC	1	1	0	-617	0.717129	-0.41	kTTGACy	5	7	1	-481	0.335709	0.15	TGGGCy	3	8	0	-419	0.675116	0.77
KNAT4	8	CACGTG	4	5	1	-312	0.0212312	1.44	CCwACC	3	6	0	-531	0.551661	-0.28	ACCwACC	2	2	0	-554	0.330148	-0.27	kTTGACy	2	2	1	-677	0.958908	-0.88	TGGGCy	1	3	0	-685	0.982175	-1.13
AT4G36910	8	CACGTG	4	5	1	-336	0.0212312	1.26	CCwACC	5	5	1	-467	0.0965048	0.23	ACCwACC	3	3	0	-371	0.0985862	0.76	kTTGACy	3	5	0	-367	0.838097	1.01	TGGGCy	5	14	3	-428	0.166727	0.9
AT1G72410.b	8	CACGTG	4	5	0	-341	0.0212312	1.22	CCwACC	3	3	0	-438	0.551661	0.36	ACCwACC	0	0	0	0	1	0	kTTGACy	4	10	0	-541	0.608466	-0.48	TGGGCy	5	9	2	-424	0.166727	0.76
AT3G13340	8	CACGTG	4	7	0	-370	0.0212312	1.17	CCwACC	2	2	0	-627	0.817947	-0.63	ACCwACC	1	1	0	-416	0.717129	0.28	kTTGACy	3	3	0	-379	0.838097	0.71	TGGGCy	6	13	3	-475	0.0470473	0.28
AT5G13600	8	CACGTG	4	4	0	-337	0.0212312	1.12	CCwACC	3	3	0	-309	0.551661	1.14	ACCwACC	1	1	0	-249	0.717129	0.87	kTTGACy	4	7	2	-440	0.608466	0.53	TGGGCy	2	3	1	-224	0.888851	1.65
AT1G07870	8	CACGTG	4	7	1	-440	0.0212312	0.53	CCwACC	4	5	0	-556	0.275492	-0.45	ACCwACC	2	2	0	-758	0.330148	-1.28	kTTGACy	3	4	1	-370	0.838097	0.89	TGGGCy	3	5	0	-477	0.675116	0.16
AT4G17650	8	CACGTG	4	4	0	-434	0.0212312	0.44	CCwACC	3	5	2	-584	0.551661	-0.67	ACCwACC	2	2	0	-614	0.330148	-0.57	kTTGACy	6	7	1	-206	0.128384	2.69	TGGGCy	3	5	2	-426	0.675116	0.55
AT1G62310	8	CACGTG	4	7	1	-473	0.0212312	0.22	CCwACC	1	1	0	-117	0.964647	1.33	ACCwACC	0	0	0	0	1	0	kTTGACy	5	10	0	-517	0.335709	-0.21	TGGGCy	1	1	0	-803	0.982175	-1.06
AT3G01750	8	CACGTG	4	4	0	-564	0.0212312	-0.46	CCwACC	4	6	1	-379	0.275492	1.01	ACCwACC	1	2	0	-75	0.717129	2.08	kTTGACy	3	3	0	-401	0.838097	0.58	TGGGCy	3	4	0	-344	0.675116	1.07
AT3G11700	8	CACGTG	4	5	2	-571	0.0212312	-0.57	CCwACC	3	3	0	-464	0.551661	0.2	ACCwACC	2	2	0	-509	0.330148	-0.05	kTTGACy	3	4	0	-388	0.838097	0.76	TGGGCy	4	6	0	-516	0.395435	-0.15
AT5G05140	8	CACGTG	4	8	0	-562	0.0212312	-0.63	CCwACC	0	0	0	0	1	0	ACCwACC	0	0	0	0	1	0	kTTGACy	6	10	3	-341	0.128384	1.72	TGGGCy	3	7	0	-421	0.675116	0.7
AT3G03520	8	CACGTG	4	6	0	-592	0.0212312	-0.8	CCwACC	4	5	0	-643	0.275492	-1.13	ACCwACC	3	3	0	-672	0.0985862	-1.05	kTTGACy	4	4	1	-455	0.608466	0.29	TGGGCy	2	2	1	-91	0.888851	2
AT5G03200	8	CACGTG	4	5	1	-613	0.0212312	-0.89	CCwACC	2	4	0	-481	0.817947	0.11	ACCwACC	1	2	0	-597	0.717129	-0.48	kTTGACy	3	4	0	-516	0.838097	-0.12	TGGGCy	5	8	1	-561	0.166727	-0.62
AT5G50800	8	CACGTG	4	4	1	-811	0.0212312	-2.18	CCwACC	3	4	0	-806	0.551661	-2.15	ACCwACC	1	1	0	-913	0.717129	-1.44	kTTGACy	2	3	1	-885	0.958908	-2.33	TGGGCy	1	1	0	-136	0.982175	1.26
AT5G58784	58	CACGTG	15	19	1	-449	0.0214048	0.73	CCwACC	17	19	0	-633	0.819511	-2.06	ACCwACC	5	5	0	-398	0.93923	0.77	kTTGACy	38	60	2	-441	0.00731369	1.51	TGGGCy	16	21	1	-621	0.979265	-1.97
AT3G10930	48	CACGTG	13	19	0	-306	0.0214468	2.9	CCwACC	16	21	0	-543	0.600899	-0.73	ACCwACC	5	5	0	-484	0.849009	0.1	kTTGACy	29	49	1	-405	0.069568	2.25	TGGGCy	12	16	1	-398	0.988439	1.38
AAO3	48	CACGTG	13	16	0	-324	0.0214468	2.41	CCwACC	10	12	0	-490	0.98522	0.08	ACCwACC	6	6	0	-396	0.720765	0.86	kTTGACy	27	41	2	-489	0.184211	0.18	TGGGCy	19	32	0	-506	0.55263	-0.17
AT3G11480	48	CACGTG	13	21	0	-426	0.0214468	1.14	CCwACC	12	16	0	-425	0.935084	1	ACCwACC	4	4	0	-569	0.934192	-0.49	kTTGACy	19	23	0	-558	0.921603	-1.01	TGGGCy	6	13	0	-475	0.999992	0.28
AT1G17750	48	CACGTG	13	20	0	-524	0.0214468	-0.41	CCwACC	17	19	0	-379	0.480262	1.79	ACCwACC	5	5	0	-396	0.849009	0.79	kTTGACy	28	41	1	-531	0.117259	-0.75	TGGGCy	12	17	0	-560	0.988439	-0.9
AT1G26400	53	CACGTG	14	16	0	-377	0.0215283	1.67	CCwACC	19	25	0	-501	0.447654	-0.06	ACCwACC	9	10	0	-491	0.367622	0.07	kTTGACy	23	34	0	-469	0.819521	0.57	TGGGCy	24	39	0	-422	0.236296	1.63
AT2G47950	53	CACGTG	14	24	0	-417	0.0215283	1.37	CCwACC	17	18	0	-494	0.673786	0.04	ACCwACC	5	5	0	-415	0.902924	0.64	kTTGACy	32	45	0	-488	0.0590203	0.21	TGGGCy	14	18	0	-535	0.98407	-0.55
LHCB6	20	CACGTG	7	8	1	-95	0.0217383	3.97	CCwACC	4	4	0	-242	0.947966	1.78	ACCwACC	2	2	0	-322	0.811947	0.86	kTTGACy	7	11	1	-411	0.927963	1	TGGGCy	7	12	0	-359	0.736746	1.67
AT1G63720	20	CACGTG	7	9	1	-181	0.0217383	3.31	CCwACC	7	8	0	-426	0.551579	0.7	ACCwACC	4	4	0	-363	0.332902	0.93	kTTGACy	16	30	2	-362	0.00425689	2.58	TGGGCy	8	10	0	-428	0.56781	0.76
AT2G39310	20	CACGTG	7	7	0	-216	0.0217383	2.59	CCwACC	6	9	1	-465	0.72886	0.33	ACCwACC	3	3	0	-337	0.575496	0.97	kTTGACy	11	15	2	-611	0.367534	-1.53	TGGGCy	4	5	0	-594	0.982414	-0.75
AT1G68600	20	CACGTG	7	9	0	-274	0.0217383	2.33	CCwACC	6	7	1	-414	0.72886	0.77	ACCwACC	1	1	0	-12	0.957469	1.69	kTTGACy	6	9	0	-586	0.972988	-0.92	TGGGCy	11	24	0	-399	0.118831	1.67
PETC	20	CACGTG	7	8	1	-263	0.0217383	2.31	CCwACC	6	11	0	-529	0.72886	-0.36	ACCwACC	5	6	0	-361	0.156642	1.16	kTTGACy	13	20	1	-459	0.108527	0.59	TGGGCy	9	25	5	-276	0.388204	3.85
AT3G21560	20	CACGTG	7	7	0	-263	0.0217383	2.16	CCwACC	8	13	0	-319	0.367717	2.24	ACCwACC	5	7	0	-199	0.156642	2.75	kTTGACy	8	9	1	-602	0.842365	-1.09	TGGGCy	12	19	1	-472	0.0518159	0.38
AT2G47890	20	CACGTG	7	8	0	-335	0.0217383	1.6	CCwACC	11	13	0	-461	0.0446647	0.45	ACCwACC	5	5	0	-429	0.156642	0.53	kTTGACy	9	14	2	-450	0.710159	0.61	TGGGCy	8	14	0	-531	0.56781	-0.43
AT5G23020	20	CACGTG	7	8	0	-345	0.0217383	1.5	CCwACC	8	10	0	-345	0.367717	1.68	ACCwACC	7	8	0	-338	0.0190607	1.57	kTTGACy	8	15	0	-473	0.842365	0.32	TGGGCy	7	10	0	-629	0.736746	-1.45
AT5G37550	20	CACGTG	7	8	0	-352	0.0217383	1.43	CCwACC	9	12	0	-438	0.212803	0.71	ACCwACC	4	4	0	-158	0.332902	2.37	kTTGACy	7	12	0	-620	0.927963	-1.48	TGGGCy	4	10	0	-486	0.982414	0.12
JR1	20	CACGTG	7	8	0	-371	0.0217383	1.24	CCwACC	7	10	0	-479	0.551579	0.2	ACCwACC	4	5	0	-190	0.332902	2.39	kTTGACy	6	8	0	-681	0.972988	-1.81	TGGGCy	5	11	3	-525	0.94474	-0.31
XTR4	20	CACGTG	7	10	1	-391	0.0217383	1.17	CCwACC	8	10	0	-473	0.367717	0.26	ACCwACC	4	4	0	-373	0.332902	0.87	kTTGACy	12	15	0	-396	0.216289	1.36	TGGGCy	6	7	0	-364	0.865836	1.23
RAB7	20	CACGTG	7	8	0	-452	0.0217383	0.44	CCwACC	8	8	0	-533	0.367717	-0.35	ACCwACC	5	5	0	-568	0.156642	-0.54	kTTGACy	7	8	0	-467	0.927963	0.3	TGGGCy	6	9	0	-712	0.865836	-2.24
AT1G74490	20	CACGTG	7	8	1	-485	0.0217383	0.12	CCwACC	10	11	1	-506	0.105722	-0.09	ACCwACC	5	5	0	-488	0.156642	0.07	kTTGACy	16	24	0	-404	0.00425689	1.59	TGGGCy	3	5	0	-607	0.995956	-0.85
PIL2	20	CACGTG	7	13	3	-510	0.0217383	-0.15	CCwACC	7	7	0	-398	0.551579	0.91	ACCwACC	0	0	0	0	1	0	kTTGACy	8	11	0	-323	0.842365	2.01	TGGGCy	7	19	3	-555	0.736746	-0.87
AT2G44940	20	CACGTG	7	7	1	-650	0.0217383	-1.4	CCwACC	9	11	1	-426	0.212803	0.82	ACCwACC	5	6	0	-399	0.156642	0.84	kTTGACy	5	7	0	-493	0.991932	0.04	TGGGCy	7	8	1	-398	0.736746	0.98
CYP71B26	29	CACGTG	9	11	0	-340	0.0220978	1.82	CCwACC	8	10	0	-522	0.826045	-0.27	ACCwACC	2	2	0	-516	0.938795	-0.08	kTTGACy	11	13	0	-501	0.912053	-0.04	TGGGCy	14	25	0	-363	0.218796	2.34
AT1G51610	29	CACGTG	9	11	0	-381	0.0220978	1.34	CCwACC	8	8	0	-469	0.826045	0.28	ACCwACC	3	3	0	-659	0.81678	-0.97	kTTGACy	12	21	0	-551	0.835732	-0.85	TGGGCy	9	16	0	-417	0.871358	1.12
AT3G15500	29	CACGTG	9	17	2	-444	0.0220978	0.76	CCwACC	8	8	0	-485	0.826045	0.12	ACCwACC	2	2	0	-707	0.938795	-1.03	kTTGACy	15	28	0	-321	0.444813	3.25	TGGGCy	7	12	0	-399	0.973925	1.18
AT1G13910	29	CACGTG	9	10	0	-485	0.0220978	0.13	CCwACC	15	20	2	-498	0.0384513	-0.01	ACCwACC	8	8	0	-461	0.0511174	0.36	kTTGACy	14	17	0	-586	0.591683	-1.27	TGGGCy	14	21	3	-410	0.218796	1.39
ATMLP_300B	29	CACGTG	9	9	0	-506	0.0220978	-0.08	CCwACC	7	7	0	-567	0.912224	-0.64	ACCwACC	2	2	0	-405	0.938795	0.45	kTTGACy	22	31	1	-428	0.00268606	1.34	TGGGCy	6	7	0	-494	0.990956	0.03
AT5G57510	29	CACGTG	9	13	0	-521	0.0220978	-0.29	CCwACC	9	12	0	-571	0.703115	-0.88	ACCwACC	7	8	0	-501	0.119636	-0.03	kTTGACy	21	42	2	-378	0.00835464	2.69	TGGGCy	9	15	0	-595	0.871358	-1.31
AT3G59850	29	CACGTG	9	9	0	-568	0.0220978	-0.73	CCwACC	11	12	1	-673	0.400065	-2.12	ACCwACC	2	2	0	-475	0.938795	0.11	kTTGACy	14	20	0	-478	0.591683	0.3	TGGGCy	8	11	0	-568	0.937294	-0.81
LHCB2_4	16	CACGTG	6	7	1	-81	0.0233594	3.84	CCwACC	5	5	1	-187	0.685809	2.42	ACCwACC	2	2	1	-322	0.701089	0.86	kTTGACy	8	10	0	-413	0.55764	0.93	TGGGCy	6	13	0	-505	0.657637	-0.09
AT1G69830	16	CACGTG	6	10	0	-175	0.0233594	3.55	CCwACC	4	4	1	-396	0.850406	0.7	ACCwACC	2	2	0	-334	0.701089	0.8	kTTGACy	6	7	1	-591	0.875066	-0.86	TGGGCy	8	17	1	-398	0.271215	1.42
AT103	16	CACGTG	6	8	1	-149	0.0233594	3.43	CCwACC	5	8	0	-427	0.685809	0.69	ACCwACC	2	3	0	-220	0.701089	1.67	kTTGACy	10	15	1	-557	0.197205	-0.8	TGGGCy	5	10	0	-320	0.824157	1.95
AT3G10500	16	CACGTG	6	7	1	-152	0.0233594	3.18	CCwACC	6	7	1	-354	0.480942	1.32	ACCwACC	2	2	1	-359	0.701089	0.68	kTTGACy	10	14	0	-434	0.197205	0.82	TGGGCy	5	7	0	-437	0.824157	0.55
MYB7	16	CACGTG	6	9	0	-268	0.0233594	2.4	CCwACC	6	7	1	-448	0.480942	0.45	ACCwACC	4	4	0	-659	0.196268	-1.12	kTTGACy	8	11	0	-643	0.55764	-1.68	TGGGCy	5	8	1	-628	0.824157	-1.28
AT5G47390	16	CACGTG	6	8	0	-313	0.0233594	1.82	CCwACC	4	5	0	-477	0.850406	0.16	ACCwACC	2	2	0	-448	0.701089	0.24	kTTGACy	9	13	1	-690	0.362235	-2.42	TGGGCy	5	11	0	-594	0.824157	-1.11
AT1G68170	16	CACGTG	6	8	1	-321	0.0233594	1.74	CCwACC	5	6	0	-564	0.685809	-0.56	ACCwACC	3	3	0	-372	0.420301	0.76	kTTGACy	8	9	0	-392	0.55764	1.1	TGGGCy	6	10	1	-656	0.657637	-1.74
AT4G01026	16	CACGTG	6	6	1	-295	0.0233594	1.73	CCwACC	5	7	0	-514	0.685809	-0.15	ACCwACC	3	3	0	-481	0.420301	0.1	kTTGACy	9	12	2	-416	0.362235	0.98	TGGGCy	3	7	0	-622	0.980038	-1.14
ATSIK	16	CACGTG	6	8	0	-336	0.0233594	1.59	CCwACC	7	9	1	-428	0.286185	0.72	ACCwACC	4	5	0	-319	0.196268	1.39	kTTGACy	14	28	4	-431	0.00151739	1.22	TGGGCy	6	6	0	-426	0.657637	0.61
AT1G28360	16	CACGTG	6	6	1	-311	0.0233594	1.59	CCwACC	4	4	0	-506	0.850406	-0.05	ACCwACC	2	2	0	-203	0.701089	1.45	kTTGACy	10	14	1	-431	0.197205	0.86	TGGGCy	6	7	1	-424	0.657637	0.67
AT1G33610	16	CACGTG	6	9	0	-355	0.0233594	1.49	CCwACC	3	4	1	-525	0.94805	-0.19	ACCwACC	1	2	0	-359	0.92001	0.68	kTTGACy	9	14	1	-554	0.362235	-0.73	TGGGCy	2	4	0	-399	0.996358	0.68
CYP71B21	16	CACGTG	6	12	1	-396	0.0233594	1.22	CCwACC	6	9	0	-421	0.480942	0.8	ACCwACC	3	3	0	-396	0.420301	0.61	kTTGACy	13	20	1	-227	0.00809292	4.21	TGGGCy	4	6	1	-293	0.930187	1.74
AT3G16430	16	CACGTG	6	7	0	-382	0.0233594	1.06	CCwACC	4	7	0	-491	0.850406	0.06	ACCwACC	2	2	0	-502	0.701089	-0.01	kTTGACy	9	14	0	-530	0.362235	-0.42	TGGGCy	2	2	0	-530	0.996358	-0.15
AT4G21910	16	CACGTG	6	8	2	-420	0.0233594	0.76	CCwACC	5	6	0	-399	0.685809	0.84	ACCwACC	2	3	0	-165	0.701089	2.01	kTTGACy	9	13	1	-597	0.362235	-1.25	TGGGCy	4	6	0	-492	0.930187	0.04
AT5G51990	16	CACGTG	6	8	1	-420	0.0233594	0.76	CCwACC	4	6	0	-582	0.850406	-0.72	ACCwACC	2	2	0	-396	0.701089	0.5	kTTGACy	9	11	0	-363	0.362235	1.55	TGGGCy	7	8	0	-600	0.457893	-1.01
AT5G48880	16	CACGTG	6	7	0	-440	0.0233594	0.53	CCwACC	11	22	2	-325	0.00498563	2.81	ACCwACC	9	13	1	-262	0.000128693	2.96	kTTGACy	8	10	1	-505	0.55764	-0.08	TGGGCy	9	17	1	-723	0.133841	-3.24
AT5G47650	16	CACGTG	6	7	0	-472	0.0233594	0.23	CCwACC	6	8	0	-516	0.480942	-0.18	ACCwACC	4	4	0	-519	0.196268	-0.14	kTTGACy	6	9	1	-331	0.875066	1.74	TGGGCy	5	9	1	-389	0.824157	1.13
AT3G25570	16	CACGTG	6	6	1	-514	0.0233594	-0.14	CCwACC	4	6	0	-291	0.850406	1.76	ACCwACC	3	4	0	-332	0.420301	1.15	kTTGACy	3	4	0	-397	0.99716	0.7	TGGGCy	5	8	2	-646	0.824157	-1.46
AT5G49130	16	CACGTG	6	6	0	-679	0.0233594	-1.55	CCwACC	5	5	0	-601	0.685809	-0.8	ACCwACC	1	1	0	-913	0.92001	-1.44	kTTGACy	5	9	0	-459	0.952331	0.4	TGGGCy	4	4	0	-409	0.930187	0.61
AT1G44414	34	CACGTG	10	11	0	-272	0.023699	2.6	CCwACC	13	16	0	-462	0.367446	0.49	ACCwACC	8	8	0	-415	0.112539	0.81	kTTGACy	18	22	1	-537	0.374012	-0.64	TGGGCy	16	32	0	-195	0.233985	5.96
AT1G05280	34	CACGTG	10	13	0	-321	0.023699	2.21	CCwACC	9	10	0	-484	0.871164	0.14	ACCwACC	4	4	0	-427	0.751989	0.49	kTTGACy	18	31	0	-404	0.374012	1.81	TGGGCy	10	21	0	-597	0.919289	-1.59
AT5G66590	34	CACGTG	10	13	1	-327	0.023699	2.14	CCwACC	11	20	0	-474	0.649633	0.36	ACCwACC	6	8	0	-607	0.37684	-1.08	kTTGACy	17	23	1	-469	0.508415	0.47	TGGGCy	15	24	1	-383	0.352128	1.95
AT1G32860	34	CACGTG	10	11	0	-423	0.023699	0.86	CCwACC	9	10	0	-549	0.871164	-0.56	ACCwACC	6	7	0	-569	0.37684	-0.65	kTTGACy	17	26	0	-512	0.508415	-0.26	TGGGCy	14	22	0	-516	0.487587	-0.3
AT5G39610	34	CACGTG	10	13	0	-437	0.023699	0.75	CCwACC	12	12	0	-469	0.508106	0.34	ACCwACC	4	4	0	-434	0.751989	0.44	kTTGACy	15	28	1	-397	0.760376	1.85	TGGGCy	7	8	0	-865	0.994502	-3.62
AT3G07350	34	CACGTG	10	12	1	-538	0.023699	-0.49	CCwACC	12	17	1	-549	0.508106	-0.74	ACCwACC	9	11	1	-520	0.0506467	-0.26	kTTGACy	19	29	2	-489	0.253411	0.15	TGGGCy	12	22	3	-541	0.750286	-0.71
AT5G51010	12	CACGTG	5	6	0	-72	0.0237602	3.63	CCwACC	5	7	0	-508	0.391874	-0.09	ACCwACC	1	1	0	-300	0.849572	0.69	kTTGACy	5	6	0	-433	0.780569	0.55	TGGGCy	5	6	0	-396	0.54897	0.86
AT2G42220	12	CACGTG	5	6	0	-91	0.0237602	3.47	CCwACC	4	5	0	-292	0.629939	1.6	ACCwACC	1	1	0	-93	0.849572	1.41	kTTGACy	6	7	0	-367	0.577844	1.2	TGGGCy	5	12	0	-351	0.54897	1.76
AT3G52500	12	CACGTG	5	9	0	-251	0.0237602	2.57	CCwACC	4	4	0	-449	0.629939	0.33	ACCwACC	1	1	0	-393	0.849572	0.36	kTTGACy	6	9	2	-486	0.577844	0.12	TGGGCy	6	14	0	-373	0.32287	1.62
AT2G21330	12	CACGTG	5	5	1	-201	0.0237602	2.31	CCwACC	4	6	0	-570	0.629939	-0.61	ACCwACC	3	3	0	-546	0.250494	-0.29	kTTGACy	7	9	1	-568	0.353099	-0.73	TGGGCy	7	15	0	-238	0.150313	3.5
AT5G24870	12	CACGTG	5	6	0	-257	0.0237602	2.05	CCwACC	2	2	0	-247	0.951988	1.23	ACCwACC	2	2	0	-247	0.540839	1.23	kTTGACy	8	14	1	-505	0.170067	-0.09	TGGGCy	6	10	2	-640	0.32287	-1.57
AT3G47160	12	CACGTG	5	6	1	-269	0.0237602	1.95	CCwACC	3	3	0	-885	0.833971	-2.33	ACCwACC	0	0	0	0	1	0	kTTGACy	5	6	0	-676	0.780569	-1.52	TGGGCy	6	10	0	-493	0.32287	0.04
AT3G14067	12	CACGTG	5	12	0	-337	0.0237602	1.93	CCwACC	5	8	0	-494	0.391874	0.03	ACCwACC	1	1	0	-931	0.849572	-1.5	kTTGACy	4	4	0	-481	0.913891	0.11	TGGGCy	9	23	2	-463	0.014029	0.57
AT2G24460	12	CACGTG	5	6	0	-313	0.0237602	1.57	CCwACC	5	5	1	-519	0.391874	-0.16	ACCwACC	2	2	0	-463	0.540839	0.17	kTTGACy	6	8	0	-703	0.577844	-2.02	TGGGCy	6	7	1	-397	0.32287	0.92
AT4G20070	12	CACGTG	5	8	2	-339	0.0237602	1.56	CCwACC	6	9	2	-510	0.19437	-0.13	ACCwACC	1	1	0	-132	0.849572	1.27	kTTGACy	5	8	0	-696	0.780569	-1.95	TGGGCy	4	6	1	-721	0.764965	-1.9
PIN3	12	CACGTG	5	6	0	-317	0.0237602	1.54	CCwACC	2	3	0	-677	0.951988	-1.08	ACCwACC	1	1	0	-230	0.849572	0.93	kTTGACy	4	4	1	-554	0.913891	-0.39	TGGGCy	5	7	1	-554	0.54897	-0.52
MI_1_P_SYNTHASE	12	CACGTG	5	13	6	-380	0.0237602	1.47	CCwACC	3	5	0	-557	0.833971	-0.46	ACCwACC	1	1	0	-95	0.849572	1.4	kTTGACy	6	10	2	-643	0.577844	-1.6	TGGGCy	6	17	0	-391	0.32287	1.52
AT4G27520	12	CACGTG	5	6	2	-331	0.0237602	1.42	CCwACC	5	7	0	-602	0.391874	-0.96	ACCwACC	3	4	0	-616	0.250494	-0.82	kTTGACy	5	10	0	-521	0.780569	-0.25	TGGGCy	6	10	1	-440	0.32287	0.63
AT3G07130	12	CACGTG	5	5	0	-328	0.0237602	1.32	CCwACC	1	1	0	-167	0.993355	1.15	ACCwACC	0	0	0	0	1	0	kTTGACy	4	5	2	-558	0.913891	-0.47	TGGGCy	5	8	0	-436	0.54897	0.6
AT2G24240	12	CACGTG	5	6	0	-379	0.0237602	1.01	CCwACC	4	4	0	-338	0.629939	1.11	ACCwACC	2	2	0	-393	0.540839	0.51	kTTGACy	7	13	0	-588	0.353099	-1.13	TGGGCy	1	1	0	-174	0.997621	1.13
AT1G63100	12	CACGTG	5	5	0	-490	0.0237602	0.05	CCwACC	1	1	0	0	0.993355	1.73	ACCwACC	0	0	0	0	1	0	kTTGACy	5	10	0	-545	0.780569	-0.52	TGGGCy	2	3	0	-550	0.978937	-0.31
AT3G01650	12	CACGTG	5	6	0	-500	0.0237602	-0.02	CCwACC	2	2	1	-500	0.951988	0	ACCwACC	1	1	1	-980	0.849572	-1.67	kTTGACy	3	3	1	-134	0.976233	2.19	TGGGCy	9	18	1	-569	0.014029	-1.06
AST68	12	CACGTG	5	7	0	-511	0.0237602	-0.12	CCwACC	7	11	1	-609	0.0749095	-1.29	ACCwACC	5	5	1	-512	0.0214256	-0.11	kTTGACy	5	7	0	-292	0.780569	1.89	TGGGCy	4	5	1	-598	0.764965	-0.78
PRP4	12	CACGTG	5	6	0	-568	0.0237602	-0.6	CCwACC	8	10	1	-493	0.0218308	0.04	ACCwACC	3	3	1	-554	0.250494	-0.33	kTTGACy	6	10	0	-572	0.577844	-0.82	TGGGCy	4	4	0	-293	0.764965	1.42
AT2G01290	12	CACGTG	5	5	1	-743	0.0237602	-1.91	CCwACC	2	2	0	-276	0.951988	1.09	ACCwACC	0	0	0	0	1	0	kTTGACy	6	8	1	-329	0.577844	1.66	TGGGCy	3	5	1	-379	0.911678	0.92
CYP715A1	69	CACGTG	17	24	0	-376	0.0237783	2.07	CCwACC	20	24	0	-427	0.849268	1.2	ACCwACC	8	9	0	-460	0.807841	0.39	kTTGACy	56	122	2	-398	2.62871e-08	3.81	TGGGCy	24	41	0	-512	0.824449	-0.33
AT5G24070	64	CACGTG	16	25	1	-370	0.0243634	2.22	CCwACC	20	25	0	-498	0.729703	-0.01	ACCwACC	7	8	0	-307	0.843983	1.87	kTTGACy	50	85	3	-416	1.32869e-06	2.61	TGGGCy	18	23	0	-545	0.979116	-0.79
AT1G32350	64	CACGTG	16	21	0	-421	0.0243634	1.21	CCwACC	20	24	0	-605	0.729703	-1.84	ACCwACC	6	7	0	-581	0.920765	-0.77	kTTGACy	42	64	0	-370	0.00471655	3.54	TGGGCy	28	44	0	-523	0.28576	-0.59
HY5	39	CACGTG	11	17	0	-356	0.0246696	2.03	CCwACC	12	13	0	-399	0.726332	1.23	ACCwACC	5	5	0	-298	0.691856	1.55	kTTGACy	16	22	0	-512	0.869385	-0.24	TGGGCy	10	15	2	-371	0.976636	1.7
AT1G74870	59	CACGTG	15	18	0	-453	0.024841	0.65	CCwACC	18	23	0	-459	0.764186	0.64	ACCwACC	9	11	0	-496	0.499204	0.01	kTTGACy	47	82	3	-411	9.93147e-07	2.72	TGGGCy	26	44	0	-541	0.279932	-1.01
AT5G52050	44	CACGTG	12	18	0	-276	0.0251644	3.27	CCwACC	14	17	0	-488	0.681241	0.13	ACCwACC	8	8	0	-432	0.308915	0.64	kTTGACy	34	54	2	-457	0.00010089	1.03	TGGGCy	11	14	1	-533	0.985634	-0.46
MCCB	44	CACGTG	12	18	0	-332	0.0251644	2.44	CCwACC	17	20	0	-485	0.314957	0.19	ACCwACC	5	5	0	-491	0.789708	0.05	kTTGACy	21	31	0	-484	0.610824	0.25	TGGGCy	15	29	0	-404	0.81396	1.75
AT1G70420	44	CACGTG	12	13	1	-308	0.0251644	2.38	CCwACC	15	17	1	-554	0.559627	-0.81	ACCwACC	6	6	0	-434	0.636753	0.54	kTTGACy	21	34	5	-500	0.610824	-0.05	TGGGCy	11	15	0	-421	0.985634	1.03
BON1	44	CACGTG	12	18	1	-360	0.0251644	2.03	CCwACC	10	12	0	-503	0.964457	-0.06	ACCwACC	4	4	0	-431	0.90148	0.46	kTTGACy	29	45	0	-366	0.0161273	3.07	TGGGCy	12	18	0	-381	0.968305	1.72
AT1G07050	44	CACGTG	12	16	0	-372	0.0251644	1.74	CCwACC	13	13	0	-571	0.787137	-0.92	ACCwACC	4	4	0	-583	0.90148	-0.59	kTTGACy	19	24	1	-446	0.812216	0.87	TGGGCy	18	36	0	-309	0.483554	3.94
AT2G22850	44	CACGTG	12	20	0	-443	0.0251644	0.84	CCwACC	15	19	2	-393	0.559627	1.58	ACCwACC	9	10	1	-394	0.184153	1.14	kTTGACy	23	33	0	-407	0.374088	1.8	TGGGCy	9	13	0	-607	0.997933	-1.37
AT4G30530	25	CACGTG	8	8	0	-179	0.0252185	3.14	CCwACC	14	23	1	-370	0.0203683	2.12	ACCwACC	11	16	1	-317	0.000387313	2.51	kTTGACy	19	32	1	-438	0.00510276	1.16	TGGGCy	9	15	0	-638	0.710961	-1.9
AT1G31710.b	25	CACGTG	8	8	1	-196	0.0252185	2.97	CCwACC	9	12	1	-384	0.497098	1.37	ACCwACC	4	4	1	-292	0.506232	1.43	kTTGACy	11	15	2	-682	0.748724	-2.49	TGGGCy	7	12	3	-568	0.919972	-0.85
AT4G22100	25	CACGTG	8	9	0	-228	0.0252185	2.82	CCwACC	13	15	0	-522	0.0500253	-0.33	ACCwACC	7	7	0	-518	0.0615474	-0.18	kTTGACy	14	19	2	-623	0.298774	-1.91	TGGGCy	13	23	1	-296	0.142778	3.36
AT4G28300	25	CACGTG	8	11	0	-293	0.0252185	2.36	CCwACC	8	8	1	-446	0.661843	0.5	ACCwACC	5	5	0	-482	0.297163	0.12	kTTGACy	15	21	0	-357	0.176709	2.24	TGGGCy	9	16	1	-323	0.710961	2.43
CYP96A3	25	CACGTG	8	10	0	-301	0.0252185	2.16	CCwACC	13	17	0	-477	0.0500253	0.29	ACCwACC	8	8	0	-442	0.0218899	0.54	kTTGACy	10	15	1	-517	0.85852	-0.26	TGGGCy	10	26	0	-433	0.557115	1.14
AT1G66570	25	CACGTG	8	12	0	-318	0.0252185	2.16	CCwACC	7	11	0	-403	0.803028	1.09	ACCwACC	2	2	0	-545	0.898097	-0.23	kTTGACy	13	22	0	-514	0.448671	-0.27	TGGGCy	9	16	2	-391	0.710961	1.48
DPE2	25	CACGTG	8	10	1	-333	0.0252185	1.81	CCwACC	6	6	1	-584	0.903313	-0.73	ACCwACC	1	1	0	-980	0.980692	-1.67	kTTGACy	11	13	1	-682	0.748724	-2.32	TGGGCy	11	26	1	-389	0.396068	1.92
AT3G57020	25	CACGTG	8	9	0	-403	0.0252185	0.98	CCwACC	5	10	0	-433	0.961309	0.71	ACCwACC	4	5	0	-317	0.506232	1.4	kTTGACy	15	25	3	-463	0.176709	0.59	TGGGCy	7	16	0	-519	0.919972	-0.3
AT1G68570	25	CACGTG	8	9	0	-423	0.0252185	0.77	CCwACC	8	11	2	-590	0.661843	-1.07	ACCwACC	4	7	2	-561	0.506232	-0.58	kTTGACy	14	19	0	-647	0.298774	-2.27	TGGGCy	7	10	0	-436	0.919972	0.67
AT2G37440	25	CACGTG	8	10	0	-542	0.0252185	-0.49	CCwACC	7	7	0	-589	0.803028	-0.84	ACCwACC	3	3	0	-731	0.728546	-1.4	kTTGACy	16	25	3	-585	0.091675	-1.52	TGGGCy	8	13	1	-477	0.835435	0.25
AT3G05190	49	CACGTG	13	21	0	-341	0.0253017	2.49	CCwACC	12	16	0	-476	0.946079	0.29	ACCwACC	6	6	0	-418	0.739497	0.68	kTTGACy	20	25	0	-569	0.894899	-1.25	TGGGCy	22	50	2	-463	0.265686	0.84
AT4G28460	49	CACGTG	13	17	0	-488	0.0253017	0.13	CCwACC	15	18	1	-578	0.74645	-1.19	ACCwACC	6	7	1	-509	0.739497	-0.1	kTTGACy	39	77	1	-391	8.77025e-06	3.24	TGGGCy	18	31	0	-575	0.705879	-1.51
ATEXPA11	30	CACGTG	9	10	0	-153	0.027484	3.79	CCwACC	14	18	1	-421	0.106461	1.12	ACCwACC	6	6	1	-440	0.267722	0.49	kTTGACy	16	20	0	-481	0.373253	0.25	TGGGCy	12	19	0	-474	0.548862	0.35
AT1G19680	30	CACGTG	9	12	0	-252	0.027484	2.96	CCwACC	11	13	0	-524	0.452748	-0.33	ACCwACC	7	7	0	-509	0.137446	-0.1	kTTGACy	14	20	1	-462	0.657579	0.55	TGGGCy	5	8	1	-264	0.998245	2.3
AT1G75270	30	CACGTG	9	11	0	-317	0.027484	2.08	CCwACC	12	14	1	-409	0.309066	1.15	ACCwACC	4	4	0	-349	0.656374	1.03	kTTGACy	17	27	1	-369	0.245772	2.32	TGGGCy	7	19	0	-298	0.980663	3.03
AT4G01080	30	CACGTG	9	13	0	-366	0.027484	1.65	CCwACC	6	9	0	-450	0.971105	0.49	ACCwACC	2	2	0	-540	0.946238	-0.2	kTTGACy	12	17	1	-595	0.872925	-1.4	TGGGCy	11	18	0	-396	0.691012	1.49
AT1G16030	30	CACGTG	9	11	1	-372	0.027484	1.45	CCwACC	11	16	0	-457	0.452748	0.56	ACCwACC	6	8	0	-386	0.267722	1.1	kTTGACy	14	17	1	-447	0.657579	0.72	TGGGCy	20	48	3	-253	0.0024232	5.9
RHA2B	30	CACGTG	9	12	1	-396	0.027484	1.22	CCwACC	16	18	0	-458	0.0237242	0.58	ACCwACC	7	7	0	-420	0.137446	0.71	kTTGACy	19	26	1	-561	0.0776178	-1.13	TGGGCy	13	20	0	-484	0.401609	0.2
AT1G50720	30	CACGTG	9	11	0	-423	0.027484	0.86	CCwACC	7	7	0	-630	0.929494	-1.22	ACCwACC	2	2	0	-561	0.946238	-0.31	kTTGACy	18	27	1	-495	0.146038	0.04	TGGGCy	8	8	0	-353	0.951786	1.42
AT2G30830	30	CACGTG	9	13	0	-453	0.027484	0.55	CCwACC	5	8	0	-412	0.990352	0.84	ACCwACC	2	3	0	-384	0.946238	0.68	kTTGACy	15	23	0	-633	0.516374	-2.27	TGGGCy	6	12	0	-480	0.993529	0.21
AT1G74500	30	CACGTG	9	11	0	-461	0.027484	0.42	CCwACC	12	14	0	-512	0.309066	-0.19	ACCwACC	5	5	0	-422	0.450637	0.59	kTTGACy	19	28	0	-441	0.0776178	1.03	TGGGCy	11	18	0	-549	0.691012	-0.76
ATTI1	30	CACGTG	9	12	0	-524	0.027484	-0.32	CCwACC	6	8	1	-530	0.971105	-0.32	ACCwACC	1	1	1	-379	0.991236	0.41	kTTGACy	17	34	3	-380	0.245772	2.38	TGGGCy	11	25	2	-515	0.691012	-0.3
AT2G45130	65	CACGTG	16	19	0	-312	0.0279594	2.81	CCwACC	13	15	0	-416	0.995921	1.09	ACCwACC	6	6	0	-484	0.927433	0.11	kTTGACy	32	46	1	-524	0.516411	-0.63	TGGGCy	26	52	4	-449	0.517338	1.21
AT4G16680	65	CACGTG	16	24	0	-438	0.0279594	1.01	CCwACC	17	22	0	-527	0.934744	-0.48	ACCwACC	8	12	0	-516	0.751033	-0.22	kTTGACy	50	92	1	-419	3.0276e-06	2.61	TGGGCy	27	47	1	-470	0.416923	0.65
HEMA1	21	CACGTG	7	8	0	-77	0.0284922	4.14	CCwACC	5	5	0	-214	0.893726	2.21	ACCwACC	4	4	0	-233	0.36832	1.84	kTTGACy	8	11	2	-381	0.884078	1.34	TGGGCy	7	15	0	-444	0.787806	0.72
LHB1B1	21	CACGTG	7	7	0	-139	0.0284922	3.3	CCwACC	3	3	0	-394	0.989429	0.62	ACCwACC	0	0	0	0	1	0	kTTGACy	11	14	0	-552	0.452848	-0.71	TGGGCy	8	16	0	-401	0.634626	1.34
AT1G07590	21	CACGTG	7	9	1	-217	0.0284922	2.93	CCwACC	4	6	0	-370	0.960729	1.09	ACCwACC	0	0	0	0	1	0	kTTGACy	12	15	1	-516	0.289975	-0.25	TGGGCy	6	13	0	-602	0.897048	-1.31
VSP2	21	CACGTG	7	8	0	-236	0.0284922	2.58	CCwACC	8	10	0	-567	0.430499	-0.76	ACCwACC	0	0	0	0	1	0	kTTGACy	8	10	0	-524	0.884078	-0.29	TGGGCy	4	6	0	-498	0.987771	0
AT3G23800	21	CACGTG	7	10	0	-301	0.0284922	2.16	CCwACC	8	12	1	-502	0.430499	-0.05	ACCwACC	4	4	1	-456	0.36832	0.29	kTTGACy	8	13	1	-498	0.884078	0	TGGGCy	10	17	0	-490	0.293497	0.1
AT1G69890	21	CACGTG	7	9	0	-318	0.0284922	1.87	CCwACC	6	9	0	-522	0.775557	-0.25	ACCwACC	3	6	0	-480	0.610025	0.15	kTTGACy	16	35	0	-338	0.00979178	3.28	TGGGCy	6	9	1	-525	0.897048	-0.28
AT1G76240	21	CACGTG	7	10	2	-360	0.0284922	1.51	CCwACC	7	8	1	-452	0.61212	0.44	ACCwACC	1	1	0	-144	0.963682	1.23	kTTGACy	10	12	0	-364	0.624263	1.61	TGGGCy	6	7	0	-580	0.897048	-0.76
AT4G15480	21	CACGTG	7	11	0	-374	0.0284922	1.42	CCwACC	13	21	1	-383	0.00853154	1.82	ACCwACC	5	6	0	-216	0.182371	2.4	kTTGACy	10	13	0	-600	0.624263	-1.29	TGGGCy	9	19	0	-429	0.459235	1.03
ATGSTU2	21	CACGTG	7	8	0	-381	0.0284922	1.14	CCwACC	5	6	0	-300	0.893726	1.68	ACCwACC	1	1	0	-109	0.963682	1.35	kTTGACy	13	19	0	-285	0.161025	3.22	TGGGCy	5	5	1	-557	0.959644	-0.46
SULTR3_1	21	CACGTG	7	12	0	-404	0.0284922	1.12	CCwACC	4	4	0	-500	0.960729	-0.01	ACCwACC	2	2	0	-436	0.833202	0.3	kTTGACy	9	12	1	-446	0.774581	0.62	TGGGCy	3	3	0	-552	0.99732	-0.32
AT5G26200	21	CACGTG	7	10	1	-450	0.0284922	0.52	CCwACC	10	11	1	-313	0.14228	2.13	ACCwACC	6	6	1	-309	0.0743104	1.61	kTTGACy	13	17	0	-362	0.161025	1.94	TGGGCy	10	19	0	-457	0.293497	0.61
AT4G18650	21	CACGTG	7	8	0	-458	0.0284922	0.38	CCwACC	6	6	0	-513	0.775557	-0.13	ACCwACC	1	1	0	-800	0.963682	-1.05	kTTGACy	7	11	0	-377	0.949905	1.39	TGGGCy	6	11	0	-646	0.897048	-1.71
AT3G46670	21	CACGTG	7	9	0	-467	0.0284922	0.31	CCwACC	3	4	0	-337	0.989429	1.12	ACCwACC	0	0	0	0	1	0	kTTGACy	11	14	0	-463	0.452848	0.44	TGGGCy	6	9	0	-389	0.897048	1.13
AT2G45210	21	CACGTG	7	8	1	-484	0.0284922	0.13	CCwACC	7	10	0	-412	0.61212	0.94	ACCwACC	2	2	0	-437	0.833202	0.3	kTTGACy	13	20	0	-497	0.161025	0	TGGGCy	4	9	0	-374	0.987771	1.29
AT2G32020	60	CACGTG	15	22	1	-295	0.0286723	3.31	CCwACC	26	34	0	-459	0.087599	0.77	ACCwACC	12	14	0	-409	0.157426	1.15	kTTGACy	48	104	2	-410	6.00662e-07	3.1	TGGGCy	13	22	0	-583	0.998986	-1.4
AT3G02840	60	CACGTG	15	20	0	-385	0.0286723	1.75	CCwACC	16	20	0	-520	0.915311	-0.35	ACCwACC	5	5	0	-344	0.949947	1.19	kTTGACy	43	86	2	-381	0.000258847	3.75	TGGGCy	21	39	0	-534	0.802464	-0.8
RHL41	35	CACGTG	10	14	0	-241	0.0288497	3.34	CCwACC	12	15	2	-477	0.556436	0.27	ACCwACC	4	5	1	-496	0.772392	0.01	kTTGACy	25	54	0	-362	0.00545857	3.46	TGGGCy	9	18	0	-355	0.970728	2.1
AT4G29270	35	CACGTG	10	11	1	-235	0.0288497	3.03	CCwACC	12	16	0	-570	0.556436	-1.01	ACCwACC	6	9	0	-587	0.404578	-0.93	kTTGACy	17	26	0	-467	0.573505	0.53	TGGGCy	10	14	0	-534	0.936118	-0.47
AT4G24350	35	CACGTG	10	13	0	-318	0.0288497	2.25	CCwACC	15	20	0	-523	0.18082	-0.4	ACCwACC	7	8	0	-484	0.242775	0.13	kTTGACy	19	28	0	-478	0.312167	0.35	TGGGCy	17	31	0	-485	0.178507	0.23
AT4G17550	35	CACGTG	10	12	2	-364	0.0288497	1.61	CCwACC	12	14	0	-556	0.556436	-0.76	ACCwACC	6	7	0	-628	0.404578	-1.2	kTTGACy	15	21	0	-445	0.805896	0.83	TGGGCy	15	29	4	-371	0.405698	2.37
AT1G02660	35	CACGTG	10	19	4	-393	0.0288497	1.58	CCwACC	10	13	0	-576	0.807652	-0.98	ACCwACC	8	9	0	-616	0.128202	-1.24	kTTGACy	17	22	0	-465	0.573505	0.52	TGGGCy	14	26	1	-482	0.542179	0.27
JP630	35	CACGTG	10	11	0	-483	0.0288497	0.16	CCwACC	15	20	0	-502	0.18082	-0.07	ACCwACC	9	9	0	-503	0.0596777	-0.05	kTTGACy	18	22	1	-515	0.439496	-0.28	TGGGCy	15	24	1	-457	0.405698	0.68
MYB3	35	CACGTG	10	14	1	-523	0.0288497	-0.33	CCwACC	11	14	1	-359	0.692348	1.8	ACCwACC	5	5	1	-271	0.593861	1.76	kTTGACy	16	23	0	-471	0.699683	0.43	TGGGCy	15	23	0	-540	0.405698	-0.71
WRKY33	55	CACGTG	14	20	0	-341	0.0292513	2.43	CCwACC	21	27	1	-481	0.308471	0.29	ACCwACC	11	15	0	-496	0.170786	0.01	kTTGACy	41	85	2	-397	8.46345e-05	3.22	TGGGCy	20	31	0	-454	0.73067	0.84
AT5G60530	55	CACGTG	14	15	0	-324	0.0292513	2.34	CCwACC	18	21	1	-535	0.637122	-0.6	ACCwACC	10	11	0	-482	0.27683	0.17	kTTGACy	41	64	2	-422	8.46345e-05	2.09	TGGGCy	19	26	1	-634	0.814679	-2.43
AT2G04050	55	CACGTG	14	17	1	-421	0.0292513	1.09	CCwACC	24	30	1	-601	0.0911997	-1.98	ACCwACC	11	16	0	-577	0.170786	-1.11	kTTGACy	39	66	1	-428	0.000701451	1.96	TGGGCy	26	50	2	-483	0.150533	0.35
ATEXPA9	40	CACGTG	11	15	0	-354	0.0295549	1.93	CCwACC	15	21	0	-384	0.383435	1.81	ACCwACC	8	9	0	-305	0.221229	2.01	kTTGACy	24	35	2	-441	0.10201	1.16	TGGGCy	17	24	2	-583	0.40881	-1.46
AT2G15490	40	CACGTG	11	17	1	-404	0.0295549	1.34	CCwACC	14	14	1	-376	0.513985	1.58	ACCwACC	5	5	0	-331	0.713639	1.29	kTTGACy	28	49	1	-407	0.00526526	2.2	TGGGCy	16	27	0	-555	0.53658	-1.04
AT3G16800	50	CACGTG	13	16	0	-377	0.029643	1.67	CCwACC	18	22	0	-610	0.443262	-1.84	ACCwACC	9	9	0	-519	0.302645	-0.22	kTTGACy	29	39	1	-461	0.1206	0.78	TGGGCy	13	24	0	-492	0.984485	0.09
AT2G15020	50	CACGTG	13	14	0	-386	0.029643	1.45	CCwACC	14	19	0	-508	0.857532	-0.16	ACCwACC	6	7	0	-367	0.757311	1.2	kTTGACy	30	38	0	-515	0.0726655	-0.38	TGGGCy	16	34	0	-435	0.893241	1.26
PBP1	50	CACGTG	13	18	1	-411	0.029643	1.27	CCwACC	19	21	2	-447	0.330639	0.8	ACCwACC	5	5	0	-534	0.873025	-0.28	kTTGACy	39	75	0	-388	2.10746e-05	3.29	TGGGCy	19	28	0	-481	0.640363	0.3
WRKY38	50	CACGTG	13	23	0	-429	0.029643	1.14	CCwACC	13	16	0	-400	0.91652	1.35	ACCwACC	9	9	0	-404	0.302645	0.97	kTTGACy	31	44	0	-494	0.0408019	0.07	TGGGCy	10	24	0	-517	0.99907	-0.33
AT4G18980	50	CACGTG	13	20	3	-459	0.029643	0.59	CCwACC	18	25	0	-496	0.443262	0.02	ACCwACC	7	9	0	-489	0.608861	0.08	kTTGACy	27	36	1	-485	0.2724	0.25	TGGGCy	17	26	0	-473	0.828056	0.43
AT4G21490	76	CACGTG	18	19	1	-260	0.0297661	3.6	CCwACC	18	19	1	-380	0.982116	1.78	ACCwACC	7	7	0	-343	0.940287	1.42	kTTGACy	34	47	1	-494	0.791114	0.07	TGGGCy	31	51	2	-516	0.455368	-0.46
AT2G40140	45	CACGTG	12	14	0	-321	0.0297761	2.3	CCwACC	15	21	0	-493	0.601158	0.06	ACCwACC	6	9	0	-460	0.659091	0.39	kTTGACy	30	50	2	-394	0.0115179	2.54	TGGGCy	15	23	1	-490	0.842785	0.12
AT1G64500	45	CACGTG	12	15	0	-334	0.0297761	2.2	CCwACC	12	18	0	-438	0.889931	0.87	ACCwACC	6	7	0	-300	0.659091	1.82	kTTGACy	23	38	1	-588	0.431568	-1.95	TGGGCy	16	29	0	-493	0.75631	0.08
IVD	45	CACGTG	12	15	0	-340	0.0297761	2.12	CCwACC	16	19	1	-427	0.476565	1.06	ACCwACC	9	9	0	-373	0.202363	1.3	kTTGACy	23	30	1	-360	0.431568	2.62	TGGGCy	13	25	0	-349	0.949448	2.58
AT5G52250	45	CACGTG	12	18	0	-366	0.0297761	1.94	CCwACC	16	18	1	-491	0.476565	0.09	ACCwACC	7	7	0	-368	0.491552	1.19	kTTGACy	21	31	0	-506	0.664108	-0.16	TGGGCy	13	18	0	-609	0.949448	-1.65
AT2G19660	45	CACGTG	12	15	1	-424	0.0297761	0.99	CCwACC	17	20	0	-516	0.355431	-0.29	ACCwACC	5	5	0	-348	0.806035	1.16	kTTGACy	26	39	1	-495	0.143025	0.04	TGGGCy	12	14	0	-578	0.975162	-1.05
AT3G21055	17	CACGTG	6	7	1	-91	0.0316295	3.75	CCwACC	6	7	1	-310	0.5509	1.73	ACCwACC	1	1	0	-188	0.931695	1.08	kTTGACy	9	14	0	-533	0.457441	-0.46	TGGGCy	8	19	1	-291	0.345039	3.13
ZW9	17	CACGTG	6	11	0	-198	0.0316295	3.46	CCwACC	5	7	0	-375	0.74202	1.13	ACCwACC	2	2	0	-346	0.733061	0.74	kTTGACy	10	10	1	-552	0.277607	-0.6	TGGGCy	4	5	0	-559	0.949907	-0.47
AT3G61980	17	CACGTG	6	8	0	-209	0.0316295	2.84	CCwACC	3	3	1	-485	0.961827	0.07	ACCwACC	1	1	1	-779	0.931695	-0.97	kTTGACy	12	15	1	-500	0.0582958	-0.03	TGGGCy	11	17	2	-446	0.0318704	0.73
AT5G52330	17	CACGTG	6	7	0	-200	0.0316295	2.74	CCwACC	6	8	1	-526	0.5509	-0.28	ACCwACC	4	5	0	-479	0.228973	0.14	kTTGACy	6	6	0	-525	0.912718	-0.23	TGGGCy	3	5	0	-669	0.986495	-1.33
AT4G16690	17	CACGTG	6	8	0	-247	0.0316295	2.47	CCwACC	5	7	1	-330	0.74202	1.54	ACCwACC	2	3	1	-430	0.733061	0.4	kTTGACy	10	20	0	-463	0.277607	0.53	TGGGCy	3	8	4	-543	0.986495	-0.44
AT1G70900	17	CACGTG	6	8	0	-330	0.0316295	1.65	CCwACC	6	8	0	-643	0.5509	-1.43	ACCwACC	3	3	0	-820	0.4613	-1.94	kTTGACy	9	11	1	-463	0.457441	0.39	TGGGCy	6	14	2	-371	0.723499	1.64
AT5G27930	17	CACGTG	6	7	0	-319	0.0316295	1.64	CCwACC	4	4	0	-541	0.883755	-0.3	ACCwACC	1	1	0	-27	0.931695	1.64	kTTGACy	8	10	2	-528	0.646705	-0.33	TGGGCy	10	18	0	-349	0.0855547	2.19
AGL79	17	CACGTG	6	7	1	-337	0.0316295	1.48	CCwACC	4	4	1	-230	0.883755	1.86	ACCwACC	3	3	1	-234	0.4613	1.59	kTTGACy	9	12	0	-327	0.457441	2.05	TGGGCy	2	8	0	-296	0.997674	1.98
AT2G45080	17	CACGTG	6	8	0	-389	0.0316295	1.07	CCwACC	7	8	0	-566	0.352685	-0.67	ACCwACC	3	3	0	-451	0.4613	0.28	kTTGACy	12	21	1	-445	0.0582958	0.83	TGGGCy	4	7	0	-582	0.949907	-0.77
AT3G22160	17	CACGTG	6	7	0	-393	0.0316295	0.96	CCwACC	7	8	0	-357	0.352685	1.38	ACCwACC	4	4	0	-387	0.228973	0.77	kTTGACy	10	17	0	-530	0.277607	-0.46	TGGGCy	8	13	1	-433	0.345039	0.8
AT4G14230	17	CACGTG	6	6	0	-432	0.0316295	0.56	CCwACC	6	6	0	-510	0.5509	-0.1	ACCwACC	2	2	0	-464	0.733061	0.16	kTTGACy	9	15	1	-596	0.457441	-1.33	TGGGCy	6	8	2	-421	0.723499	0.75
AT1G30530	17	CACGTG	6	10	0	-481	0.0316295	0.18	CCwACC	10	17	1	-356	0.0322786	2.03	ACCwACC	7	9	1	-294	0.00711216	2.12	kTTGACy	10	13	1	-552	0.277607	-0.68	TGGGCy	10	17	0	-470	0.0855547	0.39
AT2G43020	17	CACGTG	6	12	2	-539	0.0316295	-0.5	CCwACC	4	4	0	-663	0.883755	-1.15	ACCwACC	0	0	0	0	1	0	kTTGACy	6	9	1	-374	0.912718	1.29	TGGGCy	6	8	1	-358	0.723499	1.37
AT5G18040	17	CACGTG	6	7	0	-560	0.0316295	-0.57	CCwACC	3	3	0	-575	0.961827	-0.46	ACCwACC	2	2	0	-805	0.733061	-1.51	kTTGACy	6	9	0	-343	0.912718	1.61	TGGGCy	11	20	0	-277	0.0318704	3.43
AT2G34610	26	CACGTG	8	14	0	-315	0.0317734	2.38	CCwACC	14	17	1	-431	0.0304913	0.95	ACCwACC	9	9	0	-456	0.00887098	0.43	kTTGACy	13	22	0	-442	0.525536	0.9	TGGGCy	5	7	0	-645	0.992506	-1.36
LEA14	26	CACGTG	8	11	1	-363	0.0317734	1.55	CCwACC	7	10	0	-477	0.83728	0.22	ACCwACC	5	6	0	-425	0.327686	0.62	kTTGACy	7	13	4	-483	0.993268	0.18	TGGGCy	10	18	2	-408	0.617962	1.32
AT2G42790	26	CACGTG	8	10	3	-423	0.0317734	0.82	CCwACC	6	7	1	-556	0.923123	-0.53	ACCwACC	5	5	1	-575	0.327686	-0.6	kTTGACy	11	28	0	-471	0.802227	0.48	TGGGCy	13	32	4	-365	0.186128	2.6
AT3G26820	26	CACGTG	8	9	0	-459	0.0317734	0.4	CCwACC	11	14	0	-584	0.247579	-1.13	ACCwACC	3	3	0	-579	0.75331	-0.49	kTTGACy	15	22	0	-471	0.236176	0.43	TGGGCy	7	11	0	-253	0.938797	2.82
AT1G04610	26	CACGTG	8	11	0	-488	0.0317734	0.1	CCwACC	2	2	0	-745	0.999723	-1.21	ACCwACC	2	2	0	-745	0.910163	-1.21	kTTGACy	11	12	0	-467	0.802227	0.36	TGGGCy	6	11	1	-619	0.976186	-1.4
AT3G46970	31	CACGTG	9	13	1	-256	0.0337296	3.03	CCwACC	10	10	0	-421	0.652946	0.84	ACCwACC	4	4	0	-485	0.682404	0.08	kTTGACy	17	21	0	-613	0.30788	-1.84	TGGGCy	15	23	0	-498	0.204186	-0.01
AT1G73870	31	CACGTG	9	11	0	-319	0.0337296	2.06	CCwACC	9	9	0	-442	0.782797	0.58	ACCwACC	1	1	0	-209	0.992516	1	kTTGACy	15	16	0	-387	0.585176	1.53	TGGGCy	13	24	0	-406	0.459845	1.56
AT2G40900	31	CACGTG	9	13	1	-432	0.0337296	0.82	CCwACC	7	8	0	-544	0.943708	-0.45	ACCwACC	5	6	0	-543	0.480677	-0.38	kTTGACy	17	19	0	-518	0.30788	-0.31	TGGGCy	9	12	0	-618	0.91894	-1.45
AT3G55660	31	CACGTG	9	12	0	-491	0.0337296	0.07	CCwACC	10	13	1	-465	0.652946	0.4	ACCwACC	5	5	1	-572	0.480677	-0.58	kTTGACy	13	16	1	-493	0.825254	0.06	TGGGCy	14	44	0	-412	0.320976	1.97
AT5G04360	9	CACGTG	4	7	0	-134	0.0337476	3.35	CCwACC	2	3	0	-264	0.868048	1.41	ACCwACC	2	2	0	-325	0.38665	0.85	kTTGACy	3	5	0	-430	0.896967	0.52	TGGGCy	4	10	0	-261	0.506045	2.6
AT5G64080	9	CACGTG	4	8	0	-165	0.0337476	3.28	CCwACC	3	4	1	-512	0.642595	-0.09	ACCwACC	2	2	1	-537	0.38665	-0.19	kTTGACy	1	1	0	-139	0.997552	1.25	TGGGCy	2	2	0	-462	0.925765	0.17
AT5G57345	9	CACGTG	4	5	1	-78	0.0337476	3.27	CCwACC	4	5	0	-307	0.369793	1.48	ACCwACC	2	2	0	-94	0.38665	1.99	kTTGACy	5	7	0	-435	0.468605	0.57	TGGGCy	2	2	1	-655	0.925765	-0.77
AT1G37080	9	CACGTG	4	7	0	-161	0.0337476	3.1	CCwACC	4	4	0	-602	0.369793	-0.72	ACCwACC	2	2	0	-569	0.38665	-0.35	kTTGACy	5	5	0	-359	0.468605	1.08	TGGGCy	3	5	0	-618	0.759652	-0.93
AT1G15180	9	CACGTG	4	6	2	-254	0.0337476	2.08	CCwACC	5	6	1	-639	0.157616	-1.2	ACCwACC	2	2	0	-887	0.38665	-1.91	kTTGACy	5	8	0	-507	0.468605	-0.09	TGGGCy	5	7	0	-362	0.257171	1.25
ATGSTU27	9	CACGTG	4	5	0	-232	0.0337476	2.07	CCwACC	2	3	0	-349	0.868048	0.89	ACCwACC	2	2	0	-406	0.38665	0.45	kTTGACy	4	4	0	-477	0.720356	0.14	TGGGCy	2	5	1	-818	0.925765	-2.49
AT1G08890	9	CACGTG	4	5	0	-279	0.0337476	1.7	CCwACC	3	4	0	-312	0.642595	1.29	ACCwACC	2	3	0	-350	0.38665	0.89	kTTGACy	7	11	1	-458	0.0778791	0.45	TGGGCy	6	10	1	-384	0.0943721	1.25
ATGSTZ1	9	CACGTG	4	5	0	-283	0.0337476	1.67	CCwACC	3	3	0	-423	0.642595	0.45	ACCwACC	1	1	0	-450	0.758439	0.16	kTTGACy	6	10	2	-470	0.229393	0.3	TGGGCy	2	5	0	-515	0.925765	-0.13
AT4G29960	9	CACGTG	4	6	0	-321	0.0337476	1.5	CCwACC	2	2	0	-495	0.868048	0.01	ACCwACC	1	1	0	-366	0.758439	0.46	kTTGACy	8	18	1	-426	0.0161937	1.05	TGGGCy	3	3	0	-216	0.759652	1.7
NCED5	9	CACGTG	4	6	1	-333	0.0337476	1.4	CCwACC	4	4	1	-646	0.369793	-1.03	ACCwACC	1	1	1	-798	0.758439	-1.04	kTTGACy	7	10	1	-553	0.0778791	-0.61	TGGGCy	3	3	0	-422	0.759652	0.45
ABC1At	9	CACGTG	4	4	0	-321	0.0337476	1.23	CCwACC	4	4	1	-548	0.369793	-0.35	ACCwACC	0	0	0	0	1	0	kTTGACy	4	4	0	-353	0.720356	1	TGGGCy	4	7	3	-248	0.506045	2.3
AT3G56080	9	CACGTG	4	5	0	-340	0.0337476	1.22	CCwACC	3	3	0	-509	0.642595	-0.06	ACCwACC	0	0	0	0	1	0	kTTGACy	1	3	0	-513	0.997552	-0.09	TGGGCy	5	9	1	-505	0.257171	-0.07
AT4G32840	9	CACGTG	4	4	0	-396	0.0337476	0.7	CCwACC	6	8	0	-346	0.0476155	1.49	ACCwACC	1	1	0	-231	0.758439	0.93	kTTGACy	7	11	0	-413	0.0778791	0.97	TGGGCy	4	6	0	-418	0.506045	0.68
HMGB5	9	CACGTG	4	4	0	-490	0.0337476	0.05	CCwACC	5	9	3	-648	0.157616	-1.57	ACCwACC	0	0	0	0	1	0	kTTGACy	4	7	0	-506	0.720356	-0.07	TGGGCy	6	13	0	-239	0.0943721	3.25
AT1G73620	9	CACGTG	4	5	1	-507	0.0337476	-0.07	CCwACC	3	3	0	-714	0.642595	-1.3	ACCwACC	3	3	0	-714	0.132389	-1.3	kTTGACy	5	6	0	-469	0.468605	0.24	TGGGCy	2	4	0	-527	0.925765	-0.2
AT3G62630	9	CACGTG	4	5	1	-689	0.0337476	-1.49	CCwACC	2	2	0	-241	0.868048	1.26	ACCwACC	0	0	0	0	1	0	kTTGACy	2	2	0	-655	0.976606	-0.77	TGGGCy	5	5	1	-610	0.257171	-0.87
SAG12	56	CACGTG	14	19	0	-436	0.0337949	0.93	CCwACC	22	31	0	-419	0.248768	1.52	ACCwACC	10	11	0	-465	0.296519	0.37	kTTGACy	29	41	0	-533	0.372338	-0.79	TGGGCy	19	34	0	-425	0.840754	1.46
AT1G78610	13	CACGTG	5	13	0	-261	0.0339431	2.97	CCwACC	4	5	0	-627	0.699616	-1	ACCwACC	2	2	0	-632	0.585922	-0.66	kTTGACy	8	12	1	-466	0.25924	0.37	TGGGCy	3	5	0	-344	0.938283	1.19
AT4G31290	13	CACGTG	5	7	1	-198	0.0339431	2.76	CCwACC	3	5	0	-530	0.874278	-0.25	ACCwACC	3	3	0	-517	0.292883	-0.11	kTTGACy	4	7	0	-560	0.944271	-0.57	TGGGCy	8	18	3	-479	0.091825	0.27
AT1G69340	13	CACGTG	5	6	1	-190	0.0339431	2.62	CCwACC	2	3	0	-274	0.966118	1.35	ACCwACC	2	2	0	-295	0.585922	1	kTTGACy	8	9	1	-540	0.25924	-0.44	TGGGCy	4	9	0	-617	0.822995	-1.25
AT5G50335	13	CACGTG	5	5	1	-192	0.0339431	2.38	CCwACC	5	7	0	-493	0.473166	0.04	ACCwACC	3	3	0	-707	0.292883	-1.26	kTTGACy	10	14	1	-457	0.0378598	0.52	TGGGCy	4	4	0	-372	0.822995	0.87
CYP96A12	13	CACGTG	5	5	0	-208	0.0339431	2.25	CCwACC	6	8	1	-421	0.261806	0.75	ACCwACC	4	5	1	-438	0.109197	0.46	kTTGACy	2	4	0	-831	0.997741	-2.32	TGGGCy	4	9	0	-401	0.822995	1
AT4G11220	13	CACGTG	5	7	2	-280	0.0339431	2	CCwACC	3	4	0	-583	0.874278	-0.59	ACCwACC	2	2	0	-559	0.585922	-0.3	kTTGACy	5	6	0	-463	0.845535	0.29	TGGGCy	4	13	5	-508	0.822995	-0.13
AT5G24300	13	CACGTG	5	5	1	-285	0.0339431	1.65	CCwACC	6	6	0	-571	0.261806	-0.62	ACCwACC	2	2	0	-541	0.585922	-0.21	kTTGACy	6	8	1	-698	0.676623	-1.97	TGGGCy	8	16	5	-469	0.091825	0.39
P5CR	13	CACGTG	5	9	3	-363	0.0339431	1.4	CCwACC	5	8	0	-432	0.473166	0.64	ACCwACC	1	1	0	-795	0.871543	-1.03	kTTGACy	7	7	1	-279	0.462601	2.01	TGGGCy	12	31	3	-163	0.000120513	6.49
ABI3	13	CACGTG	5	8	0	-360	0.0339431	1.35	CCwACC	4	5	1	-628	0.699616	-1.01	ACCwACC	3	3	1	-634	0.292883	-0.82	kTTGACy	8	9	0	-562	0.25924	-0.67	TGGGCy	6	8	1	-210	0.412287	2.83
AT3G30460	13	CACGTG	5	5	0	-345	0.0339431	1.19	CCwACC	3	3	0	-427	0.874278	0.42	ACCwACC	1	1	0	-281	0.871543	0.75	kTTGACy	7	15	0	-379	0.462601	1.59	TGGGCy	6	15	0	-498	0.412287	0
AT5G55120	13	CACGTG	5	6	0	-400	0.0339431	0.83	CCwACC	5	8	0	-590	0.473166	-0.91	ACCwACC	1	2	0	-309	0.871543	0.93	kTTGACy	7	13	3	-371	0.462601	1.58	TGGGCy	6	9	0	-415	0.412287	0.86
AT2G13610	13	CACGTG	5	6	1	-402	0.0339431	0.81	CCwACC	4	5	0	-522	0.699616	-0.19	ACCwACC	2	2	0	-639	0.585922	-0.69	kTTGACy	8	13	1	-633	0.25924	-1.7	TGGGCy	4	7	0	-659	0.822995	-1.49
AT1G19540	13	CACGTG	5	7	0	-413	0.0339431	0.78	CCwACC	3	4	0	-409	0.874278	0.61	ACCwACC	2	3	0	-490	0.585922	0.04	kTTGACy	8	12	0	-504	0.25924	-0.07	TGGGCy	5	15	0	-601	0.634397	-1.4
AT5G46910	13	CACGTG	5	5	0	-405	0.0339431	0.72	CCwACC	3	3	1	-426	0.874278	0.43	ACCwACC	2	2	0	-336	0.585922	0.79	kTTGACy	10	20	2	-370	0.0378598	1.98	TGGGCy	6	9	0	-620	0.412287	-1.28
AT5G03390	13	CACGTG	5	5	1	-406	0.0339431	0.71	CCwACC	6	6	1	-708	0.261806	-1.79	ACCwACC	2	2	1	-668	0.585922	-0.83	kTTGACy	7	14	3	-451	0.462601	0.6	TGGGCy	7	11	2	-380	0.21855	1.35
AT3G19660	13	CACGTG	5	6	0	-418	0.0339431	0.68	CCwACC	4	4	0	-394	0.699616	0.72	ACCwACC	1	1	0	-144	0.871543	1.23	kTTGACy	9	18	2	-398	0.114335	1.47	TGGGCy	4	7	0	-197	0.822995	2.77
ARR9	13	CACGTG	5	5	0	-480	0.0339431	0.13	CCwACC	3	6	0	-533	0.874278	-0.3	ACCwACC	2	2	0	-503	0.585922	-0.02	kTTGACy	7	11	0	-505	0.462601	-0.08	TGGGCy	5	11	0	-546	0.634397	-0.56
AT4G38540	13	CACGTG	5	6	0	-485	0.0339431	0.1	CCwACC	5	5	0	-303	0.473166	1.51	ACCwACC	2	2	0	-197	0.585922	1.48	kTTGACy	9	15	2	-490	0.114335	0.09	TGGGCy	3	11	0	-571	0.938283	-0.85
ATTPS5	13	CACGTG	5	5	0	-514	0.0339431	-0.12	CCwACC	7	7	1	-724	0.115695	-2.09	ACCwACC	1	1	0	-875	0.871543	-1.31	kTTGACy	6	6	0	-590	0.676623	-0.78	TGGGCy	6	14	0	-684	0.412287	-2.43
AT5G01520	13	CACGTG	5	5	1	-544	0.0339431	-0.36	CCwACC	4	6	0	-498	0.699616	0	ACCwACC	1	1	0	-440	0.871543	0.2	kTTGACy	1	1	0	-706	0.999831	-0.72	TGGGCy	4	6	0	-524	0.822995	-0.22
AT5G27280	13	CACGTG	5	6	0	-577	0.0339431	-0.67	CCwACC	2	2	1	-438	0.966118	0.29	ACCwACC	1	1	1	-216	0.871543	0.98	kTTGACy	6	6	0	-699	0.676623	-1.72	TGGGCy	3	3	0	-747	0.938283	-1.5
NRAMP3	13	CACGTG	5	7	0	-601	0.0339431	-0.95	CCwACC	4	6	0	-476	0.699616	0.18	ACCwACC	2	3	0	-412	0.585922	0.51	kTTGACy	6	10	0	-620	0.676623	-1.35	TGGGCy	7	17	0	-492	0.21855	0.07
TBP1.b	13	CACGTG	5	12	2	-583	0.0339431	-1.03	CCwACC	5	5	1	-689	0.473166	-1.49	ACCwACC	1	1	0	-727	0.871543	-0.79	kTTGACy	6	8	1	-318	0.676623	1.77	TGGGCy	1	1	0	-202	0.998562	1.03
AT2G07000	13	CACGTG	5	7	0	-633	0.0339431	-1.25	CCwACC	5	6	1	-637	0.473166	-1.19	ACCwACC	3	3	0	-653	0.292883	-0.93	kTTGACy	8	11	2	-609	0.25924	-1.29	TGGGCy	7	12	0	-536	0.21855	-0.46
AT4G21470	36	CACGTG	10	14	0	-373	0.0347458	1.62	CCwACC	8	8	1	-311	0.958418	1.84	ACCwACC	3	3	0	-480	0.912992	0.1	kTTGACy	14	19	1	-510	0.911754	-0.19	TGGGCy	17	40	0	-501	0.218917	-0.08
AT2G04450	36	CACGTG	10	11	0	-427	0.0347458	0.81	CCwACC	14	19	1	-430	0.330317	1.02	ACCwACC	8	8	1	-413	0.144924	0.83	kTTGACy	24	41	1	-424	0.0228679	1.63	TGGGCy	15	20	0	-362	0.459673	2.11
AT3G52740	36	CACGTG	10	15	1	-466	0.0347458	0.42	CCwACC	12	16	1	-563	0.602849	-0.91	ACCwACC	3	3	0	-346	0.912992	0.91	kTTGACy	14	20	1	-459	0.911754	0.59	TGGGCy	12	24	0	-275	0.82426	3.79
ATGPX7	46	CACGTG	12	14	0	-309	0.0349665	2.45	CCwACC	19	24	0	-542	0.191396	-0.76	ACCwACC	8	9	0	-407	0.355253	0.94	kTTGACy	21	30	1	-451	0.713284	0.88	TGGGCy	21	42	0	-324	0.241584	3.91
AT5G61600	46	CACGTG	12	15	0	-335	0.0349665	2.19	CCwACC	17	23	0	-551	0.396792	-0.89	ACCwACC	4	6	0	-515	0.919311	-0.14	kTTGACy	30	49	0	-403	0.0178316	2.3	TGGGCy	12	21	1	-420	0.980646	1.23
C2H2	41	CACGTG	11	12	1	-212	0.035094	3.44	CCwACC	19	24	3	-466	0.0711945	0.53	ACCwACC	8	10	3	-417	0.242297	0.88	kTTGACy	29	47	1	-337	0.0035617	3.83	TGGGCy	14	19	1	-424	0.80631	1.11
AT5G62360	41	CACGTG	11	12	0	-286	0.035094	2.55	CCwACC	15	16	0	-581	0.428012	-1.16	ACCwACC	6	6	0	-479	0.564824	0.15	kTTGACy	22	37	0	-456	0.31684	0.87	TGGGCy	15	23	1	-459	0.705157	0.64
AT2G31980	41	CACGTG	11	13	1	-314	0.035094	2.3	CCwACC	7	10	0	-469	0.99548	0.31	ACCwACC	3	4	0	-328	0.950603	1.18	kTTGACy	16	21	0	-528	0.919773	-0.49	TGGGCy	17	29	0	-431	0.45934	1.24
APS3	41	CACGTG	11	15	1	-385	0.035094	1.51	CCwACC	20	27	1	-456	0.0372711	0.74	ACCwACC	13	16	1	-463	0.00429611	0.47	kTTGACy	27	43	2	-414	0.0202533	1.9	TGGGCy	19	34	4	-588	0.231188	-1.84
AT4G11780	41	CACGTG	11	13	2	-396	0.035094	1.27	CCwACC	11	14	0	-485	0.877132	0.16	ACCwACC	4	4	0	-315	0.868214	1.27	kTTGACy	23	36	1	-372	0.215118	2.62	TGGGCy	10	13	0	-472	0.986394	0.31
AT3G12203	67	CACGTG	16	19	1	-259	0.0363098	3.62	CCwACC	26	33	0	-522	0.24727	-0.49	ACCwACC	15	15	0	-498	0.056946	0	kTTGACy	28	45	0	-503	0.896201	-0.13	TGGGCy	20	29	0	-513	0.961963	-0.29
LHCB3	22	CACGTG	7	8	0	-90	0.0365324	4.02	CCwACC	4	4	0	-269	0.970532	1.59	ACCwACC	1	1	0	-551	0.968988	-0.18	kTTGACy	11	15	0	-471	0.536368	0.35	TGGGCy	7	12	1	-350	0.831017	1.78
LHCA2	22	CACGTG	7	7	1	-127	0.0365324	3.42	CCwACC	3	4	0	-377	0.992412	0.84	ACCwACC	0	0	0	0	1	0	kTTGACy	9	11	1	-562	0.827939	-0.74	TGGGCy	10	21	3	-386	0.35904	1.77
AT4G32920	22	CACGTG	7	9	2	-236	0.0365324	2.73	CCwACC	3	3	0	-650	0.992412	-0.91	ACCwACC	0	0	0	0	1	0	kTTGACy	7	8	0	-512	0.965654	-0.14	TGGGCy	12	23	0	-475	0.111957	0.37
AT1G07180	22	CACGTG	7	7	0	-208	0.0365324	2.67	CCwACC	5	6	1	-275	0.916612	1.9	ACCwACC	2	3	0	-233	0.852261	1.6	kTTGACy	8	9	0	-562	0.916158	-0.67	TGGGCy	11	22	3	-472	0.214845	0.41
GDH1	22	CACGTG	7	11	1	-309	0.0365324	2.18	CCwACC	7	11	1	-591	0.667934	-1.08	ACCwACC	1	1	0	-943	0.968988	-1.55	kTTGACy	14	19	1	-444	0.117533	0.81	TGGGCy	7	13	0	-310	0.831017	2.35
AT2G30600.b	22	CACGTG	7	9	0	-310	0.0365324	1.96	CCwACC	7	7	0	-380	0.667934	1.08	ACCwACC	2	2	0	-186	0.852261	1.53	kTTGACy	11	16	1	-442	0.536368	0.77	TGGGCy	10	20	3	-468	0.35904	0.45
AT3G16990	22	CACGTG	7	9	0	-327	0.0365324	1.78	CCwACC	3	5	0	-330	0.992412	1.3	ACCwACC	0	0	0	0	1	0	kTTGACy	5	6	0	-598	0.996888	-0.85	TGGGCy	12	23	2	-442	0.111957	0.92
GLB3	22	CACGTG	7	10	0	-338	0.0365324	1.75	CCwACC	11	15	0	-307	0.0917165	2.57	ACCwACC	4	4	0	-263	0.403611	1.63	kTTGACy	12	16	1	-439	0.369329	0.81	TGGGCy	14	25	2	-474	0.0192506	0.4
AT2G16890	22	CACGTG	7	8	0	-367	0.0365324	1.28	CCwACC	9	14	0	-427	0.321967	0.91	ACCwACC	5	6	0	-221	0.209515	2.36	kTTGACy	10	11	0	-501	0.697508	-0.04	TGGGCy	11	21	0	-663	0.214845	-2.64
AT3G14280	22	CACGTG	7	8	1	-412	0.0365324	0.84	CCwACC	1	1	0	-211	0.999898	1	ACCwACC	0	0	0	0	1	0	kTTGACy	12	16	1	-533	0.369329	-0.49	TGGGCy	8	16	0	-605	0.695212	-1.5
AT1G22690	22	CACGTG	7	9	0	-432	0.0365324	0.68	CCwACC	8	13	0	-404	0.492517	1.17	ACCwACC	5	6	0	-470	0.209515	0.23	kTTGACy	7	9	1	-652	0.965654	-1.61	TGGGCy	5	8	1	-693	0.970771	-1.92
AT4G10270	22	CACGTG	7	10	0	-449	0.0365324	0.53	CCwACC	12	13	0	-463	0.0392993	0.43	ACCwACC	5	5	0	-365	0.209515	1.03	kTTGACy	14	20	0	-434	0.117533	0.98	TGGGCy	11	20	0	-431	0.214845	1.03
AT1G54000	22	CACGTG	7	9	0	-468	0.0365324	0.3	CCwACC	10	13	0	-521	0.184415	-0.29	ACCwACC	5	5	0	-491	0.209515	0.05	kTTGACy	12	17	0	-593	0.369329	-1.37	TGGGCy	9	16	0	-228	0.528601	3.75
HIS1_3	22	CACGTG	7	7	0	-470	0.0365324	0.25	CCwACC	9	12	0	-477	0.321967	0.24	ACCwACC	4	6	0	-502	0.403611	-0.03	kTTGACy	10	14	0	-489	0.697508	0.1	TGGGCy	8	13	0	-387	0.695212	1.38
AT3G12820	22	CACGTG	7	8	0	-501	0.0365324	-0.03	CCwACC	5	5	0	-587	0.916612	-0.69	ACCwACC	2	2	0	-223	0.852261	1.35	kTTGACy	16	26	1	-490	0.0197285	0.12	TGGGCy	5	12	0	-673	0.970771	-2.12
AT5G01830	22	CACGTG	7	9	0	-525	0.0365324	-0.28	CCwACC	10	13	1	-432	0.184415	0.82	ACCwACC	6	6	0	-556	0.0900814	-0.49	kTTGACy	19	28	1	-331	0.000278955	3.06	TGGGCy	8	13	0	-587	0.695212	-1.12
AT3G19500	22	CACGTG	7	9	2	-582	0.0365324	-0.88	CCwACC	8	13	1	-573	0.492517	-0.95	ACCwACC	5	5	1	-576	0.209515	-0.61	kTTGACy	8	13	2	-505	0.916158	-0.09	TGGGCy	3	5	0	-772	0.998231	-2.14
AT1G55960	57	CACGTG	14	15	0	-280	0.0388269	2.93	CCwACC	17	24	0	-466	0.794884	0.53	ACCwACC	5	7	0	-297	0.933132	1.85	kTTGACy	29	36	0	-529	0.423159	-0.66	TGGGCy	20	42	3	-477	0.794302	0.45
AT1G56510	27	CACGTG	8	9	0	-176	0.0394008	3.36	CCwACC	8	9	0	-526	0.753509	-0.29	ACCwACC	7	8	0	-516	0.0878819	-0.18	kTTGACy	15	29	0	-378	0.302254	2.24	TGGGCy	9	13	0	-451	0.803183	0.58
ANNAT4	27	CACGTG	8	9	0	-240	0.0394008	2.69	CCwACC	10	14	0	-289	0.446329	2.71	ACCwACC	6	7	0	-159	0.192136	3.12	kTTGACy	12	14	1	-576	0.737387	-1.02	TGGGCy	5	6	0	-343	0.994747	1.32
ATVAMP712	27	CACGTG	8	10	0	-262	0.0394008	2.59	CCwACC	7	9	0	-521	0.8666	-0.24	ACCwACC	4	4	0	-277	0.570034	1.53	kTTGACy	14	20	0	-451	0.446706	0.72	TGGGCy	10	19	0	-452	0.674218	0.68
AT4G08870	27	CACGTG	8	9	0	-252	0.0394008	2.56	CCwACC	12	18	0	-436	0.176434	0.9	ACCwACC	2	2	0	-276	0.920878	1.09	kTTGACy	14	22	0	-382	0.446706	1.88	TGGGCy	6	9	0	-275	0.982643	2.32
AT3G28740	27	CACGTG	8	11	1	-302	0.0394008	2.26	CCwACC	11	13	0	-427	0.296491	0.88	ACCwACC	5	5	0	-345	0.358492	1.19	kTTGACy	15	23	0	-361	0.302254	2.28	TGGGCy	12	19	0	-509	0.368751	-0.17
AT1G46768	27	CACGTG	8	9	0	-281	0.0394008	2.26	CCwACC	11	12	0	-544	0.296491	-0.56	ACCwACC	3	3	0	-747	0.776219	-1.5	kTTGACy	11	16	0	-446	0.846805	0.71	TGGGCy	12	26	0	-363	0.368751	2.38
GI	27	CACGTG	8	10	0	-305	0.0394008	2.12	CCwACC	7	8	0	-646	0.8666	-1.46	ACCwACC	3	3	0	-574	0.776219	-0.46	kTTGACy	13	17	0	-493	0.598735	0.06	TGGGCy	12	23	3	-419	0.368751	1.3
AT3G54770	27	CACGTG	8	9	0	-315	0.0394008	1.9	CCwACC	10	10	0	-495	0.446329	0.02	ACCwACC	4	4	0	-353	0.570034	1	kTTGACy	14	20	1	-458	0.446706	0.61	TGGGCy	8	19	3	-439	0.896535	0.88
AT5G38710	27	CACGTG	8	8	1	-349	0.0394008	1.46	CCwACC	8	8	0	-393	0.753509	1.03	ACCwACC	3	3	0	-458	0.776219	0.24	kTTGACy	12	18	1	-485	0.737387	0.18	TGGGCy	6	8	0	-598	0.982643	-0.99
AT2G40340	27	CACGTG	8	11	0	-388	0.0394008	1.26	CCwACC	9	13	0	-433	0.606869	0.8	ACCwACC	4	5	0	-390	0.570034	0.83	kTTGACy	14	19	3	-342	0.446706	2.36	TGGGCy	14	31	2	-508	0.13371	-0.2
AT3G08640	27	CACGTG	8	10	2	-385	0.0394008	1.24	CCwACC	17	29	2	-448	0.00206994	0.92	ACCwACC	12	17	1	-369	0.000187719	1.84	kTTGACy	18	28	1	-463	0.0464961	0.63	TGGGCy	12	22	1	-513	0.368751	-0.25
AT3G21720	27	CACGTG	8	10	0	-412	0.0394008	0.94	CCwACC	12	15	1	-461	0.176434	0.49	ACCwACC	5	5	0	-506	0.358492	-0.06	kTTGACy	13	35	0	-546	0.598735	-1	TGGGCy	13	39	0	-421	0.234801	1.66
AT3G25620	27	CACGTG	8	8	0	-610	0.0394008	-1.1	CCwACC	9	13	1	-482	0.606869	0.19	ACCwACC	4	5	1	-633	0.570034	-1.05	kTTGACy	15	17	0	-530	0.302254	-0.46	TGGGCy	7	7	0	-669	0.953589	-1.58
SPL5	27	CACGTG	8	9	1	-683	0.0394008	-1.94	CCwACC	10	15	0	-467	0.446329	0.41	ACCwACC	4	5	0	-364	0.570034	1.04	kTTGACy	8	11	0	-458	0.98651	0.45	TGGGCy	6	12	0	-412	0.982643	1.03
AT1G32970	52	CACGTG	13	22	0	-407	0.0399023	1.47	CCwACC	21	24	0	-413	0.209488	1.44	ACCwACC	9	9	0	-439	0.345736	0.61	kTTGACy	36	63	0	-431	0.00221083	1.83	TGGGCy	12	19	0	-595	0.996113	-1.48
AT5G39220	47	CACGTG	12	14	0	-335	0.0407675	2.11	CCwACC	18	23	0	-462	0.323085	0.59	ACCwACC	9	12	0	-450	0.240833	0.57	kTTGACy	19	26	1	-396	0.900984	1.8	TGGGCy	14	22	0	-531	0.937865	-0.55
AT1G22810	47	CACGTG	12	22	1	-374	0.0407675	2.01	CCwACC	15	15	0	-380	0.678439	1.58	ACCwACC	7	7	0	-395	0.540043	0.94	kTTGACy	41	94	4	-396	3.47387e-08	3.42	TGGGCy	16	25	1	-562	0.821198	-1.12
AT1G20310	47	CACGTG	12	18	0	-422	0.0407675	1.11	CCwACC	7	10	0	-624	0.999168	-1.39	ACCwACC	1	1	0	-889	0.999403	-1.36	kTTGACy	33	64	2	-409	0.00232457	2.46	TGGGCy	16	32	0	-452	0.821198	0.89
AT3G55870	47	CACGTG	12	14	0	-436	0.0407675	0.8	CCwACC	12	17	2	-467	0.922212	0.43	ACCwACC	7	9	2	-669	0.540043	-1.79	kTTGACy	24	27	0	-556	0.430093	-1.06	TGGGCy	14	20	0	-505	0.937865	-0.11
AT5G37940	32	CACGTG	9	9	1	-141	0.0408879	3.73	CCwACC	15	19	0	-415	0.0932125	1.25	ACCwACC	8	9	0	-368	0.0845425	1.35	kTTGACy	15	23	0	-591	0.649509	-1.56	TGGGCy	9	18	0	-552	0.936454	-0.8
AT3G57450	32	CACGTG	9	10	0	-232	0.0408879	2.92	CCwACC	15	16	1	-483	0.0932125	0.2	ACCwACC	6	6	1	-537	0.321616	-0.33	kTTGACy	21	32	1	-414	0.040674	1.64	TGGGCy	8	16	0	-405	0.972129	1.28
AT4G33540	32	CACGTG	9	12	3	-307	0.0408879	2.3	CCwACC	11	13	0	-468	0.555384	0.36	ACCwACC	7	8	0	-425	0.176598	0.71	kTTGACy	17	28	3	-355	0.373704	2.62	TGGGCy	14	23	1	-497	0.375893	0
PDS1	32	CACGTG	9	18	2	-371	0.0408879	1.86	CCwACC	12	15	2	-546	0.408205	-0.65	ACCwACC	3	3	1	-459	0.865795	0.23	kTTGACy	15	21	1	-459	0.649509	0.61	TGGGCy	11	22	1	-323	0.780445	2.85
AT5G51470	32	CACGTG	9	9	0	-319	0.0408879	1.86	CCwACC	7	7	0	-588	0.955313	-0.83	ACCwACC	5	5	0	-596	0.510133	-0.76	kTTGACy	23	31	1	-457	0.0067553	0.78	TGGGCy	7	10	0	-528	0.989568	-0.33
AT4G13180	32	CACGTG	9	14	0	-373	0.0408879	1.62	CCwACC	13	14	1	-355	0.274659	1.85	ACCwACC	3	3	0	-381	0.865795	0.7	kTTGACy	22	42	1	-357	0.0176747	3.17	TGGGCy	11	15	0	-459	0.780445	0.51
AT1G53540	32	CACGTG	9	10	0	-362	0.0408879	1.49	CCwACC	12	16	0	-515	0.408205	-0.24	ACCwACC	6	6	0	-335	0.321616	1.38	kTTGACy	15	18	0	-390	0.649509	1.58	TGGGCy	26	61	3	-238	1.70718e-06	7.06
AT5G16970	32	CACGTG	9	12	0	-387	0.0408879	1.33	CCwACC	9	11	1	-360	0.816256	1.59	ACCwACC	3	3	1	-399	0.865795	0.59	kTTGACy	19	36	1	-366	0.15171	2.74	TGGGCy	14	24	0	-554	0.375893	-0.96
AT3G45700	32	CACGTG	9	9	0	-387	0.0408879	1.15	CCwACC	7	10	1	-328	0.955313	1.86	ACCwACC	6	7	1	-358	0.321616	1.28	kTTGACy	14	21	0	-495	0.769857	0.03	TGGGCy	11	17	0	-516	0.780445	-0.26
AT4G33980	32	CACGTG	9	11	2	-478	0.0408879	0.22	CCwACC	8	9	0	-637	0.902262	-1.46	ACCwACC	3	3	0	-707	0.865795	-1.26	kTTGACy	19	29	2	-446	0.15171	0.96	TGGGCy	10	15	0	-381	0.874182	1.57
AT1G02390	32	CACGTG	9	12	0	-496	0.0408879	0.01	CCwACC	4	4	0	-258	0.998687	1.67	ACCwACC	2	2	0	-286	0.958613	1.04	kTTGACy	19	29	1	-388	0.15171	2.05	TGGGCy	8	12	1	-508	0.972129	-0.12
TSB1	32	CACGTG	9	10	0	-527	0.0408879	-0.32	CCwACC	18	27	2	-421	0.00843291	1.38	ACCwACC	12	15	1	-351	0.00120083	1.97	kTTGACy	21	28	1	-338	0.040674	2.94	TGGGCy	12	22	0	-559	0.657763	-1
AT3G28340	42	CACGTG	11	14	0	-270	0.0413237	2.96	CCwACC	14	21	0	-575	0.601549	-1.24	ACCwACC	4	4	0	-645	0.88025	-1.02	kTTGACy	27	44	0	-358	0.0307046	3.22	TGGGCy	18	32	0	-505	0.385667	-0.15
MYB121	42	CACGTG	11	15	0	-318	0.0413237	2.42	CCwACC	18	21	0	-459	0.151983	0.61	ACCwACC	8	9	0	-427	0.263994	0.73	kTTGACy	26	39	0	-502	0.0595978	-0.1	TGGGCy	15	26	1	-624	0.745167	-2.25
AT2G32190	42	CACGTG	11	14	0	-403	0.0413237	1.23	CCwACC	15	21	0	-492	0.472591	0.08	ACCwACC	9	9	0	-631	0.150083	-1.39	kTTGACy	26	45	0	-407	0.0595978	2.11	TGGGCy	15	33	0	-622	0.745167	-2.5
AT2G38240	37	CACGTG	10	13	0	-167	0.0414308	4.15	CCwACC	13	15	0	-329	0.511156	2.27	ACCwACC	5	5	0	-360	0.644981	1.07	kTTGACy	23	36	0	-466	0.0702458	0.65	TGGGCy	13	27	0	-484	0.761414	0.24
AT5G07870	37	CACGTG	10	14	1	-296	0.0414308	2.62	CCwACC	14	16	0	-445	0.375829	0.73	ACCwACC	3	3	0	-252	0.92215	1.48	kTTGACy	21	40	0	-395	0.207986	2.25	TGGGCy	11	20	1	-368	0.920019	2.01
AT1G69490	37	CACGTG	10	14	1	-388	0.0414308	1.42	CCwACC	8	9	1	-371	0.966865	1.32	ACCwACC	4	4	1	-576	0.809203	-0.54	kTTGACy	20	32	0	-529	0.313926	-0.62	TGGGCy	11	20	1	-404	0.920019	1.45
WRKY28	37	CACGTG	10	12	0	-416	0.0414308	0.98	CCwACC	15	20	0	-414	0.255547	1.29	ACCwACC	10	10	0	-371	0.035516	1.39	kTTGACy	29	54	1	-378	0.000212615	3.05	TGGGCy	13	21	0	-620	0.761414	-1.96
AT4G19880	37	CACGTG	10	11	0	-415	0.0414308	0.95	CCwACC	16	19	0	-444	0.159935	0.81	ACCwACC	6	6	0	-339	0.459623	1.35	kTTGACy	20	35	1	-367	0.313926	2.68	TGGGCy	10	17	0	-261	0.960845	3.39
AT1G02050	37	CACGTG	10	11	1	-457	0.0414308	0.46	CCwACC	20	28	0	-436	0.0100278	1.13	ACCwACC	10	10	0	-474	0.035516	0.25	kTTGACy	22	25	1	-536	0.12652	-0.67	TGGGCy	18	27	0	-378	0.167178	2.16
SPL3	37	CACGTG	10	12	0	-464	0.0414308	0.4	CCwACC	16	20	0	-443	0.159935	0.84	ACCwACC	6	6	0	-369	0.459623	1.09	kTTGACy	10	15	0	-425	0.99791	0.97	TGGGCy	10	12	0	-435	0.960845	0.75
AT1G21540	37	CACGTG	10	11	0	-474	0.0414308	0.27	CCwACC	16	23	1	-527	0.159935	-0.49	ACCwACC	5	5	0	-552	0.644981	-0.42	kTTGACy	16	19	1	-632	0.796932	-2.04	TGGGCy	14	21	1	-489	0.644362	0.13
AT2G42940	37	CACGTG	10	11	1	-483	0.0414308	0.16	CCwACC	19	26	1	-488	0.0230434	0.16	ACCwACC	11	11	1	-478	0.0139264	0.22	kTTGACy	21	24	3	-538	0.207986	-0.69	TGGGCy	15	23	2	-377	0.513068	2.01
ASA1	37	CACGTG	10	12	0	-487	0.0414308	0.12	CCwACC	23	36	2	-432	0.000455758	1.36	ACCwACC	15	19	1	-342	0.000108913	2.36	kTTGACy	21	32	1	-452	0.207986	0.89	TGGGCy	7	11	0	-562	0.997975	-0.74
AT5G51950	37	CACGTG	10	10	0	-515	0.0414308	-0.19	CCwACC	11	19	0	-491	0.767632	0.09	ACCwACC	6	9	0	-453	0.459623	0.46	kTTGACy	18	26	1	-427	0.568228	1.25	TGGGCy	11	16	0	-604	0.920019	-1.48
CYP72A13	18	CACGTG	6	6	0	-146	0.0415918	3	CCwACC	8	9	0	-536	0.246326	-0.4	ACCwACC	2	2	0	-405	0.762071	0.45	kTTGACy	9	12	0	-399	0.549658	1.18	TGGGCy	7	12	0	-608	0.610695	-1.33
AT3G09910	18	CACGTG	6	11	1	-252	0.0415918	2.83	CCwACC	8	11	1	-478	0.246326	0.22	ACCwACC	5	5	0	-354	0.110265	1.12	kTTGACy	10	16	1	-391	0.365224	1.48	TGGGCy	4	7	0	-581	0.964381	-0.77
AT4G30470	18	CACGTG	6	10	0	-244	0.0415918	2.79	CCwACC	8	9	0	-382	0.246326	1.2	ACCwACC	1	1	0	-94	0.941672	1.41	kTTGACy	9	9	0	-353	0.549658	1.51	TGGGCy	7	13	0	-540	0.610695	-0.53
AT1G32800	18	CACGTG	6	7	0	-198	0.0415918	2.76	CCwACC	6	7	0	-647	0.616166	-1.37	ACCwACC	2	3	0	-566	0.762071	-0.41	kTTGACy	8	11	0	-532	0.724342	-0.39	TGGGCy	8	12	0	-469	0.420911	0.34
AT2G47390	18	CACGTG	6	9	1	-237	0.0415918	2.72	CCwACC	6	7	0	-611	0.616166	-1.04	ACCwACC	2	2	0	-730	0.762071	-1.14	kTTGACy	12	19	1	-496	0.0985479	0.02	TGGGCy	10	16	3	-284	0.126128	2.97
AT1G68190	18	CACGTG	6	7	1	-211	0.0415918	2.64	CCwACC	3	5	0	-292	0.972109	1.6	ACCwACC	2	2	0	-148	0.762071	1.72	kTTGACy	8	9	0	-553	0.724342	-0.58	TGGGCy	4	6	0	-527	0.964381	-0.25
AT1G31710	18	CACGTG	6	6	1	-201	0.0415918	2.53	CCwACC	7	9	1	-322	0.420368	1.83	ACCwACC	5	6	1	-369	0.110265	1.09	kTTGACy	10	14	2	-595	0.365224	-1.27	TGGGCy	5	8	3	-513	0.899249	-0.15
AT1G24735	18	CACGTG	6	10	0	-299	0.0415918	2.18	CCwACC	5	7	2	-460	0.790426	0.34	ACCwACC	3	3	1	-618	0.500982	-0.72	kTTGACy	8	11	0	-360	0.724342	1.59	TGGGCy	6	8	0	-372	0.779902	1.23
AT4G18070	18	CACGTG	6	8	0	-318	0.0415918	1.77	CCwACC	2	2	0	-949	0.994404	-2.22	ACCwACC	1	1	0	-952	0.941672	-1.58	kTTGACy	11	14	1	-591	0.207513	-1.22	TGGGCy	8	14	0	-441	0.420911	0.73
AT1G68710	18	CACGTG	6	7	0	-342	0.0415918	1.43	CCwACC	4	5	0	-406	0.910421	0.71	ACCwACC	2	2	0	-325	0.762071	0.85	kTTGACy	14	22	1	-414	0.0117022	1.36	TGGGCy	6	11	0	-428	0.779902	0.8
AT2G33830	18	CACGTG	6	7	0	-352	0.0415918	1.34	CCwACC	7	8	0	-556	0.420368	-0.57	ACCwACC	3	3	0	-637	0.500982	-0.84	kTTGACy	9	9	1	-507	0.549658	-0.09	TGGGCy	8	14	0	-410	0.420911	1.14
BGL1	18	CACGTG	6	8	1	-367	0.0415918	1.28	CCwACC	7	9	0	-521	0.420368	-0.24	ACCwACC	1	1	0	-103	0.941672	1.37	kTTGACy	8	11	0	-488	0.724342	0.1	TGGGCy	3	5	0	-342	0.990917	1.21
AT1G22990	18	CACGTG	6	7	0	-385	0.0415918	1.03	CCwACC	5	6	0	-570	0.790426	-0.61	ACCwACC	3	3	0	-508	0.500982	-0.06	kTTGACy	9	10	1	-465	0.549658	0.35	TGGGCy	6	11	1	-553	0.779902	-0.64
BG3	18	CACGTG	6	8	0	-399	0.0415918	0.97	CCwACC	6	8	1	-532	0.616166	-0.34	ACCwACC	2	2	1	-406	0.762071	0.45	kTTGACy	9	15	0	-429	0.549658	0.92	TGGGCy	7	13	0	-601	0.610695	-1.3
AT5G15870	18	CACGTG	6	7	0	-433	0.0415918	0.59	CCwACC	5	8	2	-295	0.790426	1.99	ACCwACC	4	4	1	-314	0.26289	1.28	kTTGACy	13	30	0	-269	0.0381697	4.36	TGGGCy	8	20	2	-478	0.420911	0.3
CYP78A7	18	CACGTG	6	7	1	-443	0.0415918	0.5	CCwACC	2	4	0	-480	0.994404	0.12	ACCwACC	2	2	0	-607	0.762071	-0.53	kTTGACy	11	13	0	-361	0.207513	1.71	TGGGCy	6	15	0	-323	0.779902	2.35
AT5G07680	18	CACGTG	6	8	0	-450	0.0415918	0.46	CCwACC	4	7	0	-586	0.910421	-0.81	ACCwACC	2	3	0	-616	0.762071	-0.71	kTTGACy	6	7	0	-379	0.940066	1.09	TGGGCy	4	6	0	-352	0.964381	1.24
AT4G00400.b	18	CACGTG	6	7	1	-461	0.0415918	0.33	CCwACC	11	14	0	-554	0.0174633	-0.73	ACCwACC	5	5	0	-529	0.110265	-0.24	kTTGACy	8	13	3	-569	0.724342	-0.9	TGGGCy	4	7	0	-547	0.964381	-0.45
AT1G52000	18	CACGTG	6	8	0	-499	0.0415918	-0.01	CCwACC	6	7	0	-551	0.616166	-0.49	ACCwACC	0	0	0	0	1	0	kTTGACy	9	13	3	-473	0.549658	0.3	TGGGCy	1	1	0	-76	0.999884	1.47
AT5G01740	18	CACGTG	6	8	0	-534	0.0415918	-0.36	CCwACC	5	6	0	-487	0.790426	0.09	ACCwACC	1	1	0	-132	0.941672	1.27	kTTGACy	5	8	0	-535	0.979902	-0.36	TGGGCy	5	6	0	-517	0.899249	-0.16
AT1G03840	18	CACGTG	6	8	2	-553	0.0415918	-0.54	CCwACC	7	8	0	-651	0.420368	-1.51	ACCwACC	6	7	0	-608	0.037229	-1.01	kTTGACy	10	14	2	-470	0.365224	0.35	TGGGCy	6	11	0	-577	0.779902	-0.92
AT3G22600	18	CACGTG	6	7	0	-575	0.0415918	-0.71	CCwACC	9	11	0	-511	0.122258	-0.15	ACCwACC	3	3	0	-366	0.500982	0.79	kTTGACy	14	27	1	-297	0.0117022	3.63	TGGGCy	6	10	0	-418	0.779902	0.87
CYP93D1	18	CACGTG	6	6	0	-586	0.0415918	-0.75	CCwACC	7	9	2	-624	0.420368	-1.32	ACCwACC	6	7	2	-608	0.037229	-1.01	kTTGACy	4	5	0	-631	0.994867	-1.04	TGGGCy	1	2	0	-588	0.999884	-0.44
AT5G42380	58	CACGTG	14	19	1	-353	0.0443703	2.19	CCwACC	18	22	0	-531	0.735488	-0.55	ACCwACC	7	7	0	-465	0.761568	0.3	kTTGACy	41	72	2	-426	0.000570924	2.1	TGGGCy	23	43	1	-510	0.543105	-0.29
AT5G61710	58	CACGTG	14	14	0	-568	0.0443703	-0.92	CCwACC	24	26	0	-652	0.152987	-2.75	ACCwACC	10	10	0	-607	0.336873	-1.2	kTTGACy	31	39	0	-428	0.277848	1.5	TGGGCy	16	31	2	-501	0.979265	-0.07
AT4G29690	53	CACGTG	13	14	0	-294	0.0458738	2.65	CCwACC	17	18	0	-501	0.673786	-0.05	ACCwACC	9	9	0	-400	0.367622	1.02	kTTGACy	26	36	1	-463	0.53491	0.71	TGGGCy	14	28	0	-580	0.98407	-1.52
AT5G64510	53	CACGTG	13	16	0	-329	0.0458738	2.34	CCwACC	21	28	1	-485	0.24077	0.22	ACCwACC	10	10	1	-423	0.238737	0.82	kTTGACy	33	47	0	-459	0.0328589	0.91	TGGGCy	33	74	0	-274	0.000684693	6.69
NCED6	53	CACGTG	13	17	0	-354	0.0458738	2.06	CCwACC	22	30	0	-550	0.161821	-1	ACCwACC	6	7	0	-561	0.805336	-0.58	kTTGACy	29	36	1	-458	0.230823	0.82	TGGGCy	15	26	0	-526	0.967677	-0.51
AT3G04170	53	CACGTG	13	15	0	-478	0.0458738	0.26	CCwACC	16	18	0	-553	0.772121	-0.82	ACCwACC	7	7	0	-515	0.67178	-0.16	kTTGACy	22	28	1	-440	0.883029	1.05	TGGGCy	13	18	0	-529	0.992832	-0.46
CORI3	23	CACGTG	7	8	1	-217	0.0459331	2.76	CCwACC	7	9	2	-381	0.718471	1.21	ACCwACC	0	0	0	0	1	0	kTTGACy	10	12	0	-515	0.761065	-0.21	TGGGCy	2	2	0	-102	0.99985	1.95
A.P.R.1	23	CACGTG	7	10	0	-249	0.0459331	2.74	CCwACC	12	18	1	-348	0.0571926	2.21	ACCwACC	10	15	1	-341	0.000800124	2.11	kTTGACy	16	28	0	-471	0.0357469	0.48	TGGGCy	13	25	0	-641	0.0746639	-2.5
AT5G63320	23	CACGTG	7	11	2	-262	0.0459331	2.72	CCwACC	7	8	1	-514	0.718471	-0.16	ACCwACC	2	2	0	-588	0.869311	-0.44	kTTGACy	7	8	1	-451	0.976756	0.45	TGGGCy	13	23	2	-451	0.0746639	0.77
ATGSTU5	23	CACGTG	7	10	0	-302	0.0459331	2.15	CCwACC	5	5	0	-458	0.935029	0.3	ACCwACC	1	1	0	-52	0.973519	1.55	kTTGACy	16	21	2	-494	0.0357469	0.05	TGGGCy	11	24	0	-335	0.271866	2.77
RBOHD	23	CACGTG	7	10	0	-308	0.0459331	2.08	CCwACC	8	8	1	-623	0.552419	-1.23	ACCwACC	5	5	1	-685	0.237849	-1.46	kTTGACy	19	37	2	-405	0.000867084	1.95	TGGGCy	9	16	0	-304	0.594496	2.69
DFL2	23	CACGTG	7	10	0	-327	0.0459331	1.88	CCwACC	9	12	2	-644	0.380202	-1.77	ACCwACC	6	7	1	-575	0.107513	-0.71	kTTGACy	13	25	0	-384	0.294725	1.97	TGGGCy	10	16	1	-510	0.426097	-0.17
AT1G14230	23	CACGTG	7	8	0	-324	0.0459331	1.71	CCwACC	9	13	1	-460	0.380202	0.47	ACCwACC	3	3	0	-242	0.673233	1.54	kTTGACy	12	17	2	-486	0.450714	0.16	TGGGCy	6	8	0	-237	0.941178	2.57
AT4G12840	23	CACGTG	7	8	1	-336	0.0459331	1.59	CCwACC	7	8	0	-561	0.718471	-0.62	ACCwACC	4	4	0	-536	0.438508	-0.26	kTTGACy	16	31	3	-448	0.0357469	0.95	TGGGCy	10	16	0	-687	0.426097	-2.64
AT4G40010	23	CACGTG	7	13	1	-386	0.0459331	1.4	CCwACC	4	6	0	-709	0.978007	-1.8	ACCwACC	1	1	0	-556	0.973519	-0.2	kTTGACy	14	15	1	-437	0.169326	0.81	TGGGCy	5	8	4	-342	0.978991	1.53
AT5G42010	23	CACGTG	7	11	0	-407	0.0459331	1.04	CCwACC	8	10	1	-572	0.552419	-0.82	ACCwACC	3	3	0	-464	0.673233	0.2	kTTGACy	17	31	4	-314	0.0127204	3.55	TGGGCy	5	9	0	-760	0.978991	-2.74
AT2G23910	23	CACGTG	7	8	0	-398	0.0459331	0.98	CCwACC	13	25	2	-323	0.0228971	3.04	ACCwACC	8	11	0	-191	0.0129674	3.54	kTTGACy	9	10	1	-520	0.870929	-0.24	TGGGCy	11	29	0	-545	0.271866	-0.89
AT3G55120	23	CACGTG	7	8	1	-398	0.0459331	0.98	CCwACC	16	30	2	-316	0.000562687	3.46	ACCwACC	11	16	1	-215	0.000155791	3.94	kTTGACy	10	10	0	-649	0.761065	-1.67	TGGGCy	14	32	3	-511	0.0315168	-0.27
AT1G52910	23	CACGTG	7	7	0	-405	0.0459331	0.85	CCwACC	7	7	0	-571	0.718471	-0.67	ACCwACC	3	3	0	-500	0.673233	-0.01	kTTGACy	14	23	0	-527	0.169326	-0.49	TGGGCy	5	8	1	-653	0.978991	-1.53
AT3G23790	23	CACGTG	7	10	0	-425	0.0459331	0.79	CCwACC	8	10	1	-525	0.552419	-0.3	ACCwACC	4	4	0	-459	0.438508	0.27	kTTGACy	9	24	2	-537	0.870929	-0.67	TGGGCy	11	29	0	-392	0.271866	1.97
AT3G20160	23	CACGTG	7	8	0	-433	0.0459331	0.63	CCwACC	8	8	0	-582	0.552419	-0.83	ACCwACC	3	3	0	-499	0.673233	0	kTTGACy	14	23	1	-468	0.169326	0.49	TGGGCy	6	8	0	-546	0.941178	-0.47
AT4G02280	14	CACGTG	5	9	0	-190	0.04645	3.21	CCwACC	2	2	0	-523	0.976196	-0.12	ACCwACC	2	2	0	-523	0.627631	-0.12	kTTGACy	4	4	0	-623	0.96452	-0.87	TGGGCy	6	15	5	-421	0.500128	1.03
AT1G54820	14	CACGTG	5	6	0	-132	0.04645	3.12	CCwACC	1	1	0	-334	0.997119	0.57	ACCwACC	0	0	0	0	1	0	kTTGACy	7	9	0	-491	0.566882	0.06	TGGGCy	5	6	0	-416	0.708991	0.69
AT1G61370	14	CACGTG	5	7	0	-188	0.04645	2.85	CCwACC	5	6	0	-576	0.550494	-0.67	ACCwACC	1	1	0	-647	0.890305	-0.51	kTTGACy	12	26	2	-361	0.00494398	2.42	TGGGCy	2	4	2	-494	0.991168	0.02
AT4G02360	14	CACGTG	5	6	2	-164	0.04645	2.85	CCwACC	4	4	1	-365	0.759265	0.92	ACCwACC	1	1	1	-185	0.890305	1.09	kTTGACy	8	8	0	-315	0.35832	1.8	TGGGCy	2	3	0	-409	0.991168	0.53
WNK4	14	CACGTG	5	7	1	-196	0.04645	2.78	CCwACC	7	11	3	-521	0.16558	-0.27	ACCwACC	4	5	2	-612	0.136009	-0.89	kTTGACy	5	13	1	-356	0.893649	1.77	TGGGCy	0	0	0	0	1	0
AT2G20180	14	CACGTG	5	6	0	-173	0.04645	2.77	CCwACC	7	7	0	-544	0.16558	-0.42	ACCwACC	5	5	0	-560	0.0421646	-0.48	kTTGACy	4	4	0	-354	0.96452	1	TGGGCy	4	8	0	-486	0.868597	0.11
AT3G11420	14	CACGTG	5	8	0	-297	0.04645	1.97	CCwACC	2	2	0	-456	0.976196	0.2	ACCwACC	0	0	0	0	1	0	kTTGACy	8	8	0	-518	0.35832	-0.2	TGGGCy	8	11	2	-562	0.141935	-0.74
AT1G10410	14	CACGTG	5	5	0	-248	0.04645	1.94	CCwACC	8	13	3	-451	0.0658092	0.58	ACCwACC	5	7	1	-438	0.0421646	0.54	kTTGACy	7	8	1	-569	0.566882	-0.7	TGGGCy	6	9	0	-444	0.500128	0.55
AT1G21010	14	CACGTG	5	6	0	-298	0.04645	1.7	CCwACC	6	8	0	-333	0.333975	1.62	ACCwACC	4	4	0	-443	0.136009	0.38	kTTGACy	13	27	0	-457	0.000667157	0.73	TGGGCy	2	6	0	-716	0.991168	-1.86
AT1G14700	14	CACGTG	5	6	0	-302	0.04645	1.67	CCwACC	7	11	1	-365	0.16558	1.53	ACCwACC	3	4	0	-94	0.335667	2.81	kTTGACy	8	11	1	-676	0.35832	-2.06	TGGGCy	5	5	1	-626	0.708991	-1
AT1G25250	14	CACGTG	5	6	0	-323	0.04645	1.49	CCwACC	7	10	0	-617	0.16558	-1.31	ACCwACC	6	7	0	-560	0.0100924	-0.57	kTTGACy	7	10	1	-508	0.566882	-0.11	TGGGCy	5	8	1	-609	0.708991	-1.1
AT2G18230	14	CACGTG	5	5	1	-345	0.04645	1.19	CCwACC	8	9	1	-645	0.0658092	-1.54	ACCwACC	2	3	0	-870	0.627631	-2.24	kTTGACy	8	10	0	-453	0.35832	0.49	TGGGCy	6	16	3	-607	0.500128	-1.52
AT5G08330	14	CACGTG	5	6	0	-358	0.04645	1.19	CCwACC	5	5	1	-496	0.550494	0.01	ACCwACC	2	2	0	-382	0.627631	0.57	kTTGACy	7	7	1	-448	0.566882	0.45	TGGGCy	3	7	0	-274	0.957289	2.06
AT4G08390	14	CACGTG	5	7	0	-372	0.04645	1.15	CCwACC	4	4	1	-369	0.759265	0.89	ACCwACC	3	3	1	-421	0.335667	0.46	kTTGACy	6	11	2	-546	0.758929	-0.56	TGGGCy	10	24	1	-216	0.016009	4.8
AT3G14990	14	CACGTG	5	7	2	-372	0.04645	1.15	CCwACC	7	7	1	-414	0.16558	0.77	ACCwACC	1	1	0	-547	0.890305	-0.16	kTTGACy	8	13	0	-397	0.35832	1.26	TGGGCy	4	6	1	-467	0.868597	0.26
AT1G75230	14	CACGTG	5	6	0	-368	0.04645	1.1	CCwACC	5	6	0	-386	0.550494	0.95	ACCwACC	3	3	0	-559	0.335667	-0.36	kTTGACy	8	12	1	-461	0.35832	0.44	TGGGCy	3	6	3	-221	0.957289	2.36
CAT5	14	CACGTG	5	5	0	-361	0.04645	1.06	CCwACC	5	6	0	-646	0.550494	-1.26	ACCwACC	2	2	0	-665	0.627631	-0.82	kTTGACy	10	14	0	-550	0.0751147	-0.68	TGGGCy	5	10	0	-512	0.708991	-0.16
AT1G13990	14	CACGTG	5	8	0	-400	0.04645	0.96	CCwACC	2	2	0	-269	0.976196	1.12	ACCwACC	0	0	0	0	1	0	kTTGACy	6	7	0	-506	0.758929	-0.07	TGGGCy	5	15	0	-301	0.708991	2.65
AT2G22080	14	CACGTG	5	7	0	-403	0.04645	0.87	CCwACC	4	5	0	-571	0.759265	-0.57	ACCwACC	2	2	0	-339	0.627631	0.78	kTTGACy	3	6	0	-364	0.991631	1.14	TGGGCy	6	16	1	-268	0.500128	3.2
AT5G58700	14	CACGTG	5	8	0	-417	0.04645	0.79	CCwACC	4	4	0	-177	0.759265	2.23	ACCwACC	2	2	0	-136	0.627631	1.78	kTTGACy	5	8	0	-490	0.893649	0.07	TGGGCy	4	10	0	-588	0.868597	-0.99
AT2G42150	14	CACGTG	5	7	1	-485	0.04645	0.11	CCwACC	6	7	1	-497	0.333975	0	ACCwACC	2	2	1	-463	0.627631	0.17	kTTGACy	3	3	0	-468	0.991631	0.18	TGGGCy	7	12	2	-292	0.295164	2.48
AT5G57480	14	CACGTG	5	5	0	-522	0.04645	-0.19	CCwACC	2	2	0	-394	0.976196	0.51	ACCwACC	1	1	0	-593	0.890305	-0.32	kTTGACy	12	14	1	-524	0.00494398	-0.34	TGGGCy	3	3	0	-324	0.957289	1.05
AT2G42380	14	CACGTG	5	6	1	-526	0.04645	-0.24	CCwACC	7	8	0	-473	0.16558	0.24	ACCwACC	4	4	0	-267	0.136009	1.6	kTTGACy	3	3	0	-552	0.991631	-0.32	TGGGCy	4	7	0	-235	0.868597	2.42
AT3G22550	14	CACGTG	5	5	0	-542	0.04645	-0.34	CCwACC	2	2	0	-743	0.976196	-1.2	ACCwACC	1	1	0	-545	0.890305	-0.16	kTTGACy	7	9	0	-417	0.566882	0.84	TGGGCy	3	7	0	-703	0.957289	-1.89
AT5G45670	14	CACGTG	5	5	0	-603	0.04645	-0.82	CCwACC	8	9	0	-695	0.0658092	-2.06	ACCwACC	7	7	0	-728	0.00187372	-2.12	kTTGACy	6	6	1	-422	0.758929	0.64	TGGGCy	3	3	0	-546	0.957289	-0.29
PSAN	6	CACGTG	3	4	0	-89	0.0471433	2.85	CCwACC	1	1	0	-597	0.918462	-0.34	ACCwACC	1	1	0	-596	0.612114	-0.34	kTTGACy	3	4	0	-713	0.632029	-1.5	TGGGCy	3	3	1	-742	0.446312	-1.47
AT3G16770	6	CACGTG	3	3	0	-35	0.0471433	2.79	CCwACC	1	1	0	-259	0.918462	0.83	ACCwACC	0	0	0	0	1	0	kTTGACy	2	4	0	-389	0.878214	0.75	TGGGCy	3	6	0	-547	0.446312	-0.42
AT2G04240	6	CACGTG	3	4	0	-122	0.0471433	2.62	CCwACC	4	6	1	-744	0.108348	-2.1	ACCwACC	0	0	0	0	1	0	kTTGACy	1	1	0	-773	0.981831	-0.95	TGGGCy	2	5	0	-520	0.759651	-0.17
AT1G29060	6	CACGTG	3	3	1	-86	0.0471433	2.48	CCwACC	4	4	1	-662	0.108348	-1.14	ACCwACC	1	1	0	-386	0.612114	0.39	kTTGACy	2	2	0	-188	0.878214	1.52	TGGGCy	4	6	1	-141	0.172993	3.04
AT2G43330	6	CACGTG	3	4	2	-157	0.0471433	2.37	CCwACC	2	2	0	-499	0.664725	0	ACCwACC	1	1	0	-667	0.612114	-0.58	kTTGACy	3	3	1	-777	0.632029	-1.68	TGGGCy	4	5	1	-210	0.172993	2.24
AVP2	6	CACGTG	3	3	0	-104	0.0471433	2.37	CCwACC	3	3	0	-448	0.335769	0.3	ACCwACC	1	1	0	-200	0.612114	1.04	kTTGACy	3	3	0	-450	0.632029	0.28	TGGGCy	3	9	3	-232	0.446312	2.77
AT5G66080	6	CACGTG	3	3	1	-137	0.0471433	2.18	CCwACC	1	3	0	-640	0.918462	-0.85	ACCwACC	1	1	0	-886	0.612114	-1.35	kTTGACy	3	4	2	-298	0.632029	1.39	TGGGCy	3	4	2	-292	0.446312	1.43
AT1G19000	6	CACGTG	3	4	2	-204	0.0471433	2.04	CCwACC	2	2	1	-289	0.664725	1.03	ACCwACC	1	1	0	-37	0.612114	1.6	kTTGACy	3	3	1	-410	0.632029	0.53	TGGGCy	2	2	0	-122	0.759651	1.85
AT3G07640	6	CACGTG	3	4	0	-234	0.0471433	1.83	CCwACC	2	2	0	-142	0.664725	1.75	ACCwACC	0	0	0	0	1	0	kTTGACy	3	3	1	-549	0.632029	-0.3	TGGGCy	3	10	0	-274	0.446312	2.46
KCO6	6	CACGTG	3	5	0	-284	0.0471433	1.66	CCwACC	3	4	0	-342	0.335769	1.08	ACCwACC	1	1	0	-498	0.612114	0	kTTGACy	1	1	0	-541	0.981831	-0.14	TGGGCy	0	0	0	0	1	0
HD2B	6	CACGTG	3	4	0	-261	0.0471433	1.65	CCwACC	4	5	1	-551	0.108348	-0.41	ACCwACC	2	2	0	-862	0.214156	-1.79	kTTGACy	3	4	0	-418	0.632029	0.55	TGGGCy	5	12	1	-151	0.0389038	4.18
AT2G31750	6	CACGTG	3	3	0	-259	0.0471433	1.44	CCwACC	5	5	1	-338	0.0199194	1.24	ACCwACC	1	1	1	-95	0.612114	1.4	kTTGACy	2	2	1	-503	0.878214	-0.02	TGGGCy	3	5	0	-767	0.446312	-2.1
AT5G26600	6	CACGTG	3	4	2	-307	0.0471433	1.33	CCwACC	5	8	2	-409	0.0199194	0.87	ACCwACC	4	6	1	-441	0.00531615	0.48	kTTGACy	3	4	0	-683	0.632029	-1.29	TGGGCy	2	3	0	-768	0.759651	-1.63
AT1G71350	6	CACGTG	3	3	1	-279	0.0471433	1.32	CCwACC	0	0	0	0	1	0	ACCwACC	0	0	0	0	1	0	kTTGACy	3	3	0	-278	0.632029	1.32	TGGGCy	3	5	2	-426	0.446312	0.55
AT2G45720	6	CACGTG	3	3	1	-280	0.0471433	1.31	CCwACC	3	5	1	-264	0.335769	1.82	ACCwACC	2	3	1	-34	0.214156	2.8	kTTGACy	4	4	1	-299	0.320112	1.38	TGGGCy	2	4	3	-497	0.759651	0
AT5G24830	6	CACGTG	3	3	1	-296	0.0471433	1.21	CCwACC	1	1	0	-933	0.918462	-1.51	ACCwACC	1	1	0	-932	0.612114	-1.51	kTTGACy	4	5	0	-509	0.320112	-0.08	TGGGCy	3	5	2	-256	0.446312	1.88
AT2G33330	6	CACGTG	3	4	1	-346	0.0471433	1.05	CCwACC	2	3	0	-264	0.664725	1.41	ACCwACC	1	1	0	-347	0.612114	0.52	kTTGACy	4	5	1	-634	0.320112	-1.06	TGGGCy	5	10	0	-343	0.0389038	1.7
AT5G49820	6	CACGTG	3	4	1	-371	0.0471433	0.88	CCwACC	3	3	1	-793	0.335769	-1.78	ACCwACC	2	2	1	-809	0.214156	-1.53	kTTGACy	2	2	0	-567	0.878214	-0.34	TGGGCy	4	8	0	-209	0.172993	2.84
AT3G47010	6	CACGTG	3	3	0	-390	0.0471433	0.65	CCwACC	2	2	0	-264	0.664725	1.15	ACCwACC	1	1	0	-361	0.612114	0.47	kTTGACy	3	3	0	-349	0.632029	0.89	TGGGCy	4	6	1	-535	0.172993	-0.31
AT4G02120	6	CACGTG	3	4	2	-410	0.0471433	0.61	CCwACC	2	2	0	-103	0.664725	1.94	ACCwACC	2	2	0	-103	0.214156	1.94	kTTGACy	1	1	0	-41	0.981831	1.59	TGGGCy	2	10	0	-645	0.759651	-1.62
AT5G63620	6	CACGTG	3	4	1	-412	0.0471433	0.59	CCwACC	6	7	1	-519	0.00158389	-0.19	ACCwACC	2	2	0	-335	0.214156	0.8	kTTGACy	4	7	1	-424	0.320112	0.67	TGGGCy	1	1	0	-170	0.95121	1.14
AT4G11960	6	CACGTG	3	5	0	-433	0.0471433	0.5	CCwACC	1	1	0	-61	0.918462	1.52	ACCwACC	0	0	0	0	1	0	kTTGACy	5	7	1	-498	0.0978388	0	TGGGCy	1	2	0	-107	0.95121	1.92
AT2G24590	6	CACGTG	3	3	0	-424	0.0471433	0.44	CCwACC	2	2	0	-643	0.664725	-0.71	ACCwACC	1	1	0	-854	0.612114	-1.24	kTTGACy	2	3	2	-501	0.878214	-0.01	TGGGCy	6	18	2	-169	0.00382355	4.85
AT4G18520	6	CACGTG	3	4	1	-434	0.0471433	0.44	CCwACC	1	1	0	-512	0.918462	-0.04	ACCwACC	0	0	0	0	1	0	kTTGACy	4	5	1	-475	0.320112	0.17	TGGGCy	1	1	0	-698	0.95121	-0.69
HMGB4	6	CACGTG	3	4	1	-439	0.0471433	0.4	CCwACC	3	5	1	-421	0.335769	0.59	ACCwACC	0	0	0	0	1	0	kTTGACy	3	6	2	-368	0.632029	1.1	TGGGCy	1	1	0	-968	0.95121	-1.63
AT4G33800	6	CACGTG	3	5	1	-505	0.0471433	-0.05	CCwACC	2	3	1	-349	0.664725	0.89	ACCwACC	1	1	1	-198	0.612114	1.04	kTTGACy	4	7	1	-503	0.320112	-0.05	TGGGCy	1	1	1	-214	0.95121	0.99
CPFTSY	6	CACGTG	3	3	1	-511	0.0471433	-0.07	CCwACC	2	2	0	-694	0.664725	-0.96	ACCwACC	0	0	0	0	1	0	kTTGACy	3	3	0	-501	0.632029	-0.01	TGGGCy	3	7	0	-278	0.446312	2.02
AT2G36410	6	CACGTG	3	4	0	-510	0.0471433	-0.08	CCwACC	2	6	2	-501	0.664725	-0.02	ACCwACC	1	1	0	-318	0.612114	0.62	kTTGACy	1	1	0	-829	0.981831	-1.15	TGGGCy	1	2	0	-358	0.95121	0.69
HPR	6	CACGTG	3	3	0	-534	0.0471433	-0.21	CCwACC	4	5	1	-561	0.108348	-0.49	ACCwACC	3	3	1	-524	0.0440748	-0.15	kTTGACy	3	4	0	-805	0.632029	-2.14	TGGGCy	3	5	0	-363	0.446312	1.05
AT5G20700	6	CACGTG	3	4	1	-528	0.0471433	-0.21	CCwACC	3	3	0	-666	0.335769	-1.01	ACCwACC	2	2	0	-620	0.214156	-0.6	kTTGACy	4	4	0	-577	0.320112	-0.55	TGGGCy	2	3	0	-556	0.759651	-0.35
AT1G01490	6	CACGTG	3	3	1	-546	0.0471433	-0.29	CCwACC	4	4	0	-533	0.108348	-0.24	ACCwACC	1	1	0	-986	0.612114	-1.7	kTTGACy	3	3	0	-393	0.632029	0.63	TGGGCy	1	1	0	-823	0.95121	-1.13
AT2G46550	6	CACGTG	3	5	1	-536	0.0471433	-0.29	CCwACC	1	1	0	-146	0.918462	1.22	ACCwACC	1	1	0	-146	0.612114	1.22	kTTGACy	1	3	0	-309	0.981831	1.14	TGGGCy	3	6	0	-581	0.446312	-0.71
AT4G32030	6	CACGTG	3	3	0	-593	0.0471433	-0.57	CCwACC	2	2	0	-464	0.664725	0.16	ACCwACC	0	0	0	0	1	0	kTTGACy	3	7	0	-348	0.632029	1.38	TGGGCy	4	5	2	-796	0.172993	-2.32
AT2G45490	6	CACGTG	3	3	1	-696	0.0471433	-1.19	CCwACC	1	1	0	-16	0.918462	1.68	ACCwACC	1	1	0	-16	0.612114	1.68	kTTGACy	6	8	1	-350	0.0133726	1.45	TGGGCy	3	6	0	-238	0.446312	2.21
AT5G14880	6	CACGTG	3	3	0	-723	0.0471433	-1.36	CCwACC	0	0	0	0	1	0	ACCwACC	0	0	0	0	1	0	kTTGACy	3	4	1	-561	0.632029	-0.44	TGGGCy	0	0	0	0	1	0
AT2G23630	48	CACGTG	12	12	0	-263	0.0472077	2.83	CCwACC	13	13	0	-614	0.883594	-1.46	ACCwACC	5	5	0	-634	0.849009	-1.06	kTTGACy	36	59	1	-420	0.000185564	2.06	TGGGCy	17	25	0	-614	0.766723	-2.03
ZCF37	48	CACGTG	12	20	0	-317	0.0472077	2.81	CCwACC	20	23	0	-434	0.171315	1.05	ACCwACC	9	11	0	-505	0.260961	-0.08	kTTGACy	38	71	2	-410	1.44443e-05	2.56	TGGGCy	18	27	0	-579	0.666064	-1.48
AT5G07570	48	CACGTG	12	13	0	-466	0.0472077	0.39	CCwACC	16	23	3	-522	0.600899	-0.41	ACCwACC	8	9	2	-473	0.402276	0.25	kTTGACy	22	26	0	-458	0.706705	0.69	TGGGCy	21	41	0	-266	0.324294	5.16
AT3G04190	48	CACGTG	12	17	0	-475	0.0472077	0.32	CCwACC	17	19	0	-588	0.480262	-1.37	ACCwACC	8	8	0	-522	0.402276	-0.24	kTTGACy	22	27	0	-465	0.706705	0.58	TGGGCy	11	14	1	-589	0.995249	-1.19
AT1G67360	28	CACGTG	8	11	2	-200	0.0481567	3.44	CCwACC	7	8	0	-581	0.891422	-0.82	ACCwACC	4	4	0	-621	0.600144	-0.86	kTTGACy	15	18	0	-398	0.372632	1.47	TGGGCy	17	38	3	-291	0.0190198	4.43
AT1G73750	28	CACGTG	8	12	0	-292	0.0481567	2.48	CCwACC	6	9	0	-474	0.952322	0.24	ACCwACC	2	2	0	-601	0.93038	-0.5	kTTGACy	10	12	0	-364	0.942506	1.61	TGGGCy	11	26	0	-493	0.5824	0.07
AT1G02220	28	CACGTG	8	12	0	-302	0.0481567	2.36	CCwACC	14	17	0	-491	0.0607674	0.09	ACCwACC	6	8	0	-586	0.216419	-0.87	kTTGACy	17	24	1	-354	0.139856	2.44	TGGGCy	10	12	2	-569	0.725228	-0.86
AT1G24600	28	CACGTG	8	14	1	-348	0.0481567	1.94	CCwACC	14	20	1	-466	0.0607674	0.48	ACCwACC	11	11	1	-424	0.0012239	0.84	kTTGACy	15	22	1	-473	0.372632	0.39	TGGGCy	6	11	1	-336	0.987432	1.86
AT3G46600	28	CACGTG	8	10	0	-332	0.0481567	1.82	CCwACC	12	17	0	-578	0.217423	-1.16	ACCwACC	5	7	0	-714	0.389378	-1.99	kTTGACy	17	31	2	-438	0.139856	1.15	TGGGCy	8	13	0	-316	0.919105	2.28
AT3G46320	28	CACGTG	8	11	0	-367	0.0481567	1.5	CCwACC	10	11	0	-626	0.50115	-1.48	ACCwACC	1	1	0	-800	0.987979	-1.05	kTTGACy	10	15	2	-486	0.942506	0.15	TGGGCy	15	35	0	-296	0.0937369	4.15
AT1G79270	28	CACGTG	8	11	0	-368	0.0481567	1.49	CCwACC	10	12	0	-486	0.50115	0.13	ACCwACC	3	3	0	-209	0.797348	1.74	kTTGACy	11	13	1	-402	0.883104	1.19	TGGGCy	9	15	1	-482	0.84011	0.2
SQP1	28	CACGTG	8	8	0	-353	0.0481567	1.42	CCwACC	11	13	0	-542	0.347652	-0.56	ACCwACC	4	6	0	-480	0.600144	0.15	kTTGACy	15	19	0	-440	0.372632	0.87	TGGGCy	8	16	0	-371	0.919105	1.76
AT1G33280	28	CACGTG	8	9	0	-406	0.0481567	0.95	CCwACC	8	8	0	-588	0.792133	-0.89	ACCwACC	3	3	0	-496	0.797348	0.01	kTTGACy	22	35	1	-394	0.00120149	2.13	TGGGCy	8	10	1	-665	0.919105	-1.84
AT1G09070	28	CACGTG	8	11	0	-432	0.0481567	0.75	CCwACC	6	9	0	-727	0.952322	-2.4	ACCwACC	4	6	0	-779	0.600144	-2.4	kTTGACy	19	30	1	-360	0.0324022	2.62	TGGGCy	5	10	0	-281	0.996338	2.38
AT4G38410	28	CACGTG	8	11	0	-448	0.0481567	0.57	CCwACC	9	11	0	-388	0.656947	1.26	ACCwACC	5	6	0	-324	0.389378	1.48	kTTGACy	12	18	0	-365	0.790706	1.95	TGGGCy	11	17	3	-549	0.5824	-0.74
AT1G65310	28	CACGTG	8	10	0	-486	0.0481567	0.12	CCwACC	13	17	0	-555	0.121782	-0.82	ACCwACC	6	6	0	-622	0.216419	-1.06	kTTGACy	15	23	1	-413	0.372632	1.41	TGGGCy	12	16	2	-595	0.429486	-1.36
AT4G21323	28	CACGTG	8	11	1	-511	0.0481567	-0.15	CCwACC	11	14	1	-550	0.347652	-0.68	ACCwACC	4	4	0	-569	0.600144	-0.49	kTTGACy	16	21	0	-503	0.241259	-0.09	TGGGCy	15	26	0	-303	0.0937369	3.45
AT1G54020	28	CACGTG	8	9	0	-542	0.0481567	-0.46	CCwACC	8	12	0	-549	0.792133	-0.62	ACCwACC	3	4	0	-141	0.797348	2.48	kTTGACy	14	21	0	-628	0.52078	-2.08	TGGGCy	9	15	0	-590	0.84011	-1.25
AT4G13790	28	CACGTG	8	12	1	-586	0.0481567	-1.07	CCwACC	13	17	0	-568	0.121782	-1.01	ACCwACC	3	4	0	-450	0.797348	0.33	kTTGACy	16	20	1	-418	0.241259	1.23	TGGGCy	5	6	0	-595	0.996338	-0.83
AT1G60090	43	CACGTG	11	13	0	-263	0.0482765	2.94	CCwACC	16	23	1	-516	0.39039	-0.31	ACCwACC	7	8	1	-431	0.44162	0.65	kTTGACy	21	29	0	-527	0.554143	-0.55	TGGGCy	22	40	5	-549	0.0814962	-1.14
ATHSP101	43	CACGTG	11	15	1	-290	0.0482765	2.8	CCwACC	18	21	0	-568	0.181541	-1.13	ACCwACC	11	11	0	-526	0.0411385	-0.33	kTTGACy	26	32	0	-487	0.082264	0.2	TGGGCy	30	71	0	-252	5.81179e-05	7.2
TSA1	43	CACGTG	11	12	0	-292	0.0482765	2.48	CCwACC	25	36	1	-436	0.00107649	1.28	ACCwACC	16	19	0	-389	0.000214168	1.64	kTTGACy	26	40	2	-380	0.082264	2.58	TGGGCy	17	26	0	-520	0.558361	-0.4
AT2G43480	43	CACGTG	11	15	1	-356	0.0482765	1.91	CCwACC	8	11	0	-382	0.992282	1.33	ACCwACC	4	5	0	-196	0.891319	2.35	kTTGACy	28	46	2	-420	0.0223651	1.82	TGGGCy	11	18	1	-626	0.981302	-1.9
AT1G75860	43	CACGTG	11	13	0	-389	0.0482765	1.36	CCwACC	13	16	0	-483	0.755849	0.2	ACCwACC	7	8	0	-486	0.44162	0.11	kTTGACy	25	40	0	-519	0.13928	-0.48	TGGGCy	17	26	1	-441	0.558361	1
AT3G19970	43	CACGTG	11	14	0	-477	0.0482765	0.26	CCwACC	14	16	0	-520	0.642546	-0.31	ACCwACC	4	4	0	-619	0.891319	-0.84	kTTGACy	31	45	1	-435	0.00158913	1.45	TGGGCy	16	27	0	-536	0.677448	-0.7
AT5G64870	64	CACGTG	15	18	2	-381	0.0483972	1.72	CCwACC	18	21	0	-575	0.875796	-1.24	ACCwACC	11	11	0	-492	0.328564	0.06	kTTGACy	44	90	0	-381	0.000937235	3.84	TGGGCy	13	25	0	-534	0.999695	-0.64
AT5G56350	38	CACGTG	10	14	0	-295	0.0489426	2.64	CCwACC	11	11	1	-558	0.800031	-0.7	ACCwACC	4	4	1	-322	0.825702	1.22	kTTGACy	28	41	1	-418	0.00154672	1.76	TGGGCy	18	37	1	-515	0.205026	-0.37
ATGSTU10	38	CACGTG	10	16	0	-316	0.0489426	2.53	CCwACC	12	13	1	-445	0.688107	0.65	ACCwACC	4	4	1	-488	0.825702	0.06	kTTGACy	28	46	3	-357	0.00154672	3.31	TGGGCy	8	10	1	-536	0.995377	-0.42
AT2G34870	38	CACGTG	10	13	0	-349	0.0489426	1.86	CCwACC	9	13	1	-470	0.941144	0.34	ACCwACC	5	5	1	-416	0.668965	0.63	kTTGACy	18	27	0	-462	0.628407	0.63	TGGGCy	10	14	0	-420	0.969657	1.01
AT5G62330	38	CACGTG	10	11	0	-340	0.0489426	1.82	CCwACC	10	12	0	-534	0.8848	-0.44	ACCwACC	5	6	0	-495	0.668965	0.02	kTTGACy	21	30	1	-496	0.259597	0.02	TGGGCy	17	28	0	-525	0.309741	-0.51
AT5G50760	38	CACGTG	10	15	0	-380	0.0489426	1.58	CCwACC	11	14	0	-426	0.800031	0.93	ACCwACC	3	3	0	-654	0.930417	-0.94	kTTGACy	26	39	1	-456	0.0111946	0.89	TGGGCy	9	17	0	-393	0.987295	1.5
ATGSTU24	38	CACGTG	10	11	0	-430	0.0489426	0.78	CCwACC	15	16	0	-490	0.296615	0.1	ACCwACC	5	5	0	-554	0.668965	-0.43	kTTGACy	22	40	1	-401	0.166206	2.12	TGGGCy	18	31	0	-529	0.205026	-0.61
AT1G62940	38	CACGTG	10	11	1	-457	0.0489426	0.46	CCwACC	22	31	0	-426	0.00228265	1.38	ACCwACC	12	13	0	-437	0.00619655	0.75	kTTGACy	22	26	1	-477	0.166206	0.36	TGGGCy	16	26	0	-445	0.433447	0.92
SYN2	38	CACGTG	10	14	1	-476	0.0489426	0.27	CCwACC	13	16	0	-352	0.557498	2.02	ACCwACC	6	7	0	-420	0.486688	0.71	kTTGACy	23	35	0	-418	0.097658	1.63	TGGGCy	18	39	2	-417	0.205026	1.74
CYP703A2	38	CACGTG	10	11	0	-485	0.0489426	0.14	CCwACC	19	26	0	-484	0.031617	0.23	ACCwACC	12	12	0	-479	0.00619655	0.22	kTTGACy	20	23	2	-587	0.374291	-1.5	TGGGCy	15	23	0	-407	0.564995	1.51
AT1G52050	38	CACGTG	10	10	0	-543	0.0489426	-0.5	CCwACC	14	15	0	-567	0.422037	-0.94	ACCwACC	6	7	0	-427	0.486688	0.65	kTTGACy	27	40	1	-469	0.00440944	0.62	TGGGCy	11	16	0	-598	0.93617	-1.4
AT5G64860	33	CACGTG	9	13	2	-188	0.0490039	3.89	CCwACC	12	12	1	-550	0.458462	-0.63	ACCwACC	3	3	1	-753	0.879354	-1.54	kTTGACy	16	19	0	-532	0.579137	-0.52	TGGGCy	18	32	2	-379	0.0579111	2.33
AT5G48180	33	CACGTG	9	13	0	-232	0.0490039	3.33	CCwACC	10	12	0	-438	0.737921	0.71	ACCwACC	4	4	0	-504	0.730204	-0.04	kTTGACy	20	33	0	-438	0.1165	1.18	TGGGCy	12	20	1	-501	0.706288	-0.05
AT3G05660	33	CACGTG	9	10	0	-257	0.0490039	2.65	CCwACC	11	12	1	-523	0.603845	-0.3	ACCwACC	4	4	0	-545	0.730204	-0.32	kTTGACy	15	25	1	-390	0.708152	1.87	TGGGCy	13	28	4	-443	0.572844	1
CYP71B10.b	33	CACGTG	9	10	0	-311	0.0490039	2.05	CCwACC	9	11	1	-527	0.845632	-0.34	ACCwACC	4	5	0	-473	0.730204	0.19	kTTGACy	17	19	1	-485	0.441214	0.18	TGGGCy	11	18	0	-576	0.817524	-1.16
AT1G02190	33	CACGTG	9	10	0	-318	0.0490039	1.97	CCwACC	13	14	0	-556	0.320257	-0.76	ACCwACC	4	4	0	-496	0.730204	0.01	kTTGACy	18	25	1	-446	0.310165	0.89	TGGGCy	13	25	4	-316	0.572844	3.16
CYP714A1	33	CACGTG	9	13	0	-343	0.0490039	1.94	CCwACC	12	12	1	-525	0.458462	-0.33	ACCwACC	4	4	0	-460	0.730204	0.26	kTTGACy	19	25	1	-490	0.199496	0.12	TGGGCy	9	16	1	-602	0.950568	-1.46
AT_HSFA9	33	CACGTG	9	11	0	-338	0.0490039	1.84	CCwACC	13	19	1	-439	0.320257	0.88	ACCwACC	6	7	0	-428	0.349138	0.64	kTTGACy	12	20	1	-520	0.945649	-0.35	TGGGCy	14	29	0	-408	0.43181	1.67
AT1G02470	33	CACGTG	9	12	0	-369	0.0490039	1.55	CCwACC	10	13	1	-434	0.737921	0.79	ACCwACC	3	4	1	-633	0.879354	-0.94	kTTGACy	17	19	0	-557	0.441214	-0.9	TGGGCy	15	23	0	-456	0.300006	0.69
AT1G73120	33	CACGTG	9	11	1	-375	0.0490039	1.41	CCwACC	10	11	0	-386	0.737921	1.28	ACCwACC	5	5	0	-363	0.538882	1.05	kTTGACy	12	19	0	-479	0.945649	0.27	TGGGCy	17	36	3	-512	0.110454	-0.3
AT3G24190	33	CACGTG	9	9	1	-364	0.0490039	1.39	CCwACC	13	17	0	-518	0.320257	-0.29	ACCwACC	7	8	0	-618	0.197765	-1.18	kTTGACy	17	22	1	-416	0.441214	1.33	TGGGCy	16	31	0	-380	0.190803	2.27
AT4G27940	33	CACGTG	9	14	2	-414	0.0490039	1.08	CCwACC	12	14	0	-545	0.458462	-0.62	ACCwACC	4	4	0	-451	0.730204	0.32	kTTGACy	17	30	0	-564	0.441214	-1.27	TGGGCy	15	33	3	-435	0.300006	1.24
AT3G14770	33	CACGTG	9	9	0	-479	0.0490039	0.19	CCwACC	13	18	0	-538	0.320257	-0.6	ACCwACC	5	6	0	-516	0.538882	-0.15	kTTGACy	14	19	2	-438	0.815323	0.9	TGGGCy	8	18	0	-520	0.979029	-0.33
ATCHX8	33	CACGTG	9	9	0	-608	0.0490039	-1.15	CCwACC	16	20	0	-652	0.0625164	-2.41	ACCwACC	6	6	0	-575	0.349138	-0.66	kTTGACy	17	25	3	-359	0.441214	2.41	TGGGCy	9	20	1	-430	0.950568	1.05
PSBY	10	CACGTG	4	6	0	-151	0.0497116	2.96	CCwACC	1	2	0	-819	0.984673	-1.58	ACCwACC	1	1	0	-923	0.793717	-1.48	kTTGACy	4	7	0	-504	0.806414	-0.05	TGGGCy	4	7	0	-402	0.606347	0.88
ELF3	10	CACGTG	4	5	0	-147	0.0497116	2.73	CCwACC	4	4	1	-598	0.462946	-0.69	ACCwACC	1	1	1	-732	0.793717	-0.81	kTTGACy	8	10	1	-430	0.0462441	0.74	TGGGCy	5	14	2	-670	0.355593	-2.25
DELTA_TIP	10	CACGTG	4	5	0	-168	0.0497116	2.57	CCwACC	3	3	0	-423	0.719587	0.45	ACCwACC	0	0	0	0	1	0	kTTGACy	4	4	1	-573	0.806414	-0.52	TGGGCy	5	10	0	-457	0.355593	0.44
AT1G53180	10	CACGTG	4	6	1	-217	0.0497116	2.39	CCwACC	2	3	0	-398	0.905163	0.6	ACCwACC	0	0	0	0	1	0	kTTGACy	6	8	1	-318	0.34594	1.77	TGGGCy	2	4	0	-436	0.950867	0.43
AT3G13460	10	CACGTG	4	5	0	-198	0.0497116	2.33	CCwACC	4	6	0	-630	0.462946	-1.13	ACCwACC	1	1	0	-730	0.793717	-0.8	kTTGACy	6	10	1	-437	0.34594	0.66	TGGGCy	5	14	2	-351	0.355593	1.91
AT4G22240	10	CACGTG	4	5	2	-234	0.0497116	2.05	CCwACC	4	9	2	-530	0.462946	-0.34	ACCwACC	2	2	0	-320	0.440936	0.87	kTTGACy	1	1	0	-741	0.998745	-0.84	TGGGCy	6	14	2	-232	0.158749	3.46
ABF4	10	CACGTG	4	5	0	-235	0.0497116	2.04	CCwACC	4	6	2	-553	0.462946	-0.47	ACCwACC	1	1	0	-94	0.793717	1.41	kTTGACy	2	2	0	-518	0.986814	-0.09	TGGGCy	2	2	0	-687	0.950867	-0.93
AT4G13820	10	CACGTG	4	6	0	-259	0.0497116	2.03	CCwACC	4	5	1	-536	0.462946	-0.29	ACCwACC	1	1	0	-30	0.793717	1.63	kTTGACy	5	9	0	-483	0.591269	0.15	TGGGCy	3	4	2	-296	0.825355	1.4
AT5G52550	10	CACGTG	4	4	1	-232	0.0497116	1.85	CCwACC	4	6	0	-416	0.462946	0.69	ACCwACC	4	4	0	-312	0.0457811	1.29	kTTGACy	5	6	0	-521	0.591269	-0.2	TGGGCy	6	23	4	-515	0.158749	-0.29
AT1G21410	10	CACGTG	4	6	1	-281	0.0497116	1.85	CCwACC	2	2	1	-624	0.905163	-0.62	ACCwACC	0	0	0	0	1	0	kTTGACy	1	1	0	-527	0.998745	-0.09	TGGGCy	5	8	0	-414	0.355593	0.82
AT4G25170	10	CACGTG	4	6	0	-298	0.0497116	1.7	CCwACC	2	2	0	-569	0.905163	-0.35	ACCwACC	1	1	0	-570	0.793717	-0.24	kTTGACy	4	6	1	-699	0.806414	-1.72	TGGGCy	3	5	0	-637	0.825355	-1.08
AT1G03470	10	CACGTG	4	6	0	-310	0.0497116	1.6	CCwACC	4	5	0	-426	0.462946	0.55	ACCwACC	1	1	0	-696	0.793717	-0.68	kTTGACy	6	8	1	-645	0.34594	-1.45	TGGGCy	4	6	2	-236	0.606347	2.23
AT5G65840	10	CACGTG	4	5	1	-306	0.0497116	1.49	CCwACC	3	4	0	-559	0.719587	-0.42	ACCwACC	1	1	0	-723	0.793717	-0.78	kTTGACy	4	5	0	-422	0.806414	0.59	TGGGCy	8	16	3	-227	0.0113553	3.77
AT5G16380	10	CACGTG	4	5	0	-312	0.0497116	1.44	CCwACC	5	5	1	-459	0.230062	0.3	ACCwACC	1	1	0	-288	0.793717	0.73	kTTGACy	7	8	0	-587	0.151694	-0.88	TGGGCy	7	18	3	-376	0.0514539	1.79
ACX2	10	CACGTG	4	6	1	-339	0.0497116	1.35	CCwACC	3	4	0	-443	0.719587	0.38	ACCwACC	2	2	0	-426	0.440936	0.35	kTTGACy	2	4	3	-439	0.986814	0.4	TGGGCy	5	12	3	-379	0.355593	1.43
AT2G46690	10	CACGTG	4	4	0	-306	0.0497116	1.33	CCwACC	4	4	1	-473	0.462946	0.17	ACCwACC	2	2	1	-427	0.440936	0.35	kTTGACy	7	16	2	-402	0.151694	1.33	TGGGCy	1	2	0	-754	0.993488	-1.26
AT5G57340	10	CACGTG	4	4	0	-317	0.0497116	1.26	CCwACC	2	2	1	-647	0.905163	-0.73	ACCwACC	0	0	0	0	1	0	kTTGACy	6	8	0	-554	0.34594	-0.55	TGGGCy	1	2	0	-316	0.993488	0.89
AT1G56430	10	CACGTG	4	10	0	-399	0.0497116	1.08	CCwACC	2	2	0	-519	0.905163	-0.1	ACCwACC	2	2	0	-519	0.440936	-0.1	kTTGACy	3	4	0	-619	0.935775	-0.84	TGGGCy	3	8	1	-341	0.825355	1.54
AT4G09500	10	CACGTG	4	4	1	-342	0.0497116	1.08	CCwACC	5	7	0	-522	0.230062	-0.22	ACCwACC	4	5	0	-522	0.0457811	-0.19	kTTGACy	1	1	0	-261	0.998745	0.82	TGGGCy	4	4	0	-406	0.606347	0.63
GONST1	10	CACGTG	4	5	0	-360	0.0497116	1.07	CCwACC	2	3	0	-234	0.905163	1.59	ACCwACC	1	1	0	-38	0.793717	1.6	kTTGACy	6	13	0	-500	0.34594	-0.03	TGGGCy	3	5	0	-607	0.825355	-0.85
AT4G35560	10	CACGTG	4	6	1	-390	0.0497116	0.91	CCwACC	2	2	1	-628	0.905163	-0.64	ACCwACC	0	0	0	0	1	0	kTTGACy	2	2	1	-320	0.986814	0.87	TGGGCy	3	4	0	-585	0.825355	-0.6
AT5G14300	10	CACGTG	4	4	1	-382	0.0497116	0.8	CCwACC	5	7	1	-565	0.230062	-0.62	ACCwACC	2	2	0	-508	0.440936	-0.04	kTTGACy	8	10	1	-472	0.0462441	0.28	TGGGCy	6	9	1	-298	0.158749	2.08
RIN4	10	CACGTG	4	4	0	-410	0.0497116	0.61	CCwACC	2	2	0	-80	0.905163	2.06	ACCwACC	1	1	0	-107	0.793717	1.36	kTTGACy	4	6	2	-633	0.806414	-1.15	TGGGCy	4	6	0	-422	0.606347	0.64
RPL12_C	10	CACGTG	4	4	0	-428	0.0497116	0.48	CCwACC	6	7	1	-352	0.0851709	1.34	ACCwACC	2	2	0	-198	0.440936	1.48	kTTGACy	4	7	3	-601	0.806414	-0.95	TGGGCy	5	11	2	-270	0.355593	2.63
AT5G01750	10	CACGTG	4	4	0	-486	0.0497116	0.08	CCwACC	1	1	0	-89	0.984673	1.42	ACCwACC	1	1	0	-89	0.793717	1.42	kTTGACy	7	11	1	-418	0.151694	0.91	TGGGCy	3	5	2	-559	0.825355	-0.47
EIR1	10	CACGTG	4	4	1	-493	0.0497116	0.03	CCwACC	2	3	0	-694	0.905163	-1.18	ACCwACC	1	1	0	-967	0.793717	-1.63	kTTGACy	6	14	1	-511	0.34594	-0.17	TGGGCy	2	2	1	-538	0.950867	-0.19
KEA3	10	CACGTG	4	4	0	-497	0.0497116	0	CCwACC	2	2	1	-449	0.905163	0.24	ACCwACC	0	0	0	0	1	0	kTTGACy	4	5	0	-418	0.806414	0.62	TGGGCy	3	5	1	-99	0.825355	3.1
AT5G21100	10	CACGTG	4	4	1	-498	0.0497116	0	CCwACC	6	8	0	-376	0.0851709	1.19	ACCwACC	2	3	0	-443	0.440936	0.33	kTTGACy	5	7	0	-494	0.591269	0.03	TGGGCy	5	12	0	-410	0.355593	1.05
AHL	10	CACGTG	4	4	1	-511	0.0497116	-0.09	CCwACC	3	5	0	-487	0.719587	0.08	ACCwACC	2	3	0	-504	0.440936	-0.03	kTTGACy	6	6	1	-631	0.34594	-1.14	TGGGCy	2	3	0	-602	0.950867	-0.62
AT5G13700	10	CACGTG	4	4	1	-520	0.0497116	-0.15	CCwACC	6	7	0	-517	0.0851709	-0.17	ACCwACC	2	2	0	-581	0.440936	-0.4	kTTGACy	6	8	0	-538	0.34594	-0.39	TGGGCy	3	6	2	-525	0.825355	-0.23
AT5G23380	10	CACGTG	4	5	0	-565	0.0497116	-0.52	CCwACC	4	4	1	-618	0.462946	-0.83	ACCwACC	3	3	0	-553	0.169507	-0.33	kTTGACy	7	12	3	-464	0.151694	0.4	TGGGCy	2	3	0	-167	0.950867	1.99
AT3G05510	10	CACGTG	4	4	1	-574	0.0497116	-0.53	CCwACC	2	2	1	-235	0.905163	1.29	ACCwACC	1	1	0	-207	0.793717	1.01	kTTGACy	5	7	0	-600	0.591269	-0.94	TGGGCy	5	6	1	-229	0.355593	2.29
AT5G12260	10	CACGTG	4	6	0	-609	0.0497116	-0.95	CCwACC	2	2	0	-587	0.905163	-0.43	ACCwACC	1	1	0	-311	0.793717	0.65	kTTGACy	4	4	0	-612	0.806414	-0.79	TGGGCy	4	13	0	-359	0.606347	1.74
AT2G22610	10	CACGTG	4	4	0	-645	0.0497116	-1.02	CCwACC	2	3	0	-261	0.905163	1.43	ACCwACC	0	0	0	0	1	0	kTTGACy	1	1	0	-247	0.998745	0.87	TGGGCy	4	11	2	-160	0.606347	3.9
AT3G03130	10	CACGTG	4	4	0	-746	0.0497116	-1.73	CCwACC	6	8	0	-578	0.0851709	-0.79	ACCwACC	3	4	0	-681	0.169507	-1.27	kTTGACy	5	7	0	-481	0.591269	0.15	TGGGCy	5	16	3	-216	0.355593	3.92
AT2G18190	59	CACGTG	14	19	0	-406	0.050446	1.38	CCwACC	15	18	0	-484	0.942639	0.19	ACCwACC	7	10	0	-476	0.777186	0.23	kTTGACy	40	67	1	-454	0.00237452	1.23	TGGGCy	30	54	1	-472	0.0513442	0.64
AT2G15480	54	CACGTG	13	17	1	-270	0.0524381	3.27	CCwACC	24	28	1	-426	0.0749179	1.31	ACCwACC	10	10	0	-493	0.257549	0.04	kTTGACy	39	75	1	-363	0.000384396	4.05	TGGGCy	21	40	0	-522	0.59051	-0.54
AT1G05575	54	CACGTG	13	20	0	-339	0.0524381	2.46	CCwACC	18	24	0	-519	0.60069	-0.37	ACCwACC	2	4	0	-448	0.997976	0.34	kTTGACy	41	78	3	-363	4.07322e-05	4.13	TGGGCy	14	21	0	-428	0.987537	1.1
AT5G23730	54	CACGTG	13	14	0	-312	0.0524381	2.41	CCwACC	21	28	0	-427	0.273859	1.29	ACCwACC	10	12	0	-292	0.257549	2.48	kTTGACy	26	35	0	-516	0.586838	-0.38	TGGGCy	17	29	0	-369	0.913548	2.4
AT2G02310	54	CACGTG	13	18	0	-505	0.0524381	-0.11	CCwACC	21	24	1	-568	0.273859	-1.2	ACCwACC	12	12	0	-523	0.0865247	-0.3	kTTGACy	38	67	1	-403	0.00103559	2.68	TGGGCy	19	29	0	-546	0.785657	-0.91
AT5G25460	19	CACGTG	6	6	1	-161	0.053321	2.87	CCwACC	7	8	0	-404	0.487227	0.92	ACCwACC	4	4	0	-550	0.29765	-0.36	kTTGACy	12	18	0	-489	0.151632	0.12	TGGGCy	8	12	0	-596	0.495968	-1.19
AT1G34430	19	CACGTG	6	9	0	-278	0.053321	2.29	CCwACC	9	11	0	-458	0.164616	0.45	ACCwACC	6	6	0	-415	0.0478873	0.7	kTTGACy	7	7	0	-415	0.898004	0.76	TGGGCy	11	29	2	-243	0.0819727	4.77
AT4G18240	19	CACGTG	6	9	2	-283	0.053321	2.24	CCwACC	7	8	0	-462	0.487227	0.35	ACCwACC	4	4	0	-526	0.29765	-0.19	kTTGACy	11	16	0	-527	0.284349	-0.41	TGGGCy	11	22	0	-305	0.0819727	3.14
RGL3	19	CACGTG	6	8	0	-297	0.053321	1.97	CCwACC	8	9	1	-518	0.305751	-0.21	ACCwACC	5	5	1	-653	0.132542	-1.21	kTTGACy	8	9	0	-545	0.789482	-0.49	TGGGCy	7	9	0	-237	0.677619	2.72
CER1.b	19	CACGTG	6	6	1	-406	0.053321	0.78	CCwACC	8	13	2	-407	0.305751	1.13	ACCwACC	4	5	0	-209	0.29765	2.25	kTTGACy	11	14	0	-559	0.284349	-0.8	TGGGCy	7	7	0	-653	0.677619	-1.43
AT5G02190	19	CACGTG	6	6	0	-409	0.053321	0.75	CCwACC	6	7	0	-708	0.675676	-1.94	ACCwACC	3	3	0	-665	0.539106	-1.01	kTTGACy	10	12	1	-439	0.455085	0.7	TGGGCy	2	5	0	-444	0.999059	0.41
AT5G17700	19	CACGTG	6	7	1	-501	0.053321	-0.03	CCwACC	6	7	0	-473	0.675676	0.22	ACCwACC	2	2	0	-450	0.788302	0.23	kTTGACy	8	9	0	-544	0.789482	-0.48	TGGGCy	5	8	0	-362	0.925014	1.33
AT3G61220	19	CACGTG	6	7	0	-660	0.053321	-1.49	CCwACC	9	15	0	-415	0.164616	1.11	ACCwACC	2	4	0	-334	0.788302	1.14	kTTGACy	11	16	0	-481	0.284349	0.22	TGGGCy	7	19	0	-465	0.677619	0.49
CYP708A2	49	CACGTG	12	14	0	-243	0.0543124	3.32	CCwACC	11	13	1	-559	0.973402	-0.77	ACCwACC	3	3	0	-497	0.980904	0	kTTGACy	28	36	0	-472	0.149873	0.52	TGGGCy	12	19	0	-490	0.991134	0.11
AT4G09150	49	CACGTG	12	13	0	-367	0.0543124	1.64	CCwACC	20	26	2	-512	0.200695	-0.26	ACCwACC	11	12	0	-459	0.0925129	0.46	kTTGACy	20	25	1	-388	0.894899	1.9	TGGGCy	31	71	2	-226	0.000667097	7.97
AT1G33750	49	CACGTG	12	13	1	-444	0.0543124	0.67	CCwACC	11	13	0	-600	0.973402	-1.29	ACCwACC	3	4	0	-522	0.980904	-0.16	kTTGACy	30	45	1	-445	0.0535474	1.22	TGGGCy	15	20	0	-636	0.925108	-2.16
AT5G39520	65	CACGTG	15	23	1	-369	0.0545285	2.14	CCwACC	15	16	0	-436	0.980804	0.85	ACCwACC	5	5	0	-638	0.969638	-1.09	kTTGACy	27	42	2	-417	0.90077	1.81	TGGGCy	28	56	0	-489	0.322041	0.21
AT5G35320	44	CACGTG	11	14	0	-268	0.0559806	2.99	CCwACC	20	26	1	-571	0.0792136	-1.31	ACCwACC	10	10	1	-584	0.0988688	-0.95	kTTGACy	27	35	1	-509	0.0630365	-0.24	TGGGCy	25	50	1	-252	0.0151572	6.04
CYP709B2	44	CACGTG	11	12	2	-260	0.0559806	2.86	CCwACC	11	14	0	-502	0.928207	-0.06	ACCwACC	5	6	0	-430	0.789708	0.57	kTTGACy	24	36	0	-518	0.266875	-0.43	TGGGCy	10	16	2	-512	0.994197	-0.2
AT5G23970	44	CACGTG	11	12	0	-399	0.0559806	1.18	CCwACC	16	24	2	-521	0.433495	-0.4	ACCwACC	7	8	1	-543	0.466726	-0.44	kTTGACy	19	26	0	-591	0.812216	-1.66	TGGGCy	19	30	0	-488	0.363925	0.17
AT1G30135	44	CACGTG	11	13	1	-408	0.0559806	1.12	CCwACC	17	21	0	-482	0.314957	0.24	ACCwACC	7	8	0	-576	0.466726	-0.77	kTTGACy	32	45	1	-441	0.00104899	1.31	TGGGCy	16	23	1	-508	0.718584	-0.17
AT1G25400	44	CACGTG	11	16	0	-449	0.0559806	0.67	CCwACC	17	21	2	-453	0.314957	0.7	ACCwACC	6	7	2	-539	0.636753	-0.38	kTTGACy	27	45	0	-422	0.0630365	1.76	TGGGCy	12	19	0	-432	0.968305	0.99
CYP78A9	44	CACGTG	11	13	0	-445	0.0559806	0.65	CCwACC	15	15	0	-506	0.559627	-0.11	ACCwACC	5	5	0	-461	0.789708	0.28	kTTGACy	21	26	0	-490	0.610824	0.12	TGGGCy	13	21	0	-484	0.937104	0.21
AT4G25010	44	CACGTG	11	13	1	-596	0.0559806	-1.24	CCwACC	17	19	1	-469	0.314957	0.43	ACCwACC	9	10	0	-481	0.184153	0.18	kTTGACy	22	29	0	-453	0.492064	0.83	TGGGCy	14	24	0	-494	0.886828	0.05
RCA	24	CACGTG	7	7	1	-135	0.056748	3.34	CCwACC	6	8	0	-425	0.879245	0.71	ACCwACC	1	1	0	-777	0.977388	-0.97	kTTGACy	12	15	0	-491	0.530704	0.08	TGGGCy	10	21	0	-367	0.492696	2.08
AT2G34620	24	CACGTG	7	11	2	-251	0.056748	2.85	CCwACC	10	11	0	-265	0.282192	2.68	ACCwACC	3	4	0	-241	0.701869	1.79	kTTGACy	13	17	2	-538	0.370724	-0.58	TGGGCy	10	23	0	-446	0.492696	0.85
AT2G23120	24	CACGTG	7	10	0	-335	0.056748	1.79	CCwACC	5	5	0	-372	0.94971	0.98	ACCwACC	3	3	0	-337	0.701869	0.97	kTTGACy	12	17	1	-489	0.530704	0.12	TGGGCy	9	16	2	-512	0.655576	-0.2
AT5G06690	24	CACGTG	7	9	0	-341	0.056748	1.63	CCwACC	6	7	1	-587	0.879245	-0.82	ACCwACC	3	3	0	-673	0.701869	-1.05	kTTGACy	11	16	0	-535	0.686114	-0.52	TGGGCy	8	14	0	-389	0.795603	1.41
AT2G05910	24	CACGTG	7	8	0	-344	0.056748	1.51	CCwACC	10	10	1	-539	0.282192	-0.45	ACCwACC	3	3	1	-548	0.701869	-0.3	kTTGACy	12	12	1	-428	0.530704	0.83	TGGGCy	3	6	0	-653	0.999238	-1.32
AT5G47060	24	CACGTG	7	8	0	-373	0.056748	1.22	CCwACC	5	8	0	-593	0.94971	-0.94	ACCwACC	3	4	0	-499	0.701869	0	kTTGACy	12	15	0	-492	0.530704	0.07	TGGGCy	9	9	0	-398	0.655576	1.04
AT3G62730	24	CACGTG	7	9	0	-395	0.056748	1.07	CCwACC	8	9	0	-484	0.609125	0.14	ACCwACC	5	5	0	-457	0.267142	0.31	kTTGACy	6	7	0	-402	0.995253	0.88	TGGGCy	8	13	1	-578	0.795603	-1.01
SULTR4_1	24	CACGTG	7	8	0	-410	0.056748	0.86	CCwACC	6	6	0	-517	0.879245	-0.16	ACCwACC	3	3	0	-504	0.701869	-0.03	kTTGACy	14	20	1	-451	0.230418	0.72	TGGGCy	9	17	1	-566	0.655576	-0.98
AT1G73080	24	CACGTG	7	7	1	-422	0.056748	0.69	CCwACC	9	13	1	-394	0.439008	1.3	ACCwACC	3	3	1	-246	0.701869	1.52	kTTGACy	18	29	2	-475	0.00810207	0.41	TGGGCy	5	8	0	-434	0.985006	0.62
AT4G01950	24	CACGTG	7	10	0	-439	0.056748	0.64	CCwACC	9	12	0	-589	0.439008	-1.1	ACCwACC	4	4	0	-728	0.472781	-1.6	kTTGACy	11	16	2	-407	0.686114	1.26	TGGGCy	5	6	1	-395	0.985006	0.87
AT1G62540	24	CACGTG	7	10	0	-442	0.056748	0.61	CCwACC	11	15	0	-457	0.16024	0.54	ACCwACC	5	5	0	-415	0.267142	0.64	kTTGACy	6	6	0	-740	0.995253	-2.07	TGGGCy	7	13	1	-565	0.896301	-0.85
AT4G19120	24	CACGTG	7	8	0	-484	0.056748	0.13	CCwACC	5	5	0	-585	0.94971	-0.68	ACCwACC	1	1	0	-980	0.977388	-1.67	kTTGACy	14	18	0	-537	0.230418	-0.58	TGGGCy	8	9	0	-635	0.795603	-1.43
MYB107	24	CACGTG	7	10	0	-491	0.056748	0.07	CCwACC	8	12	0	-664	0.609125	-2.01	ACCwACC	2	2	0	-502	0.884533	-0.01	kTTGACy	10	18	3	-440	0.814602	0.84	TGGGCy	5	5	0	-546	0.985006	-0.37
AT3G56620	24	CACGTG	7	7	0	-563	0.056748	-0.6	CCwACC	2	2	0	-547	0.999407	-0.24	ACCwACC	0	0	0	0	1	0	kTTGACy	15	16	1	-494	0.125688	0.04	TGGGCy	6	7	0	-457	0.956137	0.37
SPIK	24	CACGTG	7	7	0	-605	0.056748	-0.99	CCwACC	11	11	1	-483	0.16024	0.16	ACCwACC	6	6	1	-336	0.126536	1.38	kTTGACy	16	21	0	-421	0.059368	1.21	TGGGCy	8	18	1	-519	0.795603	-0.32
AT5G15120	39	CACGTG	10	14	0	-379	0.0573126	1.54	CCwACC	16	19	1	-397	0.228096	1.52	ACCwACC	4	4	1	-468	0.840999	0.2	kTTGACy	21	37	1	-461	0.315475	0.76	TGGGCy	20	34	1	-327	0.0918711	3.46
IAA6	39	CACGTG	10	12	0	-376	0.0573126	1.46	CCwACC	14	20	0	-549	0.468293	-0.8	ACCwACC	7	7	0	-490	0.340301	0.06	kTTGACy	16	20	1	-508	0.869385	-0.16	TGGGCy	12	13	0	-395	0.902447	1.28
AT1G14550	39	CACGTG	10	15	0	-407	0.0573126	1.22	CCwACC	13	18	2	-585	0.6021	-1.29	ACCwACC	9	9	1	-554	0.105567	-0.59	kTTGACy	33	60	1	-360	3.46816e-06	3.7	TGGGCy	11	22	1	-613	0.949419	-1.89
AT4G25380	39	CACGTG	10	13	2	-428	0.0573126	0.87	CCwACC	13	15	0	-421	0.6021	1.03	ACCwACC	3	4	0	-271	0.937868	1.58	kTTGACy	25	37	1	-423	0.0385805	1.57	TGGGCy	19	43	0	-306	0.156718	4.37
AT5G43450	39	CACGTG	10	12	0	-429	0.0573126	0.82	CCwACC	12	16	0	-601	0.726332	-1.44	ACCwACC	5	6	0	-635	0.691856	-1.17	kTTGACy	28	45	0	-423	0.00294081	1.73	TGGGCy	18	36	0	-476	0.246433	0.44
AT3G44450	39	CACGTG	10	10	0	-424	0.0573126	0.81	CCwACC	16	25	0	-528	0.228096	-0.53	ACCwACC	7	9	0	-457	0.340301	0.42	kTTGACy	18	25	0	-467	0.684244	0.52	TGGGCy	13	18	0	-442	0.830709	0.81
AT4G26670	29	CACGTG	8	10	0	-103	0.0580839	4.35	CCwACC	10	10	1	-427	0.554352	0.77	ACCwACC	4	4	0	-476	0.628943	0.15	kTTGACy	11	15	0	-517	0.912053	-0.26	TGGGCy	15	35	2	-324	0.125347	3.57
APRR3	29	CACGTG	8	9	0	-133	0.0580839	3.81	CCwACC	8	8	1	-637	0.826045	-1.37	ACCwACC	3	3	1	-604	0.81678	-0.64	kTTGACy	12	17	0	-570	0.835732	-1.04	TGGGCy	12	25	0	-496	0.489961	0.02
AT1G22985	29	CACGTG	8	10	0	-190	0.0580839	3.39	CCwACC	5	7	0	-745	0.987144	-2.28	ACCwACC	1	1	0	-980	0.989736	-1.67	kTTGACy	12	22	0	-371	0.835732	2.06	TGGGCy	18	45	2	-313	0.0117859	4.31
JAR1	29	CACGTG	8	9	0	-192	0.0580839	3.19	CCwACC	7	9	0	-329	0.912224	1.76	ACCwACC	1	1	0	-944	0.989736	-1.55	kTTGACy	19	35	0	-503	0.0516247	-0.11	TGGGCy	8	15	0	-460	0.937294	0.5
AT3G60070	29	CACGTG	8	8	0	-178	0.0580839	3.15	CCwACC	11	14	0	-463	0.400065	0.44	ACCwACC	3	4	0	-367	0.81678	0.91	kTTGACy	12	17	0	-513	0.835732	-0.22	TGGGCy	13	25	0	-591	0.343813	-1.63
AT1G27100	29	CACGTG	8	12	0	-283	0.0580839	2.59	CCwACC	12	13	1	-619	0.261887	-1.52	ACCwACC	7	7	0	-549	0.119636	-0.47	kTTGACy	21	32	0	-433	0.00835464	1.26	TGGGCy	6	10	1	-545	0.990956	-0.52
AT5G61810	29	CACGTG	8	11	0	-313	0.0580839	2.13	CCwACC	11	16	0	-423	0.400065	1.03	ACCwACC	6	7	0	-436	0.241667	0.56	kTTGACy	10	18	2	-520	0.958533	-0.33	TGGGCy	7	17	0	-332	0.973925	2.37
AT3G60300	29	CACGTG	8	11	0	-375	0.0580839	1.41	CCwACC	12	18	0	-447	0.261887	0.74	ACCwACC	5	5	0	-540	0.420151	-0.33	kTTGACy	12	15	0	-494	0.835732	0.04	TGGGCy	13	27	1	-191	0.343813	5.55
AT2G33080	29	CACGTG	8	10	0	-403	0.0580839	1.04	CCwACC	5	5	0	-409	0.987144	0.69	ACCwACC	1	1	0	-34	0.989736	1.62	kTTGACy	15	22	0	-424	0.444813	1.19	TGGGCy	11	21	0	-312	0.638891	2.96
ACS5	29	CACGTG	8	9	0	-434	0.0580839	0.66	CCwACC	10	11	1	-545	0.554352	-0.55	ACCwACC	2	2	0	-658	0.938795	-0.78	kTTGACy	21	27	3	-476	0.00835464	0.38	TGGGCy	8	9	0	-604	0.937294	-1.11
ZFP6	29	CACGTG	8	10	0	-491	0.0580839	0.07	CCwACC	13	13	1	-438	0.154434	0.74	ACCwACC	3	3	1	-461	0.81678	0.22	kTTGACy	11	12	0	-483	0.912053	0.17	TGGGCy	7	9	0	-519	0.973925	-0.22
AT5G53680	29	CACGTG	8	10	0	-498	0.0580839	0	CCwACC	9	11	0	-421	0.703115	0.88	ACCwACC	8	9	0	-438	0.0511174	0.62	kTTGACy	16	26	2	-428	0.305263	1.23	TGGGCy	10	20	0	-223	0.770669	4.27
A37	34	CACGTG	9	12	2	-198	0.0581136	3.61	CCwACC	12	14	0	-496	0.508106	0.01	ACCwACC	7	7	0	-458	0.219861	0.36	kTTGACy	22	26	1	-511	0.0446789	-0.24	TGGGCy	24	51	1	-213	0.000242807	7.08
AT3G50640	34	CACGTG	9	11	1	-235	0.0581136	3.03	CCwACC	14	16	1	-618	0.244027	-1.68	ACCwACC	4	4	0	-464	0.751989	0.23	kTTGACy	16	21	3	-476	0.642002	0.34	TGGGCy	12	22	0	-519	0.750286	-0.35
AT4G32800	34	CACGTG	9	13	0	-272	0.0581136	2.83	CCwACC	7	9	2	-539	0.972285	-0.43	ACCwACC	3	3	1	-446	0.89168	0.31	kTTGACy	20	38	1	-414	0.156931	1.78	TGGGCy	13	26	1	-458	0.625623	0.69
AT2G33580	34	CACGTG	9	15	0	-313	0.0581136	2.49	CCwACC	8	11	1	-589	0.935527	-1.05	ACCwACC	5	7	0	-561	0.56682	-0.58	kTTGACy	24	40	2	-426	0.00815928	1.57	TGGGCy	5	5	1	-489	0.999616	0.06
AT4G13710	34	CACGTG	9	11	0	-312	0.0581136	2.14	CCwACC	17	22	0	-403	0.0409049	1.54	ACCwACC	7	9	0	-420	0.219861	0.81	kTTGACy	12	12	0	-536	0.960021	-0.46	TGGGCy	12	27	0	-429	0.750286	1.23
AT2G23510	34	CACGTG	9	10	0	-420	0.0581136	0.85	CCwACC	14	19	0	-635	0.244027	-2.09	ACCwACC	8	8	0	-634	0.112539	-1.34	kTTGACy	11	20	0	-466	0.982366	0.48	TGGGCy	6	13	1	-556	0.998388	-0.73
ATGSTU1	34	CACGTG	9	10	1	-428	0.0581136	0.76	CCwACC	15	17	0	-531	0.148055	-0.48	ACCwACC	2	2	0	-535	0.96823	-0.18	kTTGACy	17	27	2	-361	0.508415	2.47	TGGGCy	11	17	0	-539	0.849681	-0.59
AT4G28085	34	CACGTG	9	13	2	-457	0.0581136	0.5	CCwACC	13	17	0	-535	0.367446	-0.54	ACCwACC	7	7	0	-513	0.219861	-0.14	kTTGACy	24	42	0	-394	0.00815928	2.33	TGGGCy	12	18	2	-566	0.750286	-1.01
AT4G28000	34	CACGTG	9	9	0	-482	0.0581136	0.16	CCwACC	12	14	0	-508	0.508106	-0.13	ACCwACC	4	4	0	-444	0.751989	0.37	kTTGACy	17	22	2	-454	0.508415	0.7	TGGGCy	10	15	0	-510	0.919289	-0.17
AT2G34070	34	CACGTG	9	12	0	-491	0.0581136	0.07	CCwACC	9	11	0	-527	0.871164	-0.34	ACCwACC	6	6	0	-463	0.37684	0.29	kTTGACy	15	18	1	-372	0.760376	1.85	TGGGCy	5	7	0	-461	0.999616	0.33
WAX2	34	CACGTG	9	9	0	-543	0.0581136	-0.47	CCwACC	18	26	0	-397	0.0185065	1.78	ACCwACC	7	9	0	-224	0.219861	2.86	kTTGACy	17	20	1	-554	0.508415	-0.88	TGGGCy	9	11	0	-536	0.961828	-0.44
AT4G27400	55	CACGTG	13	16	0	-347	0.0596149	2.09	CCwACC	17	18	0	-652	0.738797	-2.28	ACCwACC	8	8	0	-737	0.562782	-2.36	kTTGACy	41	68	2	-410	8.46345e-05	2.5	TGGGCy	20	29	0	-637	0.73067	-2.62
AT2G04350	15	CACGTG	5	8	2	-158	0.0613385	3.34	CCwACC	6	7	0	-460	0.407908	0.34	ACCwACC	3	3	0	-505	0.378295	-0.04	kTTGACy	10	14	2	-542	0.128613	-0.58	TGGGCy	4	11	0	-521	0.90368	-0.27
AT1G76230	15	CACGTG	5	7	0	-193	0.0613385	2.81	CCwACC	5	5	0	-404	0.621788	0.73	ACCwACC	1	1	0	-281	0.906328	0.75	kTTGACy	6	9	0	-464	0.824577	0.35	TGGGCy	9	22	3	-435	0.0889168	1.01
AT1G77410	15	CACGTG	5	7	2	-195	0.0613385	2.79	CCwACC	6	9	0	-602	0.407908	-1.09	ACCwACC	4	5	0	-549	0.165154	-0.4	kTTGACy	7	9	3	-379	0.660458	1.23	TGGGCy	7	15	3	-393	0.376221	1.41
AT1G13640	15	CACGTG	5	8	0	-224	0.0613385	2.69	CCwACC	3	3	0	-693	0.929742	-1.17	ACCwACC	1	1	0	-992	0.906328	-1.72	kTTGACy	6	10	0	-374	0.824577	1.36	TGGGCy	10	19	2	-420	0.0311256	1.17
SAL1	15	CACGTG	5	6	1	-217	0.0613385	2.39	CCwACC	12	23	0	-408	0.00036755	1.49	ACCwACC	10	16	0	-373	6.45608e-06	1.73	kTTGACy	13	18	0	-439	0.0027503	0.86	TGGGCy	11	21	3	-453	0.00845076	0.7
AT5G37540	15	CACGTG	5	6	0	-315	0.0613385	1.56	CCwACC	4	6	1	-267	0.809257	1.97	ACCwACC	2	2	1	-130	0.665991	1.81	kTTGACy	4	4	1	-500	0.977732	-0.01	TGGGCy	4	6	1	-585	0.90368	-0.74
AT3G50760	15	CACGTG	5	6	0	-339	0.0613385	1.35	CCwACC	3	5	0	-293	0.929742	1.59	ACCwACC	2	2	0	-472	0.665991	0.12	kTTGACy	8	13	0	-295	0.459937	2.54	TGGGCy	4	4	0	-327	0.90368	1.19
AT5G12940	15	CACGTG	5	6	0	-360	0.0613385	1.17	CCwACC	4	4	0	-392	0.809257	0.73	ACCwACC	2	2	0	-428	0.665991	0.34	kTTGACy	10	17	1	-458	0.128613	0.56	TGGGCy	3	6	0	-616	0.970691	-1.01
AT2G42110	15	CACGTG	5	6	0	-371	0.0613385	1.08	CCwACC	7	7	0	-649	0.223075	-1.39	ACCwACC	4	4	0	-673	0.165154	-1.22	kTTGACy	4	7	0	-463	0.977732	0.31	TGGGCy	6	14	0	-300	0.582733	2.57
AT5G39790	15	CACGTG	5	6	1	-372	0.0613385	1.07	CCwACC	5	6	0	-514	0.621788	-0.14	ACCwACC	2	2	0	-512	0.665991	-0.06	kTTGACy	7	10	0	-527	0.660458	-0.32	TGGGCy	3	6	0	-384	0.970691	0.97
AT3G21770	15	CACGTG	5	5	0	-366	0.0613385	1.02	CCwACC	6	6	0	-489	0.407908	0.07	ACCwACC	5	5	0	-418	0.0558608	0.62	kTTGACy	6	9	0	-401	0.824577	1	TGGGCy	5	5	0	-620	0.772119	-0.95
AT5G52510	15	CACGTG	5	6	2	-403	0.0613385	0.8	CCwACC	3	3	0	-251	0.929742	1.49	ACCwACC	1	1	0	-73	0.906328	1.48	kTTGACy	6	7	2	-613	0.824577	-1.06	TGGGCy	4	4	1	-468	0.90368	0.2
AT1G18210	15	CACGTG	5	9	1	-425	0.0613385	0.75	CCwACC	2	2	0	-916	0.983343	-2.06	ACCwACC	0	0	0	0	1	0	kTTGACy	12	19	1	-433	0.0137187	0.97	TGGGCy	5	10	0	-578	0.772119	-0.88
AT2G16980	15	CACGTG	5	5	1	-414	0.0613385	0.65	CCwACC	7	10	0	-453	0.223075	0.49	ACCwACC	5	8	0	-406	0.0558608	0.9	kTTGACy	5	7	0	-490	0.928186	0.06	TGGGCy	4	6	0	-606	0.90368	-0.92
AT3G18080	15	CACGTG	5	7	1	-438	0.0613385	0.54	CCwACC	4	4	1	-370	0.809257	0.89	ACCwACC	1	1	0	-519	0.906328	-0.07	kTTGACy	7	8	1	-607	0.660458	-1.08	TGGGCy	5	7	1	-570	0.772119	-0.66
AT5G19440	15	CACGTG	5	7	0	-464	0.0613385	0.3	CCwACC	5	7	1	-447	0.621788	0.46	ACCwACC	2	3	0	-462	0.665991	0.21	kTTGACy	7	12	0	-367	0.660458	1.57	TGGGCy	7	12	1	-343	0.376221	1.86
AT3G63050	15	CACGTG	5	8	1	-477	0.0613385	0.2	CCwACC	6	7	0	-539	0.407908	-0.38	ACCwACC	3	4	0	-675	0.378295	-1.23	kTTGACy	9	13	1	-364	0.269405	1.67	TGGGCy	8	15	1	-552	0.202528	-0.73
AT3G29075	15	CACGTG	5	7	1	-476	0.0613385	0.19	CCwACC	4	6	1	-250	0.809257	2.11	ACCwACC	2	2	1	-326	0.665991	0.84	kTTGACy	10	14	1	-348	0.128613	1.94	TGGGCy	9	20	0	-287	0.0889168	3.28
NHL12	15	CACGTG	5	5	0	-491	0.0613385	0.05	CCwACC	9	11	1	-350	0.036005	1.7	ACCwACC	4	5	0	-446	0.165154	0.4	kTTGACy	7	9	1	-431	0.660458	0.69	TGGGCy	7	18	3	-468	0.376221	0.43
AT1G70480	15	CACGTG	5	11	0	-510	0.0613385	-0.14	CCwACC	4	4	0	-310	0.809257	1.3	ACCwACC	0	0	0	0	1	0	kTTGACy	6	7	1	-407	0.824577	0.83	TGGGCy	3	4	0	-439	0.970691	0.4
WRKY45	15	CACGTG	5	6	1	-529	0.0613385	-0.26	CCwACC	7	7	1	-203	0.223075	2.71	ACCwACC	2	2	1	-116	0.665991	1.88	kTTGACy	9	18	2	-319	0.269405	2.63	TGGGCy	2	2	0	-161	0.994318	1.66
AT4G15610	15	CACGTG	5	7	0	-534	0.0613385	-0.33	CCwACC	8	10	1	-380	0.0998711	1.29	ACCwACC	4	5	0	-328	0.165154	1.32	kTTGACy	11	21	0	-477	0.0483654	0.32	TGGGCy	3	3	0	-636	0.970691	-0.83
AT2G45050	15	CACGTG	5	6	0	-545	0.0613385	-0.4	CCwACC	5	6	1	-586	0.621788	-0.75	ACCwACC	1	1	0	-208	0.906328	1.01	kTTGACy	8	8	1	-651	0.459937	-1.51	TGGGCy	2	4	0	-665	0.994318	-1.16
AT4G01090	15	CACGTG	5	9	0	-547	0.0613385	-0.51	CCwACC	3	6	0	-314	0.929742	1.56	ACCwACC	1	1	0	-24	0.906328	1.65	kTTGACy	11	20	2	-362	0.0483654	2.11	TGGGCy	3	5	0	-582	0.970691	-0.65
ATHSFA2	50	CACGTG	12	18	2	-361	0.0621027	2.01	CCwACC	24	30	0	-618	0.0296063	-2.3	ACCwACC	13	13	0	-547	0.0245325	-0.62	kTTGACy	33	43	1	-500	0.0102797	-0.06	TGGGCy	30	59	3	-263	0.00272614	6.27
AT5G03610	50	CACGTG	12	14	0	-561	0.0621027	-0.83	CCwACC	21	31	0	-452	0.153287	0.87	ACCwACC	11	15	0	-428	0.103715	0.93	kTTGACy	29	48	2	-468	0.1206	0.7	TGGGCy	10	19	1	-433	0.99907	0.97
ATHB_7	45	CACGTG	11	18	0	-226	0.0644585	4.01	CCwACC	13	17	0	-473	0.815465	0.35	ACCwACC	6	7	0	-483	0.659091	0.13	kTTGACy	17	23	1	-520	0.948046	-0.37	TGGGCy	12	14	0	-518	0.975162	-0.26
AT3G44510	45	CACGTG	11	16	0	-241	0.0644585	3.57	CCwACC	11	12	0	-513	0.940591	-0.18	ACCwACC	6	7	0	-581	0.659091	-0.77	kTTGACy	20	26	0	-495	0.765026	0.04	TGGGCy	14	29	3	-458	0.906718	0.73
MYB305	45	CACGTG	11	16	0	-324	0.0644585	2.41	CCwACC	16	21	1	-441	0.476565	0.9	ACCwACC	10	13	1	-463	0.111314	0.43	kTTGACy	21	30	0	-432	0.664108	1.24	TGGGCy	16	23	0	-551	0.75631	-0.89
AT4G00950	45	CACGTG	11	16	0	-487	0.0644585	0.14	CCwACC	15	21	1	-453	0.601158	0.7	ACCwACC	8	11	1	-625	0.331953	-1.47	kTTGACy	25	30	1	-521	0.221171	-0.45	TGGGCy	14	27	1	-394	0.906718	1.87
AT4G01870	40	CACGTG	10	15	0	-257	0.0665652	3.24	CCwACC	18	21	1	-436	0.10153	0.98	ACCwACC	5	5	1	-395	0.713639	0.8	kTTGACy	29	55	3	-388	0.00194462	2.82	TGGGCy	14	25	1	-634	0.77177	-2.38
AT5G10695	40	CACGTG	10	14	0	-283	0.0665652	2.79	CCwACC	15	21	0	-506	0.383435	-0.13	ACCwACC	7	9	0	-513	0.365558	-0.16	kTTGACy	17	22	1	-376	0.827863	1.98	TGGGCy	27	58	3	-296	0.000321568	5.34
AT2G35730	40	CACGTG	10	11	0	-279	0.0665652	2.52	CCwACC	14	21	0	-463	0.513985	0.54	ACCwACC	5	7	0	-464	0.713639	0.3	kTTGACy	23	35	2	-430	0.170339	1.38	TGGGCy	12	22	0	-644	0.92103	-2.4
AT1G52470	40	CACGTG	10	13	0	-301	0.0665652	2.47	CCwACC	12	12	1	-494	0.761391	0.04	ACCwACC	5	5	1	-367	0.713639	1.01	kTTGACy	20	26	0	-433	0.498112	1.14	TGGGCy	12	21	0	-465	0.92103	0.51
AT5G62480	40	CACGTG	10	12	2	-310	0.0665652	2.26	CCwACC	11	13	0	-669	0.854623	-2.15	ACCwACC	4	4	0	-547	0.85515	-0.34	kTTGACy	33	52	1	-356	1.05033e-05	3.55	TGGGCy	15	28	1	-473	0.661568	0.44
AT2G37770	40	CACGTG	10	14	0	-382	0.0665652	1.5	CCwACC	10	15	0	-422	0.920521	1.01	ACCwACC	6	9	0	-311	0.539377	1.95	kTTGACy	20	29	0	-432	0.498112	1.22	TGGGCy	13	20	0	-425	0.859088	1.12
AT5G27380	40	CACGTG	10	12	0	-420	0.0665652	0.93	CCwACC	21	32	1	-484	0.0128046	0.26	ACCwACC	12	14	1	-409	0.00967083	1.15	kTTGACy	24	40	0	-395	0.10201	2.25	TGGGCy	11	20	0	-493	0.960187	0.06
AT3G15310	40	CACGTG	10	12	0	-458	0.0665652	0.47	CCwACC	16	23	1	-394	0.26611	1.72	ACCwACC	9	10	0	-424	0.119476	0.81	kTTGACy	18	27	1	-467	0.734995	0.54	TGGGCy	10	19	0	-371	0.982119	1.92
AT4G14810	40	CACGTG	10	10	1	-596	0.0665652	-1.08	CCwACC	18	22	0	-637	0.10153	-2.28	ACCwACC	8	9	0	-600	0.221229	-1.07	kTTGACy	19	23	1	-449	0.622213	0.8	TGGGCy	12	22	3	-488	0.92103	0.15
AT2G25460	40	CACGTG	10	16	4	-578	0.0665652	-1.12	CCwACC	11	14	0	-370	0.854623	1.66	ACCwACC	4	4	0	-124	0.85515	2.6	kTTGACy	26	45	0	-432	0.0281038	1.52	TGGGCy	8	13	0	-424	0.997565	0.92
AT1G10560	20	CACGTG	6	12	2	-232	0.0668564	3.2	CCwACC	4	6	0	-514	0.947966	-0.14	ACCwACC	2	2	0	-157	0.811947	1.68	kTTGACy	11	19	1	-505	0.367534	-0.11	TGGGCy	5	8	0	-416	0.94474	0.8
AT4G28110	20	CACGTG	6	11	1	-293	0.0668564	2.36	CCwACC	12	16	0	-565	0.0158964	-0.94	ACCwACC	6	6	0	-510	0.0602416	-0.1	kTTGACy	14	19	3	-370	0.0455348	1.93	TGGGCy	4	6	0	-497	0.982414	0
AT2G18550	20	CACGTG	6	11	0	-299	0.0668564	2.29	CCwACC	6	9	0	-629	0.72886	-1.37	ACCwACC	4	5	0	-660	0.332902	-1.26	kTTGACy	10	16	0	-662	0.542637	-2.29	TGGGCy	5	9	1	-510	0.94474	-0.13
AT1G09790	20	CACGTG	6	8	0	-287	0.0668564	2.07	CCwACC	5	7	0	-550	0.865591	-0.48	ACCwACC	1	1	0	-778	0.957469	-0.97	kTTGACy	11	20	2	-351	0.367534	2.28	TGGGCy	12	22	0	-532	0.0518159	-0.56
AT5G58760	20	CACGTG	6	9	1	-319	0.0668564	1.86	CCwACC	8	11	1	-406	0.367717	1.05	ACCwACC	2	3	0	-176	0.811947	1.94	kTTGACy	8	10	2	-555	0.842365	-0.63	TGGGCy	7	12	3	-333	0.736746	1.98
AAP2	20	CACGTG	6	8	0	-315	0.0668564	1.8	CCwACC	4	5	0	-608	0.947966	-0.86	ACCwACC	3	3	0	-560	0.575496	-0.37	kTTGACy	6	8	0	-457	0.972988	0.39	TGGGCy	6	9	1	-779	0.865836	-2.94
AT2G24200	20	CACGTG	6	7	0	-304	0.0668564	1.78	CCwACC	12	17	1	-473	0.0158964	0.35	ACCwACC	7	7	0	-309	0.0190607	1.74	kTTGACy	13	18	1	-381	0.108527	1.72	TGGGCy	6	16	0	-379	0.865836	1.65
AT5G24690	20	CACGTG	6	12	0	-351	0.0668564	1.76	CCwACC	7	11	0	-500	0.551579	-0.02	ACCwACC	2	4	0	-581	0.811947	-0.58	kTTGACy	11	18	1	-475	0.367534	0.33	TGGGCy	13	29	0	-341	0.0189485	2.93
AT5G19850	20	CACGTG	6	7	0	-329	0.0668564	1.55	CCwACC	9	14	2	-462	0.212803	0.46	ACCwACC	3	4	1	-336	0.575496	1.12	kTTGACy	10	15	1	-401	0.542637	1.3	TGGGCy	5	7	0	-404	0.94474	0.86
AT3G47420	20	CACGTG	6	12	0	-403	0.0668564	1.14	CCwACC	6	6	0	-394	0.72886	0.88	ACCwACC	2	2	0	-729	0.811947	-1.13	kTTGACy	11	12	0	-477	0.367534	0.24	TGGGCy	10	26	0	-482	0.231546	0.27
AT5G15290	20	CACGTG	6	7	0	-382	0.0668564	1.06	CCwACC	6	10	0	-453	0.72886	0.49	ACCwACC	4	6	0	-510	0.332902	-0.1	kTTGACy	6	8	1	-495	0.972988	0.02	TGGGCy	3	5	0	-546	0.995956	-0.37
AT5G48110	20	CACGTG	6	6	0	-405	0.0668564	0.79	CCwACC	5	5	0	-616	0.865591	-0.92	ACCwACC	2	2	0	-481	0.811947	0.08	kTTGACy	4	7	1	-435	0.998158	0.57	TGGGCy	4	6	0	-319	0.982414	1.52
AT3G24170	20	CACGTG	6	7	1	-416	0.0668564	0.75	CCwACC	7	7	1	-515	0.551579	-0.16	ACCwACC	3	3	0	-540	0.575496	-0.25	kTTGACy	12	16	0	-400	0.216289	1.35	TGGGCy	9	16	0	-368	0.388204	1.8
AT2G36020	20	CACGTG	6	6	0	-466	0.0668564	0.26	CCwACC	7	7	0	-435	0.551579	0.57	ACCwACC	5	5	0	-502	0.156642	-0.03	kTTGACy	12	16	3	-539	0.216289	-0.58	TGGGCy	8	14	0	-645	0.56781	-1.92
AT5G24590	20	CACGTG	6	10	0	-484	0.0668564	0.14	CCwACC	7	7	0	-693	0.551579	-1.8	ACCwACC	1	1	0	-987	0.957469	-1.7	kTTGACy	15	25	1	-407	0.0156204	1.57	TGGGCy	5	15	6	-662	0.94474	-2.22
AT5G07110	20	CACGTG	6	8	0	-497	0.0668564	0	CCwACC	7	9	0	-490	0.551579	0.07	ACCwACC	5	5	0	-357	0.156642	1.09	kTTGACy	10	11	0	-362	0.542637	1.56	TGGGCy	9	14	0	-655	0.388204	-2.05
AT2G44450	20	CACGTG	6	6	0	-506	0.0668564	-0.07	CCwACC	6	9	1	-427	0.72886	0.73	ACCwACC	3	4	1	-475	0.575496	0.15	kTTGACy	7	8	0	-566	0.927963	-0.67	TGGGCy	10	26	0	-452	0.231546	0.8
AT5G57100	20	CACGTG	6	8	0	-528	0.0668564	-0.3	CCwACC	9	11	1	-541	0.212803	-0.5	ACCwACC	4	4	0	-654	0.332902	-1.09	kTTGACy	9	11	0	-493	0.710159	0.05	TGGGCy	6	11	0	-429	0.865836	0.79
AT2G36380	20	CACGTG	6	8	0	-575	0.0668564	-0.76	CCwACC	6	6	0	-209	0.72886	2.46	ACCwACC	3	3	0	-200	0.575496	1.79	kTTGACy	16	21	1	-409	0.00425689	1.41	TGGGCy	4	8	0	-531	0.982414	-0.33
AT4G20000	56	CACGTG	13	17	0	-327	0.067421	2.45	CCwACC	16	21	1	-479	0.846746	0.29	ACCwACC	7	7	0	-367	0.72799	1.2	kTTGACy	43	95	1	-357	1.61846e-05	4.76	TGGGCy	11	15	0	-399	0.999579	1.32
AT2G25140	56	CACGTG	13	16	0	-413	0.067421	1.17	CCwACC	25	31	2	-486	0.0666224	0.21	ACCwACC	12	12	1	-487	0.107473	0.12	kTTGACy	27	39	0	-463	0.582641	0.74	TGGGCy	41	91	0	-247	3.28932e-07	8.32
AT1G61120	56	CACGTG	13	19	0	-447	0.067421	0.76	CCwACC	21	22	0	-516	0.344292	-0.3	ACCwACC	7	7	0	-514	0.72799	-0.15	kTTGACy	33	57	0	-446	0.0813233	1.34	TGGGCy	13	18	0	-538	0.996823	-0.6
AT3G59340	35	CACGTG	9	10	1	-257	0.0682434	2.65	CCwACC	9	14	0	-375	0.893149	1.59	ACCwACC	7	8	0	-382	0.242775	1.13	kTTGACy	21	33	1	-511	0.12168	-0.27	TGGGCy	6	9	2	-342	0.998874	1.62
AT1G06430	35	CACGTG	9	10	0	-302	0.0682434	2.15	CCwACC	12	16	0	-462	0.556436	0.49	ACCwACC	6	6	0	-498	0.404578	0	kTTGACy	19	23	0	-504	0.312167	-0.11	TGGGCy	17	28	1	-363	0.178507	2.47
AT2G21660	35	CACGTG	9	14	1	-373	0.0682434	1.62	CCwACC	13	13	1	-632	0.415475	-1.69	ACCwACC	2	2	0	-534	0.972191	-0.17	kTTGACy	17	20	0	-361	0.573505	2.12	TGGGCy	17	33	2	-380	0.178507	2.34
AT2G15890	35	CACGTG	9	12	1	-380	0.0682434	1.41	CCwACC	10	11	0	-558	0.807652	-0.7	ACCwACC	4	4	0	-736	0.772392	-1.66	kTTGACy	19	23	1	-471	0.312167	0.43	TGGGCy	17	35	1	-440	0.178507	1.18
AT2G04570	35	CACGTG	9	9	0	-386	0.0682434	1.16	CCwACC	17	22	0	-433	0.0548388	1.05	ACCwACC	8	9	0	-489	0.128202	0.08	kTTGACy	14	15	0	-569	0.885714	-0.96	TGGGCy	10	13	1	-662	0.936118	-2.07
AT4G08300	35	CACGTG	9	10	1	-392	0.0682434	1.16	CCwACC	11	15	0	-444	0.692348	0.72	ACCwACC	3	3	0	-331	0.902863	1	kTTGACy	10	12	1	-470	0.995346	0.33	TGGGCy	3	5	1	-564	0.999994	-0.51
AT4G34470	35	CACGTG	9	10	0	-444	0.0682434	0.58	CCwACC	11	15	0	-485	0.692348	0.16	ACCwACC	4	4	0	-308	0.772392	1.32	kTTGACy	29	42	1	-381	3.14811e-05	2.62	TGGGCy	11	17	1	-493	0.877217	0.06
MLO6	35	CACGTG	9	10	0	-509	0.0682434	-0.12	CCwACC	14	19	0	-459	0.286166	0.58	ACCwACC	6	6	0	-338	0.404578	1.36	kTTGACy	31	68	1	-396	8.44412e-07	2.91	TGGGCy	7	14	0	-633	0.99604	-1.77
AT1G51440	35	CACGTG	9	12	0	-524	0.0682434	-0.32	CCwACC	15	19	2	-365	0.18082	2.01	ACCwACC	10	12	0	-332	0.0245574	1.99	kTTGACy	20	24	1	-584	0.203932	-1.48	TGGGCy	11	15	0	-344	0.877217	2.07
AT1G30070	67	CACGTG	15	19	0	-322	0.068346	2.66	CCwACC	30	40	0	-593	0.0458022	-2.11	ACCwACC	15	15	0	-569	0.056946	-0.96	kTTGACy	40	53	0	-466	0.0465629	0.79	TGGGCy	41	92	2	-282	0.000275432	7.19
AT1G21850	67	CACGTG	15	21	0	-411	0.068346	1.37	CCwACC	22	28	1	-544	0.634219	-0.86	ACCwACC	9	12	1	-515	0.659048	-0.21	kTTGACy	50	93	2	-440	1.36305e-05	1.92	TGGGCy	26	40	0	-455	0.595193	0.93
AT2G39330	25	CACGTG	7	8	0	-162	0.0690095	3.31	CCwACC	6	7	2	-496	0.903313	0.01	ACCwACC	2	2	0	-83	0.898097	2.04	kTTGACy	10	14	0	-527	0.85852	-0.38	TGGGCy	4	7	0	-481	0.997299	0.15
AT1G79900	25	CACGTG	7	10	0	-229	0.0690095	2.96	CCwACC	4	5	0	-230	0.987924	2.08	ACCwACC	0	0	0	0	1	0	kTTGACy	10	13	1	-458	0.85852	0.49	TGGGCy	11	21	2	-428	0.396068	1.1
ASP1.b	25	CACGTG	7	9	0	-236	0.0690095	2.73	CCwACC	8	9	0	-407	0.661843	0.94	ACCwACC	5	5	0	-340	0.297163	1.22	kTTGACy	12	29	1	-476	0.606428	0.39	TGGGCy	16	35	1	-395	0.0116241	2.11
AGP1	25	CACGTG	7	12	0	-296	0.0690095	2.43	CCwACC	16	20	1	-400	0.0021903	1.51	ACCwACC	8	9	0	-591	0.0218899	-0.97	kTTGACy	18	33	1	-433	0.0158146	1.28	TGGGCy	14	27	1	-450	0.0710805	0.85
ERF1_2	25	CACGTG	7	12	2	-301	0.0690095	2.37	CCwACC	8	9	0	-449	0.661843	0.5	ACCwACC	1	1	0	-866	0.980692	-1.28	kTTGACy	14	19	0	-449	0.298774	0.73	TGGGCy	19	41	2	-229	0.000234492	5.99
AT5G15450	25	CACGTG	7	13	1	-320	0.0690095	2.23	CCwACC	10	14	1	-524	0.335736	-0.34	ACCwACC	2	2	0	-424	0.898097	0.36	kTTGACy	11	17	0	-615	0.748724	-1.69	TGGGCy	17	46	2	-330	0.00375072	3.95
WRKY67	25	CACGTG	7	9	0	-321	0.0690095	1.84	CCwACC	7	12	0	-555	0.803028	-0.69	ACCwACC	5	5	0	-473	0.297163	0.19	kTTGACy	21	34	1	-413	0.000288411	1.71	TGGGCy	10	20	0	-628	0.557115	-2.03
AT4G37850	25	CACGTG	7	9	1	-344	0.0690095	1.6	CCwACC	12	16	1	-568	0.107249	-0.98	ACCwACC	5	5	1	-660	0.297163	-1.26	kTTGACy	16	22	0	-509	0.091675	-0.19	TGGGCy	8	12	0	-630	0.835435	-1.6
AT2G21610	25	CACGTG	7	7	0	-346	0.0690095	1.39	CCwACC	8	8	1	-625	0.661843	-1.25	ACCwACC	3	3	0	-673	0.728546	-1.05	kTTGACy	22	36	1	-455	4.72019e-05	0.88	TGGGCy	10	14	2	-644	0.557115	-1.91
AT5G44050	25	CACGTG	7	7	0	-355	0.0690095	1.31	CCwACC	5	6	2	-386	0.961309	0.95	ACCwACC	4	4	1	-424	0.506232	0.51	kTTGACy	16	28	0	-529	0.091675	-0.58	TGGGCy	4	7	2	-587	0.997299	-0.82
AT1G22370	25	CACGTG	7	9	1	-377	0.0690095	1.26	CCwACC	12	16	1	-582	0.107249	-1.18	ACCwACC	6	6	1	-524	0.147059	-0.22	kTTGACy	10	13	0	-430	0.85852	0.84	TGGGCy	10	15	0	-450	0.557115	0.64
AT5G47330	25	CACGTG	7	8	0	-371	0.0690095	1.24	CCwACC	8	11	2	-457	0.661843	0.46	ACCwACC	1	1	0	-44	0.980692	1.58	kTTGACy	10	14	0	-602	0.85852	-1.36	TGGGCy	8	16	0	-591	0.835435	-1.3
CYP710A2	25	CACGTG	7	7	0	-371	0.0690095	1.16	CCwACC	9	13	1	-356	0.497098	1.77	ACCwACC	5	6	1	-307	0.297163	1.62	kTTGACy	11	16	0	-557	0.748724	-0.83	TGGGCy	5	11	0	-613	0.989367	-1.33
AT2G47180	25	CACGTG	7	8	2	-387	0.0690095	1.09	CCwACC	9	15	0	-488	0.497098	0.12	ACCwACC	5	9	0	-410	0.297163	0.91	kTTGACy	12	15	0	-542	0.606428	-0.6	TGGGCy	17	39	3	-282	0.00375072	4.68
MYB122	25	CACGTG	7	9	1	-403	0.0690095	0.98	CCwACC	7	10	0	-461	0.803028	0.4	ACCwACC	3	3	0	-319	0.728546	1.08	kTTGACy	12	20	0	-412	0.606428	1.33	TGGGCy	9	17	0	-555	0.710961	-0.82
AT2G25980	25	CACGTG	7	9	0	-450	0.0690095	0.49	CCwACC	11	13	0	-562	0.201876	-0.81	ACCwACC	3	4	0	-640	0.728546	-0.99	kTTGACy	16	26	0	-439	0.091675	1.03	TGGGCy	9	13	0	-605	0.710961	-1.35
AT3G56200	25	CACGTG	7	9	1	-452	0.0690095	0.47	CCwACC	9	12	0	-575	0.497098	-0.93	ACCwACC	6	6	0	-627	0.147059	-1.1	kTTGACy	15	19	3	-474	0.176709	0.35	TGGGCy	9	17	3	-549	0.710961	-0.74
AT1G80760	25	CACGTG	7	8	0	-519	0.0690095	-0.21	CCwACC	9	11	0	-567	0.497098	-0.8	ACCwACC	6	7	0	-435	0.147059	0.57	kTTGACy	10	14	0	-481	0.85852	0.21	TGGGCy	6	7	0	-404	0.967558	0.86
AT4G01440	25	CACGTG	7	7	0	-554	0.0690095	-0.52	CCwACC	8	13	0	-517	0.661843	-0.24	ACCwACC	3	4	0	-574	0.728546	-0.53	kTTGACy	9	11	0	-481	0.930716	0.19	TGGGCy	3	6	0	-582	0.999502	-0.72
AT2G23900	25	CACGTG	7	7	0	-625	0.0690095	-1.17	CCwACC	8	10	0	-633	0.661843	-1.49	ACCwACC	4	4	0	-581	0.506232	-0.58	kTTGACy	12	15	1	-488	0.606428	0.12	TGGGCy	9	18	0	-421	0.710961	1.12
ALDH7B4	11	CACGTG	4	5	1	-120	0.0691031	2.94	CCwACC	6	7	0	-670	0.13464	-1.59	ACCwACC	2	2	0	-652	0.492448	-0.75	kTTGACy	4	6	1	-298	0.86945	1.7	TGGGCy	4	6	2	-237	0.692967	2.22
ELIP1	11	CACGTG	4	4	1	-150	0.0691031	2.42	CCwACC	4	4	0	-274	0.550584	1.56	ACCwACC	0	0	0	0	1	0	kTTGACy	5	6	1	-488	0.6961	0.08	TGGGCy	7	12	1	-367	0.0938809	1.57
AT5G65280	11	CACGTG	4	7	2	-252	0.0691031	2.26	CCwACC	6	9	1	-455	0.13464	0.44	ACCwACC	3	4	1	-367	0.209132	0.91	kTTGACy	7	8	0	-449	0.246331	0.47	TGGGCy	3	7	3	-585	0.875	-0.8
AT3G23670	11	CACGTG	4	7	2	-256	0.0691031	2.22	CCwACC	6	6	1	-563	0.13464	-0.55	ACCwACC	3	3	0	-520	0.209132	-0.13	kTTGACy	6	10	0	-446	0.465471	0.56	TGGGCy	2	7	3	-187	0.967727	2.86
ARF2.b	11	CACGTG	4	5	0	-235	0.0691031	2.04	CCwACC	1	2	0	-592	0.989908	-0.46	ACCwACC	1	2	0	-591	0.823844	-0.45	kTTGACy	4	4	1	-472	0.86945	0.17	TGGGCy	0	0	0	0	1	0
CPL2	11	CACGTG	4	6	1	-263	0.0691031	2	CCwACC	3	3	1	-210	0.782963	1.73	ACCwACC	0	0	0	0	1	0	kTTGACy	8	14	1	-394	0.0976161	1.34	TGGGCy	4	8	0	-507	0.692967	-0.09
AT4G20170	11	CACGTG	4	4	0	-226	0.0691031	1.89	CCwACC	2	2	0	-908	0.932319	-2.02	ACCwACC	1	1	0	-952	0.823844	-1.58	kTTGACy	6	9	2	-463	0.465471	0.36	TGGGCy	1	1	0	-125	0.996064	1.3
AT3G60690	11	CACGTG	4	5	2	-278	0.0691031	1.71	CCwACC	4	6	0	-252	0.550584	2.09	ACCwACC	2	2	0	-297	0.492448	0.99	kTTGACy	5	10	0	-432	0.6961	0.72	TGGGCy	0	0	0	0	1	0
AT3G19130	11	CACGTG	4	4	0	-264	0.0691031	1.63	CCwACC	5	7	0	-330	0.30958	1.54	ACCwACC	1	1	0	-180	0.823844	1.11	kTTGACy	7	10	0	-510	0.246331	-0.13	TGGGCy	8	15	2	-357	0.02721	1.89
BRI1	11	CACGTG	4	5	0	-313	0.0691031	1.44	CCwACC	2	4	3	-480	0.932319	0.12	ACCwACC	1	1	1	-886	0.823844	-1.35	kTTGACy	9	13	0	-387	0.0269795	1.38	TGGGCy	3	4	0	-180	0.875	2.21
ATTAP1	11	CACGTG	4	7	0	-345	0.0691031	1.4	CCwACC	4	5	0	-508	0.550584	-0.08	ACCwACC	3	4	0	-620	0.209132	-0.85	kTTGACy	2	2	0	-299	0.992628	0.98	TGGGCy	6	11	2	-333	0.236592	1.9
AT3G01380	11	CACGTG	4	6	0	-394	0.0691031	0.88	CCwACC	3	3	0	-610	0.782963	-0.67	ACCwACC	1	1	0	-550	0.823844	-0.17	kTTGACy	6	9	0	-331	0.465471	1.74	TGGGCy	4	10	2	-286	0.692967	2.33
AT1G49140	11	CACGTG	4	5	0	-387	0.0691031	0.86	CCwACC	2	3	0	-446	0.932319	0.31	ACCwACC	2	2	0	-629	0.492448	-0.64	kTTGACy	4	4	1	-513	0.86945	-0.1	TGGGCy	10	20	4	-120	0.000658241	5.88
AT1G23120	11	CACGTG	4	4	1	-381	0.0691031	0.81	CCwACC	2	3	2	-357	0.932319	0.85	ACCwACC	1	1	1	-44	0.823844	1.58	kTTGACy	9	13	1	-464	0.0269795	0.42	TGGGCy	2	3	2	-460	0.967727	0.22
AT3G03410	11	CACGTG	4	6	0	-402	0.0691031	0.81	CCwACC	5	6	1	-574	0.30958	-0.65	ACCwACC	1	1	0	-767	0.823844	-0.93	kTTGACy	6	11	0	-282	0.465471	2.49	TGGGCy	4	5	0	-566	0.692967	-0.53
AOP1	11	CACGTG	4	4	0	-433	0.0691031	0.45	CCwACC	2	4	0	-817	0.932319	-2.22	ACCwACC	1	1	0	-773	0.823844	-0.95	kTTGACy	5	6	1	-590	0.6961	-0.78	TGGGCy	5	6	2	-478	0.454761	0.16
AT2G47570	11	CACGTG	4	4	0	-434	0.0691031	0.44	CCwACC	1	1	0	-930	0.989908	-1.5	ACCwACC	0	0	0	0	1	0	kTTGACy	6	8	1	-359	0.465471	1.36	TGGGCy	8	14	0	-335	0.02721	2.11
AT1G23050	11	CACGTG	4	5	0	-468	0.0691031	0.23	CCwACC	3	3	0	-174	0.782963	1.95	ACCwACC	2	2	0	-129	0.492448	1.82	kTTGACy	3	5	0	-526	0.960647	-0.22	TGGGCy	4	5	1	-293	0.692967	1.59
AT5G45200	11	CACGTG	4	5	1	-471	0.0691031	0.2	CCwACC	4	4	1	-547	0.550584	-0.34	ACCwACC	4	4	1	-547	0.0638398	-0.34	kTTGACy	4	7	1	-427	0.86945	0.65	TGGGCy	1	1	0	-33	0.996064	1.62
AT5G28030	11	CACGTG	4	5	0	-480	0.0691031	0.13	CCwACC	5	7	0	-420	0.30958	0.71	ACCwACC	2	4	0	-483	0.492448	0.1	kTTGACy	5	8	0	-508	0.6961	-0.1	TGGGCy	1	1	0	-215	0.996064	0.98
AT4G37890	11	CACGTG	4	5	1	-492	0.0691031	0.04	CCwACC	6	7	1	-475	0.13464	0.2	ACCwACC	1	1	0	-144	0.823844	1.23	kTTGACy	8	12	1	-502	0.0976161	-0.05	TGGGCy	1	1	0	-828	0.996064	-1.14
AT3G54400	11	CACGTG	4	4	1	-494	0.0691031	0.02	CCwACC	3	3	0	-319	0.782963	1.08	ACCwACC	3	3	0	-319	0.209132	1.08	kTTGACy	3	4	2	-575	0.960647	-0.53	TGGGCy	5	6	0	-362	0.454761	1.15
AT3G52080	11	CACGTG	4	4	0	-548	0.0691031	-0.35	CCwACC	4	4	1	-626	0.550584	-0.89	ACCwACC	1	1	1	-989	0.823844	-1.71	kTTGACy	6	8	1	-382	0.465471	1.13	TGGGCy	2	6	0	-302	0.967727	1.67
AT5G25830	11	CACGTG	4	4	1	-601	0.0691031	-0.72	CCwACC	5	5	0	-563	0.30958	-0.5	ACCwACC	2	2	0	-588	0.492448	-0.44	kTTGACy	5	6	1	-314	0.6961	1.56	TGGGCy	3	5	0	-685	0.875	-1.46
AT3G63470	11	CACGTG	4	4	1	-634	0.0691031	-0.95	CCwACC	3	4	1	-424	0.782963	0.51	ACCwACC	2	2	0	-475	0.492448	0.11	kTTGACy	7	12	1	-600	0.246331	-1.23	TGGGCy	2	8	2	-754	0.967727	-2.53
ORG3	11	CACGTG	4	5	0	-627	0.0691031	-1	CCwACC	1	1	0	-318	0.989908	0.62	ACCwACC	1	1	0	-317	0.823844	0.63	kTTGACy	8	15	3	-569	0.0976161	-0.96	TGGGCy	3	11	0	-548	0.875	-0.58
ATTPPA	11	CACGTG	4	5	1	-734	0.0691031	-1.84	CCwACC	4	6	1	-344	0.550584	1.31	ACCwACC	2	2	1	-258	0.492448	1.18	kTTGACy	7	8	1	-470	0.246331	0.27	TGGGCy	4	6	2	-435	0.692967	0.53
SIB1	30	CACGTG	8	8	1	-296	0.0692112	1.98	CCwACC	8	9	0	-486	0.855479	0.12	ACCwACC	4	4	0	-523	0.656374	-0.17	kTTGACy	17	29	0	-443	0.245772	1.01	TGGGCy	9	15	0	-577	0.897441	-1.07
AT4G37390	30	CACGTG	8	14	2	-372	0.0692112	1.63	CCwACC	12	16	1	-680	0.309066	-2.54	ACCwACC	5	5	0	-673	0.450637	-1.36	kTTGACy	17	29	3	-514	0.245772	-0.31	TGGGCy	6	9	0	-357	0.993529	1.47
AT3G16530	30	CACGTG	8	8	0	-406	0.0692112	0.9	CCwACC	14	23	0	-543	0.106461	-0.76	ACCwACC	10	10	0	-502	0.00796715	-0.05	kTTGACy	23	34	1	-301	0.00168215	3.99	TGGGCy	12	25	0	-663	0.548862	-2.89
AT3G10320	30	CACGTG	8	12	0	-426	0.0692112	0.86	CCwACC	11	16	1	-376	0.452748	1.69	ACCwACC	4	5	0	-497	0.656374	0	kTTGACy	16	22	1	-444	0.373253	0.87	TGGGCy	11	18	0	-395	0.691012	1.51
HCF152	30	CACGTG	8	8	0	-415	0.0692112	0.81	CCwACC	7	10	2	-481	0.929494	0.18	ACCwACC	4	4	1	-385	0.656374	0.78	kTTGACy	15	19	0	-398	0.516374	1.51	TGGGCy	11	20	0	-344	0.691012	2.39
AT_HSFA4A	30	CACGTG	8	9	0	-463	0.0692112	0.36	CCwACC	4	5	0	-532	0.997484	-0.26	ACCwACC	0	0	0	0	1	0	kTTGACy	23	43	0	-454	0.00168215	0.98	TGGGCy	8	15	0	-646	0.951786	-2
AT1G52060	30	CACGTG	8	8	0	-520	0.0692112	-0.22	CCwACC	10	11	0	-529	0.605154	-0.36	ACCwACC	5	6	0	-472	0.450637	0.21	kTTGACy	24	36	1	-415	0.00043907	1.72	TGGGCy	6	8	1	-614	0.993529	-1.14
ATCLH1	51	CACGTG	12	14	0	-328	0.0705957	2.21	CCwACC	15	21	1	-404	0.804279	1.49	ACCwACC	5	6	0	-338	0.883766	1.36	kTTGACy	27	39	1	-484	0.321596	0.28	TGGGCy	11	14	1	-449	0.998027	0.63
IDA	51	CACGTG	12	17	0	-394	0.0705957	1.48	CCwACC	12	15	0	-419	0.963292	1.05	ACCwACC	6	9	0	-460	0.774213	0.39	kTTGACy	41	82	1	-420	3.18801e-06	2.43	TGGGCy	19	30	0	-544	0.680853	-0.89
AT5G51440	51	CACGTG	12	15	0	-398	0.0705957	1.34	CCwACC	25	30	0	-633	0.0199265	-2.59	ACCwACC	14	15	0	-619	0.012481	-1.64	kTTGACy	33	51	0	-428	0.0156382	1.72	TGGGCy	30	54	2	-286	0.00413661	5.41
AT1G79580	62	CACGTG	14	15	0	-444	0.0720409	0.72	CCwACC	20	23	0	-530	0.668578	-0.54	ACCwACC	10	11	0	-554	0.419749	-0.65	kTTGACy	32	45	1	-483	0.371065	0.33	TGGGCy	16	30	0	-466	0.991917	0.59
AT1G48920	7	CACGTG	3	4	1	-47	0.0734773	3.14	CCwACC	3	3	1	-546	0.448097	-0.29	ACCwACC	0	0	0	0	1	0	kTTGACy	3	7	4	-535	0.751985	-0.34	TGGGCy	6	15	1	-216	0.0176944	3.8
GA2	7	CACGTG	3	4	0	-94	0.0734773	2.81	CCwACC	2	2	0	-578	0.751376	-0.39	ACCwACC	1	1	0	-519	0.668757	-0.07	kTTGACy	3	3	1	-207	0.751985	1.75	TGGGCy	3	6	0	-352	0.570236	1.24
AT3G57880	7	CACGTG	3	4	1	-124	0.0734773	2.6	CCwACC	3	4	0	-493	0.448097	0.03	ACCwACC	1	1	0	-608	0.668757	-0.38	kTTGACy	5	6	1	-377	0.206131	1.03	TGGGCy	5	8	0	-113	0.0919273	3.79
AT4G24800	7	CACGTG	3	3	0	-75	0.0734773	2.55	CCwACC	2	2	0	-354	0.751376	0.71	ACCwACC	0	0	0	0	1	0	kTTGACy	4	5	1	-544	0.472088	-0.36	TGGGCy	1	2	0	-188	0.970509	1.52
XYL4	7	CACGTG	3	3	0	-99	0.0734773	2.4	CCwACC	1	1	0	-842	0.946309	-1.19	ACCwACC	0	0	0	0	1	0	kTTGACy	4	4	1	-288	0.472088	1.46	TGGGCy	2	2	0	-347	0.835417	0.74
ATMPK5	7	CACGTG	3	3	1	-100	0.0734773	2.4	CCwACC	0	0	0	0	1	0	ACCwACC	0	0	0	0	1	0	kTTGACy	5	15	2	-231	0.206131	3.59	TGGGCy	5	10	3	-286	0.0919273	2.33
AT3G13720	7	CACGTG	3	4	2	-163	0.0734773	2.33	CCwACC	5	8	0	-543	0.0501096	-0.44	ACCwACC	2	2	0	-898	0.272257	-1.97	kTTGACy	5	5	0	-511	0.206131	-0.1	TGGGCy	2	3	2	-453	0.835417	0.27
DME	7	CACGTG	3	4	0	-203	0.0734773	2.05	CCwACC	3	4	1	-402	0.448097	0.66	ACCwACC	1	2	0	-382	0.668757	0.57	kTTGACy	5	9	3	-717	0.206131	-2.29	TGGGCy	3	6	2	-274	0.570236	1.91
AT2G04039	7	CACGTG	3	3	1	-183	0.0734773	1.9	CCwACC	1	1	0	-952	0.946309	-1.58	ACCwACC	0	0	0	0	1	0	kTTGACy	5	5	0	-313	0.206131	1.44	TGGGCy	4	6	1	-476	0.281081	0.18
AT5G05940	7	CACGTG	3	4	0	-236	0.0734773	1.82	CCwACC	1	1	0	-201	0.946309	1.03	ACCwACC	0	0	0	0	1	0	kTTGACy	3	4	1	-610	0.751985	-0.78	TGGGCy	4	12	0	-218	0.281081	3.37
AT1G31920	7	CACGTG	3	5	0	-279	0.0734773	1.7	CCwACC	1	1	0	-739	0.946309	-0.83	ACCwACC	0	0	0	0	1	0	kTTGACy	4	6	1	-315	0.472088	1.56	TGGGCy	1	3	0	-284	0.970509	1.29
AT5G47920	7	CACGTG	3	3	1	-217	0.0734773	1.69	CCwACC	3	3	0	-568	0.448097	-0.42	ACCwACC	2	2	0	-690	0.272257	-0.94	kTTGACy	3	3	1	-442	0.751985	0.33	TGGGCy	1	2	0	-588	0.970509	-0.44
PMP	7	CACGTG	3	3	0	-242	0.0734773	1.54	CCwACC	2	2	0	-78	0.751376	2.07	ACCwACC	1	1	0	-108	0.668757	1.36	kTTGACy	4	4	0	-456	0.472088	0.29	TGGGCy	5	9	0	-298	0.0919273	2.08
AT1G19650	7	CACGTG	3	5	1	-299	0.0734773	1.54	CCwACC	3	3	0	-520	0.448097	-0.13	ACCwACC	2	2	0	-661	0.272257	-0.8	kTTGACy	2	2	0	-632	0.928705	-0.66	TGGGCy	1	3	0	-832	0.970509	-2.01
ATG5	7	CACGTG	3	4	1	-279	0.0734773	1.52	CCwACC	3	4	1	-506	0.448097	-0.05	ACCwACC	2	2	1	-440	0.272257	0.28	kTTGACy	2	2	1	-353	0.928705	0.71	TGGGCy	4	15	6	-458	0.281081	0.53
AT1G74370	7	CACGTG	3	7	0	-336	0.0734773	1.49	CCwACC	3	3	1	-540	0.448097	-0.25	ACCwACC	0	0	0	0	1	0	kTTGACy	5	7	1	-421	0.206131	0.7	TGGGCy	3	4	0	-285	0.570236	1.48
ACR5	7	CACGTG	3	3	0	-252	0.0734773	1.48	CCwACC	1	1	1	-250	0.946309	0.86	ACCwACC	0	0	0	0	1	0	kTTGACy	3	4	1	-404	0.751985	0.65	TGGGCy	2	3	0	-460	0.835417	0.22
ATATH11	7	CACGTG	3	4	0	-290	0.0734773	1.44	CCwACC	4	4	1	-565	0.185998	-0.46	ACCwACC	2	2	1	-483	0.272257	0.07	kTTGACy	5	5	1	-477	0.206131	0.16	TGGGCy	2	6	0	-298	0.835417	1.7
AT4G26830	7	CACGTG	3	3	1	-259	0.0734773	1.44	CCwACC	2	2	0	-232	0.751376	1.31	ACCwACC	0	0	0	0	1	0	kTTGACy	3	3	0	-594	0.751985	-0.58	TGGGCy	4	7	2	-472	0.281081	0.23
AT1G66890	7	CACGTG	3	3	1	-261	0.0734773	1.43	CCwACC	2	2	0	-454	0.751376	0.21	ACCwACC	1	1	0	-852	0.668757	-1.23	kTTGACy	3	4	0	-601	0.751985	-0.72	TGGGCy	2	4	0	-545	0.835417	-0.32
AT5G66880	7	CACGTG	3	3	1	-283	0.0734773	1.29	CCwACC	1	1	0	-891	0.946309	-1.36	ACCwACC	0	0	0	0	1	0	kTTGACy	3	3	1	-699	0.751985	-1.21	TGGGCy	4	11	4	-427	0.281081	0.81
SRZ_22	7	CACGTG	3	3	0	-290	0.0734773	1.25	CCwACC	0	0	0	0	1	0	ACCwACC	0	0	0	0	1	0	kTTGACy	2	3	0	-270	0.928705	1.37	TGGGCy	7	17	3	-165	0.00151173	4.78
AT2G20370	7	CACGTG	3	4	1	-319	0.0734773	1.24	CCwACC	1	2	0	-365	0.946309	0.65	ACCwACC	1	1	0	-208	0.668757	1.01	kTTGACy	2	6	3	-550	0.928705	-0.44	TGGGCy	1	1	0	-312	0.970509	0.65
AT1G17980	7	CACGTG	3	4	0	-321	0.0734773	1.23	CCwACC	0	0	0	0	1	0	ACCwACC	0	0	0	0	1	0	kTTGACy	3	9	0	-404	0.751985	0.97	TGGGCy	5	6	1	-363	0.0919273	1.15
AT3G29610	7	CACGTG	3	3	1	-305	0.0734773	1.16	CCwACC	3	4	0	-495	0.448097	0.01	ACCwACC	1	1	0	-530	0.668757	-0.11	kTTGACy	3	5	0	-190	0.751985	2.39	TGGGCy	2	8	0	-466	0.835417	0.31
AT1G71340	7	CACGTG	3	5	0	-348	0.0734773	1.16	CCwACC	3	5	0	-409	0.448097	0.69	ACCwACC	2	3	0	-393	0.272257	0.63	kTTGACy	0	0	0	0	1	0	TGGGCy	6	11	0	-350	0.0176944	1.7
AT4G31820	7	CACGTG	3	3	1	-315	0.0734773	1.1	CCwACC	0	0	0	0	1	0	ACCwACC	0	0	0	0	1	0	kTTGACy	4	11	3	-571	0.472088	-0.85	TGGGCy	4	4	0	-489	0.281081	0.06
AT4G23710	7	CACGTG	3	3	0	-316	0.0734773	1.09	CCwACC	2	3	1	-398	0.751376	0.6	ACCwACC	0	0	0	0	1	0	kTTGACy	3	3	0	-397	0.751985	0.6	TGGGCy	2	4	2	-79	0.835417	2.92
AT3G08670	7	CACGTG	3	4	2	-341	0.0734773	1.09	CCwACC	1	1	0	-2	0.946309	1.73	ACCwACC	0	0	0	0	1	0	kTTGACy	4	5	0	-428	0.472088	0.54	TGGGCy	3	5	2	-407	0.570236	0.7
AT1G56220	7	CACGTG	3	4	2	-351	0.0734773	1.02	CCwACC	2	2	0	-774	0.751376	-1.36	ACCwACC	1	1	0	-656	0.668757	-0.54	kTTGACy	3	5	0	-182	0.751985	2.46	TGGGCy	4	6	0	-606	0.281081	-0.92
AT1G73680	7	CACGTG	3	4	0	-367	0.0734773	0.91	CCwACC	2	2	0	-579	0.751376	-0.39	ACCwACC	1	1	0	-852	0.668757	-1.23	kTTGACy	5	6	2	-608	0.206131	-0.94	TGGGCy	2	5	0	-464	0.835417	0.26
AT1G18460	7	CACGTG	3	3	1	-363	0.0734773	0.81	CCwACC	2	2	0	-661	0.751376	-0.8	ACCwACC	1	1	0	-457	0.668757	0.14	kTTGACy	2	5	0	-286	0.928705	1.65	TGGGCy	2	2	0	-676	0.835417	-0.87
XIB	7	CACGTG	3	3	0	-366	0.0734773	0.79	CCwACC	1	1	0	-29	0.946309	1.63	ACCwACC	0	0	0	0	1	0	kTTGACy	4	6	0	-725	0.472088	-1.94	TGGGCy	2	6	2	-702	0.835417	-1.74
AT5G37070	7	CACGTG	3	3	1	-376	0.0734773	0.73	CCwACC	2	3	0	-356	0.751376	0.85	ACCwACC	2	2	0	-519	0.272257	-0.1	kTTGACy	5	9	3	-303	0.206131	2.03	TGGGCy	2	2	0	-75	0.835417	2.08
AT5G62910	7	CACGTG	3	3	0	-380	0.0734773	0.71	CCwACC	3	3	0	-248	0.448097	1.5	ACCwACC	1	1	0	-551	0.668757	-0.18	kTTGACy	4	10	2	-568	0.472088	-0.77	TGGGCy	2	3	0	-155	0.835417	2.07
NFU1	7	CACGTG	3	3	1	-390	0.0734773	0.65	CCwACC	3	3	1	-753	0.448097	-1.54	ACCwACC	2	2	1	-765	0.272257	-1.31	kTTGACy	3	4	2	-349	0.751985	1.03	TGGGCy	2	7	2	-349	0.835417	1.37
AT5G50300	7	CACGTG	3	3	1	-421	0.0734773	0.46	CCwACC	2	3	0	-555	0.751376	-0.34	ACCwACC	2	3	0	-554	0.272257	-0.33	kTTGACy	4	7	3	-432	0.472088	0.6	TGGGCy	1	1	0	-990	0.970509	-1.71
AT4G10040	7	CACGTG	3	3	1	-425	0.0734773	0.44	CCwACC	3	3	0	-503	0.448097	-0.03	ACCwACC	0	0	0	0	1	0	kTTGACy	2	2	1	-200	0.928705	1.47	TGGGCy	4	7	2	-128	0.281081	3.41
AT1G03780	7	CACGTG	3	3	1	-437	0.0734773	0.36	CCwACC	4	6	0	-417	0.185998	0.68	ACCwACC	3	3	0	-204	0.0689015	1.77	kTTGACy	2	3	0	-517	0.928705	-0.11	TGGGCy	5	12	1	-242	0.0919273	3.08
AT2G39450	7	CACGTG	3	6	3	-468	0.0734773	0.25	CCwACC	4	6	0	-558	0.185998	-0.51	ACCwACC	2	2	0	-378	0.272257	0.59	kTTGACy	2	4	3	-614	0.928705	-0.81	TGGGCy	5	9	3	-696	0.0919273	-2.07
AT5G48450	7	CACGTG	3	3	0	-466	0.0734773	0.19	CCwACC	4	4	0	-242	0.185998	1.78	ACCwACC	1	1	0	-816	0.668757	-1.1	kTTGACy	4	5	1	-375	0.472088	0.95	TGGGCy	3	11	0	-347	0.570236	1.74
AT4G34350	7	CACGTG	3	3	0	-499	0.0734773	0	CCwACC	3	3	1	-657	0.448097	-0.96	ACCwACC	1	1	1	-935	0.668757	-1.52	kTTGACy	2	2	1	-454	0.928705	0.21	TGGGCy	4	8	2	-692	0.281081	-1.91
AT1G21590	7	CACGTG	3	4	0	-511	0.0734773	-0.09	CCwACC	5	8	0	-505	0.0501096	-0.07	ACCwACC	1	1	0	-440	0.668757	0.2	kTTGACy	5	6	1	-393	0.206131	0.89	TGGGCy	3	6	1	-609	0.570236	-0.95
AT3G53500	7	CACGTG	3	3	1	-540	0.0734773	-0.25	CCwACC	4	6	1	-493	0.185998	0.03	ACCwACC	1	1	0	-671	0.668757	-0.6	kTTGACy	2	3	0	-232	0.928705	1.6	TGGGCy	5	14	3	-167	0.0919273	4.31
RHA3A	7	CACGTG	3	3	0	-546	0.0734773	-0.29	CCwACC	4	7	2	-502	0.185998	-0.04	ACCwACC	3	3	1	-738	0.0689015	-1.45	kTTGACy	5	11	2	-543	0.206131	-0.52	TGGGCy	1	2	0	-94	0.970509	1.99
AT5G15780	7	CACGTG	3	3	0	-568	0.0734773	-0.42	CCwACC	1	1	0	-581	0.946309	-0.28	ACCwACC	0	0	0	0	1	0	kTTGACy	4	6	0	-514	0.472088	-0.14	TGGGCy	1	1	0	-804	0.970509	-1.06
TOZ	7	CACGTG	3	4	2	-566	0.0734773	-0.47	CCwACC	5	6	1	-620	0.0501096	-1.04	ACCwACC	1	1	0	-701	0.668757	-0.7	kTTGACy	2	5	0	-573	0.928705	-0.58	TGGGCy	6	14	2	-174	0.0176944	4.22
AT5G55980	7	CACGTG	3	3	0	-585	0.0734773	-0.52	CCwACC	1	1	0	-672	0.946309	-0.6	ACCwACC	0	0	0	0	1	0	kTTGACy	3	4	2	-406	0.751985	0.63	TGGGCy	3	5	0	-415	0.570236	0.64
MARD1	7	CACGTG	3	3	1	-590	0.0734773	-0.55	CCwACC	2	2	0	-498	0.751376	0	ACCwACC	1	1	0	-982	0.668757	-1.68	kTTGACy	5	5	1	-558	0.206131	-0.47	TGGGCy	1	1	1	-375	0.970509	0.43
AT4G39140	7	CACGTG	3	4	0	-577	0.0734773	-0.55	CCwACC	2	2	1	-183	0.751376	1.55	ACCwACC	1	1	1	-61	0.668757	1.52	kTTGACy	4	4	0	-521	0.472088	-0.16	TGGGCy	4	10	0	-263	0.281081	2.58
MYB62	7	CACGTG	3	3	1	-590	0.0734773	-0.55	CCwACC	2	3	0	-701	0.751376	-1.22	ACCwACC	1	1	0	-939	0.668757	-1.53	kTTGACy	1	1	0	-591	0.990685	-0.32	TGGGCy	3	3	0	-863	0.570236	-2.2
SAY1	7	CACGTG	3	4	0	-591	0.0734773	-0.65	CCwACC	1	1	0	-783	0.946309	-0.99	ACCwACC	1	1	0	-782	0.668757	-0.98	kTTGACy	3	3	1	-185	0.751985	1.89	TGGGCy	6	8	1	-430	0.0176944	0.66
CIA2	7	CACGTG	3	3	0	-611	0.0734773	-0.68	CCwACC	2	2	0	-310	0.751376	0.92	ACCwACC	1	1	0	-135	0.668757	1.26	kTTGACy	4	5	0	-642	0.472088	-1.12	TGGGCy	3	4	0	-429	0.570236	0.47
AT4G12430	7	CACGTG	3	5	3	-595	0.0734773	-0.75	CCwACC	2	2	1	-697	0.751376	-0.98	ACCwACC	1	1	0	-555	0.668757	-0.19	kTTGACy	5	7	2	-431	0.206131	0.61	TGGGCy	2	3	2	-815	0.835417	-1.91
AT1G04300	7	CACGTG	3	3	0	-650	0.0734773	-0.91	CCwACC	2	3	2	-464	0.751376	0.2	ACCwACC	2	2	1	-607	0.272257	-0.53	kTTGACy	1	3	0	-680	0.990685	-1.1	TGGGCy	2	4	0	-170	0.835417	2.28
AT3G12090	7	CACGTG	3	3	0	-677	0.0734773	-1.08	CCwACC	1	2	0	-779	0.946309	-1.38	ACCwACC	1	2	0	-779	0.668757	-1.38	kTTGACy	4	8	0	-672	0.472088	-1.72	TGGGCy	1	1	1	-623	0.970509	-0.43
AT5G09230	7	CACGTG	3	3	0	-700	0.0734773	-1.22	CCwACC	2	2	1	-548	0.751376	-0.24	ACCwACC	0	0	0	0	1	0	kTTGACy	5	6	0	-403	0.206131	0.8	TGGGCy	1	2	0	-561	0.970509	-0.31
AT2G35800	7	CACGTG	3	3	1	-755	0.0734773	-1.55	CCwACC	0	0	0	0	1	0	ACCwACC	0	0	0	0	1	0	kTTGACy	4	4	0	-242	0.472088	1.78	TGGGCy	2	2	0	-731	0.835417	-1.14
AT5G38030	46	CACGTG	11	11	0	-180	0.0737274	3.67	CCwACC	14	19	0	-465	0.750898	0.49	ACCwACC	6	9	0	-426	0.680552	0.74	kTTGACy	26	42	0	-439	0.181093	1.31	TGGGCy	10	14	3	-410	0.996792	1.14
AT1G54570	46	CACGTG	11	15	0	-297	0.0737274	2.7	CCwACC	19	21	0	-521	0.191396	-0.37	ACCwACC	8	9	0	-567	0.355253	-0.72	kTTGACy	23	30	0	-531	0.489237	-0.64	TGGGCy	17	28	0	-475	0.692173	0.41
AT1G71691	57	CACGTG	13	16	0	-327	0.0758692	2.37	CCwACC	16	20	1	-525	0.866985	-0.43	ACCwACC	9	9	1	-504	0.455742	-0.06	kTTGACy	22	34	3	-453	0.952529	0.9	TGGGCy	15	21	0	-504	0.987202	-0.1
AT2G37430	57	CACGTG	13	18	0	-360	0.0758692	2.03	CCwACC	14	16	1	-194	0.955519	4.23	ACCwACC	3	3	0	-49	0.992924	2.71	kTTGACy	47	122	5	-395	1.3855e-07	3.93	TGGGCy	15	26	0	-550	0.987202	-0.93
AT4G27280	57	CACGTG	13	15	0	-372	0.0758692	1.69	CCwACC	21	25	0	-472	0.38099	0.44	ACCwACC	8	8	0	-470	0.605271	0.27	kTTGACy	33	54	1	-476	0.104876	0.54	TGGGCy	18	31	0	-443	0.91584	1.05
AT1G62210	57	CACGTG	13	16	0	-534	0.0758692	-0.51	CCwACC	22	27	1	-547	0.281381	-0.9	ACCwACC	11	11	0	-441	0.202354	0.65	kTTGACy	25	37	1	-482	0.807094	0.32	TGGGCy	16	22	0	-541	0.974067	-0.71
WRKY30	68	CACGTG	15	19	0	-352	0.0760561	2.2	CCwACC	21	26	0	-419	0.754513	1.39	ACCwACC	9	9	0	-401	0.676829	1	kTTGACy	52	111	2	-347	2.63509e-06	5.51	TGGGCy	19	35	0	-511	0.983161	-0.28
AT1G76640	41	CACGTG	10	12	0	-292	0.0767172	2.48	CCwACC	15	18	1	-501	0.428012	-0.05	ACCwACC	8	8	0	-490	0.242297	0.07	kTTGACy	27	37	2	-397	0.0202533	2.12	TGGGCy	10	15	0	-551	0.986394	-0.72
AT5G08460	41	CACGTG	10	13	0	-304	0.0767172	2.43	CCwACC	11	12	0	-606	0.877132	-1.31	ACCwACC	7	7	0	-570	0.390935	-0.66	kTTGACy	19	30	1	-443	0.67717	1.03	TGGGCy	11	15	0	-362	0.968864	1.82
AT1G79310	41	CACGTG	10	15	3	-358	0.0767172	1.88	CCwACC	12	14	0	-492	0.793234	0.07	ACCwACC	7	8	0	-511	0.390935	-0.13	kTTGACy	20	25	0	-445	0.55858	0.91	TGGGCy	7	11	2	-560	0.999497	-0.72
AT5G13670	41	CACGTG	10	12	0	-360	0.0767172	1.66	CCwACC	11	16	1	-496	0.877132	0.01	ACCwACC	7	9	0	-488	0.390935	0.09	kTTGACy	19	26	1	-388	0.67717	1.94	TGGGCy	13	21	0	-630	0.883592	-2.12
AT2G39030	41	CACGTG	10	17	0	-417	0.0767172	1.15	CCwACC	14	20	0	-456	0.558563	0.64	ACCwACC	5	6	0	-429	0.734308	0.58	kTTGACy	17	25	1	-407	0.861589	1.57	TGGGCy	7	11	0	-327	0.999497	1.97
AT1G66540	41	CACGTG	10	14	0	-422	0.0767172	0.98	CCwACC	14	19	0	-484	0.558563	0.2	ACCwACC	6	8	0	-651	0.564824	-1.51	kTTGACy	24	29	0	-541	0.135295	-0.82	TGGGCy	13	23	0	-498	0.883592	-0.01
AT2G17880	41	CACGTG	10	12	0	-429	0.0767172	0.82	CCwACC	15	24	0	-468	0.428012	0.5	ACCwACC	8	11	0	-641	0.242297	-1.66	kTTGACy	24	31	0	-535	0.135295	-0.73	TGGGCy	15	22	0	-485	0.705157	0.2
AT1G50040	41	CACGTG	10	15	0	-442	0.0767172	0.74	CCwACC	13	15	0	-412	0.684438	1.15	ACCwACC	4	4	0	-552	0.868214	-0.37	kTTGACy	21	27	1	-417	0.43462	1.45	TGGGCy	17	24	0	-478	0.45934	0.32
ATGSTF9	16	CACGTG	5	6	0	-110	0.0786018	3.31	CCwACC	11	20	2	-449	0.00498563	0.75	ACCwACC	7	11	2	-394	0.00477956	1.19	kTTGACy	10	13	1	-407	0.197205	1.13	TGGGCy	9	16	2	-347	0.133841	2.09
DRT112	16	CACGTG	5	5	0	-83	0.0786018	3.23	CCwACC	4	5	0	-528	0.850406	-0.23	ACCwACC	1	1	0	-777	0.92001	-0.97	kTTGACy	9	12	1	-529	0.362235	-0.38	TGGGCy	8	15	2	-374	0.271215	1.66
AT1G26230	16	CACGTG	5	6	0	-193	0.0786018	2.6	CCwACC	5	7	0	-488	0.685809	0.08	ACCwACC	2	3	0	-522	0.701089	-0.14	kTTGACy	7	9	1	-379	0.740429	1.23	TGGGCy	12	26	1	-437	0.00437587	1.07
ABA1	16	CACGTG	5	8	0	-281	0.0786018	2.13	CCwACC	3	4	0	-399	0.94805	0.68	ACCwACC	2	2	0	-422	0.701089	0.37	kTTGACy	10	13	1	-532	0.197205	-0.43	TGGGCy	10	27	2	-392	0.0539757	1.9
AT5G20480	16	CACGTG	5	7	0	-267	0.0786018	2.12	CCwACC	7	9	0	-563	0.286185	-0.68	ACCwACC	2	2	0	-190	0.701089	1.51	kTTGACy	12	14	1	-502	0.0305959	-0.06	TGGGCy	6	16	4	-467	0.657637	0.42
PORB	16	CACGTG	5	7	0	-272	0.0786018	2.08	CCwACC	3	3	0	-141	0.94805	2.15	ACCwACC	1	1	0	-146	0.92001	1.22	kTTGACy	10	11	0	-504	0.197205	-0.07	TGGGCy	12	25	0	-386	0.00437587	1.94
AT3G16785.b	16	CACGTG	5	6	0	-272	0.0786018	1.92	CCwACC	6	10	0	-478	0.480942	0.21	ACCwACC	4	6	0	-513	0.196268	-0.13	kTTGACy	8	10	1	-282	0.55764	2.37	TGGGCy	6	15	0	-348	0.657637	2.01
AT2G22450	16	CACGTG	5	10	0	-332	0.0786018	1.82	CCwACC	7	8	1	-554	0.286185	-0.55	ACCwACC	3	3	0	-675	0.420301	-1.07	kTTGACy	5	5	0	-345	0.952331	1.19	TGGGCy	7	16	0	-273	0.457893	3.13
AT1G79520	16	CACGTG	5	7	1	-308	0.0786018	1.74	CCwACC	7	11	0	-427	0.286185	0.81	ACCwACC	3	4	0	-478	0.420301	0.13	kTTGACy	5	5	0	-355	0.952331	1.11	TGGGCy	5	10	0	-526	0.824157	-0.31
AT4G34230	16	CACGTG	5	5	1	-325	0.0786018	1.34	CCwACC	10	21	2	-454	0.0190473	0.69	ACCwACC	9	17	1	-450	0.000128693	0.68	kTTGACy	11	23	1	-492	0.0874584	0.08	TGGGCy	7	15	3	-629	0.457893	-1.77
ADS2	16	CACGTG	5	5	0	-349	0.0786018	1.15	CCwACC	8	10	0	-383	0.141934	1.26	ACCwACC	4	6	0	-439	0.196268	0.5	kTTGACy	11	22	4	-585	0.0874584	-1.43	TGGGCy	5	7	0	-346	0.824157	1.39
AT4G18740	16	CACGTG	5	6	0	-367	0.0786018	1.11	CCwACC	5	6	1	-460	0.685809	0.32	ACCwACC	1	1	0	-667	0.92001	-0.58	kTTGACy	2	2	0	-439	0.999631	0.29	TGGGCy	11	19	1	-312	0.0174155	2.81
AT4G32290	16	CACGTG	5	7	2	-387	0.0786018	1.02	CCwACC	8	8	0	-505	0.141934	-0.07	ACCwACC	6	6	0	-460	0.0207679	0.32	kTTGACy	4	5	0	-433	0.986199	0.5	TGGGCy	5	6	2	-441	0.824157	0.48
RPT2	16	CACGTG	5	7	0	-393	0.0786018	0.96	CCwACC	5	6	0	-383	0.685809	0.97	ACCwACC	2	2	0	-156	0.701089	1.68	kTTGACy	9	10	0	-502	0.362235	-0.05	TGGGCy	8	18	0	-667	0.271215	-2.51
AT5G19520	16	CACGTG	5	5	1	-377	0.0786018	0.94	CCwACC	6	7	1	-542	0.480942	-0.41	ACCwACC	4	4	0	-503	0.196268	-0.03	kTTGACy	7	8	0	-450	0.740429	0.46	TGGGCy	6	12	0	-564	0.657637	-0.8
AT2G30480	16	CACGTG	5	5	1	-397	0.0786018	0.78	CCwACC	6	10	1	-557	0.480942	-0.65	ACCwACC	4	5	0	-514	0.196268	-0.12	kTTGACy	8	8	0	-475	0.55764	0.22	TGGGCy	8	18	3	-237	0.271215	3.85
AT4G18360	16	CACGTG	5	7	2	-424	0.0786018	0.67	CCwACC	6	7	0	-508	0.480942	-0.09	ACCwACC	2	3	0	-335	0.701089	0.98	kTTGACy	10	16	0	-383	0.197205	1.59	TGGGCy	6	10	0	-383	0.657637	1.26
AT2G46360	16	CACGTG	5	6	1	-441	0.0786018	0.48	CCwACC	6	6	1	-482	0.480942	0.13	ACCwACC	0	0	0	0	1	0	kTTGACy	6	9	1	-531	0.875066	-0.35	TGGGCy	6	10	5	-497	0.657637	0
AT5G38140	16	CACGTG	5	5	0	-443	0.0786018	0.42	CCwACC	3	5	0	-418	0.94805	0.62	ACCwACC	2	2	0	-345	0.701089	0.75	kTTGACy	11	17	1	-559	0.0874584	-0.88	TGGGCy	7	16	0	-475	0.457893	0.31
AT5G45920	16	CACGTG	5	6	0	-453	0.0786018	0.38	CCwACC	2	3	0	-307	0.988385	1.15	ACCwACC	2	2	0	-323	0.701089	0.86	kTTGACy	8	9	1	-438	0.55764	0.62	TGGGCy	5	9	0	-338	0.824157	1.66
AT3G05900	16	CACGTG	5	7	0	-469	0.0786018	0.26	CCwACC	6	10	0	-268	0.480942	2.53	ACCwACC	4	5	0	-240	0.196268	2	kTTGACy	5	7	1	-660	0.952331	-1.49	TGGGCy	6	13	0	-576	0.657637	-0.98
AT1G60610	16	CACGTG	5	5	1	-465	0.0786018	0.25	CCwACC	7	10	1	-471	0.286185	0.29	ACCwACC	1	1	0	-943	0.92001	-1.55	kTTGACy	7	10	0	-603	0.740429	-1.16	TGGGCy	4	9	0	-276	0.930187	2.31
AT4G02290	16	CACGTG	5	7	0	-488	0.0786018	0.08	CCwACC	7	9	1	-535	0.286185	-0.39	ACCwACC	2	2	0	-328	0.701089	0.83	kTTGACy	5	5	0	-729	0.952331	-1.8	TGGGCy	8	13	1	-224	0.271215	3.43
AT1G04660	36	CACGTG	9	11	0	-129	0.0794093	4.26	CCwACC	12	13	0	-556	0.602849	-0.73	ACCwACC	7	7	0	-543	0.266395	-0.41	kTTGACy	16	19	0	-520	0.75144	-0.34	TGGGCy	10	16	0	-444	0.949811	0.74
AT5G56260	36	CACGTG	9	11	0	-179	0.0794093	3.68	CCwACC	20	24	1	-457	0.00674742	0.68	ACCwACC	9	9	1	-401	0.0696766	1	kTTGACy	12	15	2	-463	0.979054	0.46	TGGGCy	17	31	2	-404	0.218917	1.81
EXGT_A4	36	CACGTG	9	13	0	-407	0.0794093	1.13	CCwACC	16	21	1	-498	0.130467	-0.01	ACCwACC	9	9	0	-483	0.0696766	0.15	kTTGACy	20	28	1	-429	0.256661	1.26	TGGGCy	12	26	1	-487	0.82426	0.18
AT3G25160	52	CACGTG	12	15	0	-356	0.0798037	1.91	CCwACC	16	21	0	-546	0.742435	-0.77	ACCwACC	11	11	0	-512	0.12838	-0.16	kTTGACy	23	42	1	-423	0.78421	1.67	TGGGCy	13	21	0	-424	0.990683	1.17
AT2G21510	52	CACGTG	12	13	1	-389	0.0798037	1.36	CCwACC	18	30	0	-408	0.523682	1.7	ACCwACC	8	10	0	-464	0.495651	0.36	kTTGACy	21	29	0	-448	0.910758	0.92	TGGGCy	22	58	0	-481	0.39197	0.43
AT1G22380	52	CACGTG	12	17	1	-439	0.0798037	0.83	CCwACC	19	27	0	-464	0.408232	0.6	ACCwACC	10	14	0	-514	0.22045	-0.21	kTTGACy	28	34	1	-553	0.27394	-1.13	TGGGCy	18	25	0	-434	0.807085	1.1
AT5G52500	63	CACGTG	14	15	1	-268	0.0804057	3.09	CCwACC	21	23	0	-540	0.600934	-0.71	ACCwACC	11	11	0	-492	0.309419	0.06	kTTGACy	24	36	0	-499	0.965889	-0.03	TGGGCy	19	36	0	-514	0.953052	-0.35
ATCSLA15	31	CACGTG	8	11	0	-283	0.0815526	2.48	CCwACC	11	14	0	-446	0.504791	0.67	ACCwACC	2	2	0	-296	0.952812	0.99	kTTGACy	21	34	0	-417	0.0255807	1.63	TGGGCy	5	9	0	-483	0.998793	0.15
AT4G05020	31	CACGTG	8	8	1	-287	0.0815526	2.07	CCwACC	11	17	1	-546	0.504791	-0.69	ACCwACC	7	9	0	-532	0.156461	-0.36	kTTGACy	19	26	2	-274	0.110947	3.97	TGGGCy	14	24	0	-455	0.320976	0.72
AT2G20700	31	CACGTG	8	9	0	-306	0.0815526	2	CCwACC	7	13	0	-536	0.943708	-0.48	ACCwACC	2	4	0	-443	0.952812	0.38	kTTGACy	13	20	0	-382	0.825254	1.79	TGGGCy	11	20	1	-621	0.738273	-1.92
AT5G16370	31	CACGTG	8	11	1	-350	0.0815526	1.7	CCwACC	10	12	0	-464	0.652946	0.4	ACCwACC	5	6	0	-373	0.480677	1.06	kTTGACy	18	26	1	-433	0.194624	1.14	TGGGCy	13	25	1	-469	0.459845	0.49
CYP702A2	31	CACGTG	8	8	1	-427	0.0815526	0.69	CCwACC	10	13	0	-581	0.652946	-1.05	ACCwACC	6	8	0	-542	0.294425	-0.43	kTTGACy	24	33	0	-435	0.00104443	1.24	TGGGCy	6	9	0	-708	0.995395	-2.2
AT5G18340	31	CACGTG	8	8	1	-431	0.0815526	0.65	CCwACC	10	13	0	-507	0.652946	-0.12	ACCwACC	3	3	0	-457	0.850909	0.24	kTTGACy	17	25	2	-467	0.30788	0.52	TGGGCy	17	30	0	-363	0.0610035	2.56
RMA1	31	CACGTG	8	10	0	-447	0.0815526	0.55	CCwACC	7	9	0	-380	0.943708	1.22	ACCwACC	3	3	0	-383	0.850909	0.69	kTTGACy	17	25	2	-448	0.30788	0.85	TGGGCy	10	20	0	-404	0.844889	1.45
AT3G60750	21	CACGTG	6	7	0	-181	0.0822021	2.92	CCwACC	11	13	2	-482	0.0655079	0.19	ACCwACC	7	7	0	-574	0.0250694	-0.7	kTTGACy	9	13	1	-585	0.774581	-1.1	TGGGCy	10	20	3	-321	0.293497	2.75
AT1G26560	21	CACGTG	6	7	0	-258	0.0822021	2.21	CCwACC	8	11	0	-361	0.430499	1.57	ACCwACC	4	4	0	-329	0.36832	1.17	kTTGACy	9	14	0	-423	0.774581	0.97	TGGGCy	7	11	0	-708	0.787806	-2.43
ANR1	21	CACGTG	6	7	1	-286	0.0822021	1.95	CCwACC	10	12	1	-523	0.14228	-0.3	ACCwACC	3	3	0	-332	0.610025	1	kTTGACy	9	15	2	-473	0.774581	0.32	TGGGCy	5	12	0	-489	0.959644	0.1
AT3G25790	21	CACGTG	6	6	0	-278	0.0822021	1.87	CCwACC	4	4	1	-348	0.960729	1.04	ACCwACC	2	2	0	-130	0.833202	1.81	kTTGACy	11	18	2	-464	0.452848	0.49	TGGGCy	4	5	0	-512	0.987771	-0.11
AT2G25150	21	CACGTG	6	7	0	-342	0.0822021	1.43	CCwACC	7	7	0	-543	0.61212	-0.41	ACCwACC	4	4	0	-402	0.36832	0.66	kTTGACy	8	9	0	-556	0.884078	-0.61	TGGGCy	3	3	0	-710	0.99732	-1.28
UBC20	21	CACGTG	6	8	0	-356	0.0822021	1.39	CCwACC	6	7	1	-472	0.775557	0.23	ACCwACC	3	4	1	-321	0.610025	1.23	kTTGACy	9	13	2	-438	0.774581	0.74	TGGGCy	12	28	0	-240	0.078313	4.74
AT3G04220	21	CACGTG	6	12	0	-409	0.0822021	1.06	CCwACC	8	10	0	-424	0.430499	0.81	ACCwACC	2	2	0	-278	0.833202	1.08	kTTGACy	18	36	1	-477	0.000498522	0.42	TGGGCy	2	5	0	-407	0.999623	0.7
NPH3	21	CACGTG	6	6	0	-377	0.0822021	1.03	CCwACC	8	10	0	-382	0.430499	1.27	ACCwACC	4	4	0	-591	0.36832	-0.65	kTTGACy	11	16	0	-478	0.452848	0.27	TGGGCy	8	10	1	-526	0.634626	-0.31
AT1G05060	21	CACGTG	6	7	1	-386	0.0822021	1.02	CCwACC	6	8	2	-640	0.775557	-1.4	ACCwACC	2	3	0	-493	0.833202	0.02	kTTGACy	17	28	2	-384	0.00252724	2.09	TGGGCy	10	15	0	-573	0.293497	-1.02
BGAL6	21	CACGTG	6	10	0	-415	0.0822021	0.9	CCwACC	6	7	0	-456	0.775557	0.38	ACCwACC	2	2	0	-270	0.833202	1.12	kTTGACy	10	16	1	-417	0.624263	1.12	TGGGCy	9	23	3	-383	0.459235	1.91
AT5G46470.b	21	CACGTG	6	6	0	-445	0.0822021	0.44	CCwACC	4	5	1	-607	0.960729	-0.85	ACCwACC	1	1	0	-283	0.963682	0.75	kTTGACy	11	15	0	-347	0.452848	2.03	TGGGCy	13	29	1	-360	0.031943	2.57
AT3G13790	21	CACGTG	6	8	0	-524	0.0822021	-0.26	CCwACC	4	4	0	-535	0.960729	-0.26	ACCwACC	2	2	0	-395	0.833202	0.5	kTTGACy	18	39	1	-460	0.000498522	0.81	TGGGCy	5	7	0	-703	0.959644	-1.89
AT3G06770	26	CACGTG	7	8	0	-275	0.082728	2.19	CCwACC	6	10	0	-161	0.923123	3.71	ACCwACC	4	4	0	-212	0.538695	1.99	kTTGACy	11	16	0	-484	0.802227	0.18	TGGGCy	8	10	0	-356	0.868875	1.56
AT1G67880	26	CACGTG	7	9	1	-297	0.082728	2.09	CCwACC	7	7	0	-557	0.83728	-0.54	ACCwACC	1	1	0	-682	0.983513	-0.64	kTTGACy	15	23	0	-454	0.236176	0.72	TGGGCy	8	15	2	-420	0.868875	1.04
AT4G24340	26	CACGTG	7	8	0	-306	0.082728	1.88	CCwACC	8	10	1	-491	0.71006	0.07	ACCwACC	4	4	0	-351	0.538695	1.02	kTTGACy	12	20	1	-404	0.675764	1.45	TGGGCy	10	20	0	-493	0.617962	0.06
AT2G39920	26	CACGTG	7	9	1	-318	0.082728	1.87	CCwACC	11	13	0	-465	0.247579	0.4	ACCwACC	5	7	0	-533	0.327686	-0.32	kTTGACy	11	12	2	-498	0.802227	0	TGGGCy	7	13	0	-482	0.938797	0.19
AT2G23170	26	CACGTG	7	10	0	-335	0.082728	1.79	CCwACC	10	15	0	-645	0.390834	-1.99	ACCwACC	4	5	0	-483	0.538695	0.11	kTTGACy	14	21	1	-429	0.371805	1.09	TGGGCy	4	4	1	-472	0.998171	0.17
MAPKKK14	26	CACGTG	7	11	0	-347	0.082728	1.74	CCwACC	10	16	0	-618	0.390834	-1.68	ACCwACC	3	3	0	-534	0.75331	-0.21	kTTGACy	21	42	3	-383	0.000808151	2.58	TGGGCy	4	9	0	-709	0.998171	-2.21
AT5G59870	26	CACGTG	7	9	0	-351	0.082728	1.53	CCwACC	5	5	1	-567	0.970401	-0.54	ACCwACC	2	2	1	-683	0.910163	-0.91	kTTGACy	9	11	0	-493	0.950311	0.05	TGGGCy	14	32	0	-272	0.0994291	4.44
AT5G40880	26	CACGTG	7	10	0	-365	0.082728	1.46	CCwACC	6	9	0	-501	0.923123	-0.03	ACCwACC	3	4	0	-416	0.75331	0.57	kTTGACy	15	21	0	-299	0.236176	3.17	TGGGCy	16	28	2	-566	0.0192418	-1.26
AT1G03610	26	CACGTG	7	11	3	-373	0.082728	1.43	CCwACC	8	9	0	-302	0.71006	2.04	ACCwACC	3	3	0	-233	0.75331	1.6	kTTGACy	15	23	3	-454	0.236176	0.72	TGGGCy	11	16	0	-434	0.459759	0.88
AT3G14890	26	CACGTG	7	8	1	-357	0.082728	1.38	CCwACC	8	14	0	-448	0.71006	0.64	ACCwACC	5	7	0	-372	0.327686	1.15	kTTGACy	10	15	0	-459	0.893703	0.51	TGGGCy	11	18	3	-488	0.459759	0.13
AT5G22880	26	CACGTG	7	8	1	-386	0.082728	1.1	CCwACC	10	10	0	-576	0.390834	-0.86	ACCwACC	2	2	0	-763	0.910163	-1.3	kTTGACy	12	23	0	-522	0.675764	-0.41	TGGGCy	8	17	1	-366	0.868875	1.88
AT5G62340	26	CACGTG	7	9	0	-417	0.082728	0.84	CCwACC	7	8	0	-465	0.83728	0.32	ACCwACC	6	6	0	-607	0.168968	-0.93	kTTGACy	18	29	1	-407	0.0281772	1.69	TGGGCy	6	10	2	-531	0.976186	-0.37
PR4	26	CACGTG	7	7	0	-427	0.082728	0.65	CCwACC	10	16	0	-493	0.390834	0.06	ACCwACC	7	7	0	-418	0.0740263	0.73	kTTGACy	16	21	3	-408	0.133099	1.42	TGGGCy	10	18	3	-743	0.617962	-3.63
AT4G33600	47	CACGTG	11	15	0	-263	0.0837985	3.16	CCwACC	17	20	0	-438	0.438559	0.92	ACCwACC	11	11	0	-407	0.0723991	1.04	kTTGACy	17	27	0	-581	0.969988	-1.51	TGGGCy	18	31	0	-495	0.623526	0.04
AT2G34080	47	CACGTG	11	12	0	-290	0.0837985	2.5	CCwACC	13	13	1	-477	0.863559	0.25	ACCwACC	7	7	1	-395	0.540043	0.94	kTTGACy	17	24	1	-492	0.969988	0.09	TGGGCy	19	31	1	-438	0.506245	1.15
AT5G64250	47	CACGTG	11	12	0	-351	0.0837985	1.76	CCwACC	18	21	1	-484	0.323085	0.21	ACCwACC	6	6	1	-543	0.701115	-0.38	kTTGACy	32	44	0	-435	0.00571719	1.43	TGGGCy	14	21	2	-542	0.937865	-0.71
AT2G24210	47	CACGTG	11	15	0	-453	0.0837985	0.59	CCwACC	15	22	0	-425	0.678439	1.18	ACCwACC	10	14	0	-518	0.138709	-0.26	kTTGACy	26	34	0	-476	0.223861	0.43	TGGGCy	12	18	0	-347	0.985003	2.22
AT4G00700	47	CACGTG	11	11	1	-464	0.0837985	0.38	CCwACC	13	18	0	-475	0.863559	0.33	ACCwACC	8	8	0	-456	0.378723	0.4	kTTGACy	27	48	1	-414	0.146551	2.01	TGGGCy	16	27	2	-488	0.821198	0.16
AT3G42850	58	CACGTG	13	14	0	-194	0.0849689	3.96	CCwACC	22	27	1	-502	0.31539	-0.08	ACCwACC	7	8	0	-451	0.761568	0.45	kTTGACy	25	32	1	-442	0.838516	1.09	TGGGCy	16	31	0	-562	0.979265	-1.25
AT3G04320	58	CACGTG	13	19	0	-404	0.0849689	1.41	CCwACC	18	20	1	-532	0.735488	-0.54	ACCwACC	5	5	1	-521	0.93923	-0.18	kTTGACy	43	70	2	-421	7.10838e-05	2.22	TGGGCy	19	26	0	-617	0.884497	-2.12
AT1G12610	42	CACGTG	10	16	0	-323	0.0877777	2.43	CCwACC	13	13	0	-416	0.721595	1.02	ACCwACC	4	4	0	-300	0.88025	1.37	kTTGACy	28	42	1	-510	0.014447	-0.28	TGGGCy	15	25	0	-526	0.745167	-0.5
AT2G36780	42	CACGTG	10	14	1	-345	0.0877777	1.98	CCwACC	11	16	0	-411	0.896734	1.2	ACCwACC	4	4	0	-505	0.88025	-0.05	kTTGACy	29	38	0	-426	0.00617821	1.53	TGGGCy	15	28	1	-424	0.745167	1.35
AT4G22920	42	CACGTG	10	15	1	-352	0.0877777	1.96	CCwACC	17	22	0	-443	0.238565	0.88	ACCwACC	9	10	0	-478	0.150083	0.21	kTTGACy	16	24	1	-543	0.938129	-0.78	TGGGCy	12	23	1	-482	0.949317	0.25
EPR1	42	CACGTG	10	12	0	-365	0.0877777	1.6	CCwACC	22	28	1	-548	0.0113366	-0.93	ACCwACC	12	12	0	-589	0.0144911	-1.1	kTTGACy	22	26	0	-504	0.374223	-0.11	TGGGCy	12	17	0	-468	0.949317	0.42
AT2G40000	42	CACGTG	10	13	0	-431	0.0877777	0.83	CCwACC	17	21	0	-440	0.238565	0.91	ACCwACC	9	11	0	-451	0.150083	0.53	kTTGACy	23	44	1	-423	0.264674	1.71	TGGGCy	13	23	0	-447	0.904531	0.84
AT4G10350	42	CACGTG	10	14	0	-464	0.0877777	0.43	CCwACC	11	11	0	-552	0.896734	-0.63	ACCwACC	3	3	0	-581	0.956015	-0.5	kTTGACy	34	55	1	-406	1.70458e-05	2.35	TGGGCy	13	16	0	-583	0.904531	-1.19
AT1G75790	42	CACGTG	10	11	0	-537	0.0877777	-0.45	CCwACC	18	24	1	-450	0.151983	0.8	ACCwACC	10	10	0	-283	0.076548	2.36	kTTGACy	21	25	0	-532	0.495017	-0.6	TGGGCy	16	26	2	-431	0.633137	1.17
AT1G15040	64	CACGTG	14	16	0	-436	0.089368	0.85	CCwACC	19	22	0	-508	0.811038	-0.17	ACCwACC	8	8	0	-412	0.735133	0.84	kTTGACy	35	51	1	-451	0.203181	1.15	TGGGCy	14	21	0	-504	0.999159	-0.1
AT5G48250	53	CACGTG	12	15	0	-387	0.0897345	1.49	CCwACC	14	16	0	-494	0.911119	0.04	ACCwACC	5	6	0	-402	0.902924	0.81	kTTGACy	25	40	2	-460	0.641482	0.82	TGGGCy	22	42	1	-392	0.436033	2.37
AT1G10070	53	CACGTG	12	18	0	-416	0.0897345	1.2	CCwACC	21	27	0	-442	0.24077	1	ACCwACC	11	13	0	-337	0.141816	2.01	kTTGACy	21	35	0	-430	0.928955	1.38	TGGGCy	15	23	0	-444	0.967677	0.89
AT5G60350	53	CACGTG	12	15	0	-450	0.0897345	0.64	CCwACC	9	11	0	-499	0.998371	-0.01	ACCwACC	4	4	0	-271	0.96112	1.58	kTTGACy	41	90	0	-339	1.85538e-05	5.23	TGGGCy	13	25	0	-458	0.992832	0.68
AKN2	37	CACGTG	9	12	0	-309	0.0916167	2.27	CCwACC	25	38	2	-394	3.42318e-05	2.21	ACCwACC	21	27	2	-317	3.23172e-09	3.26	kTTGACy	21	30	2	-494	0.207986	0.06	TGGGCy	13	23	4	-541	0.761414	-0.73
AT3G15720	37	CACGTG	9	9	0	-314	0.0916167	1.92	CCwACC	13	16	0	-523	0.511156	-0.35	ACCwACC	8	9	0	-504	0.162653	-0.06	kTTGACy	15	18	0	-407	0.877426	1.33	TGGGCy	12	27	0	-390	0.854426	1.94
AT2G46020	37	CACGTG	9	10	1	-359	0.0916167	1.52	CCwACC	12	17	1	-497	0.646862	0	ACCwACC	3	6	0	-565	0.92215	-0.57	kTTGACy	17	30	2	-536	0.691732	-0.74	TGGGCy	17	37	0	-396	0.262895	2.14
AT3G53960	37	CACGTG	9	12	0	-390	0.0916167	1.29	CCwACC	8	10	0	-553	0.966865	-0.61	ACCwACC	3	3	0	-786	0.92215	-1.74	kTTGACy	21	28	2	-415	0.207986	1.51	TGGGCy	9	10	0	-532	0.983118	-0.38
AT5G09640	37	CACGTG	9	10	0	-381	0.0916167	1.28	CCwACC	10	11	1	-536	0.862492	-0.44	ACCwACC	8	8	1	-492	0.162653	0.05	kTTGACy	15	20	2	-448	0.877426	0.76	TGGGCy	11	19	0	-620	0.920019	-1.86
AT3G52130	37	CACGTG	9	10	0	-479	0.0916167	0.2	CCwACC	18	24	1	-461	0.0481634	0.62	ACCwACC	12	13	0	-475	0.00487679	0.28	kTTGACy	23	29	1	-515	0.0702458	-0.33	TGGGCy	16	27	2	-407	0.38136	1.63
AHB1	37	CACGTG	9	11	0	-568	0.0916167	-0.81	CCwACC	11	13	2	-316	0.767632	2.28	ACCwACC	3	3	0	-318	0.92215	1.08	kTTGACy	20	33	2	-419	0.313926	1.56	TGGGCy	19	29	0	-414	0.097626	1.56
AT2G39900	12	CACGTG	4	5	0	-112	0.0917746	3	CCwACC	6	6	1	-534	0.19437	-0.31	ACCwACC	2	2	0	-731	0.540839	-1.14	kTTGACy	6	7	1	-619	0.577844	-1.12	TGGGCy	6	10	1	-485	0.32287	0.13
AT4G21105	12	CACGTG	4	5	1	-141	0.0917746	2.78	CCwACC	3	3	1	-394	0.833971	0.62	ACCwACC	1	1	0	-960	0.849572	-1.61	kTTGACy	6	7	0	-375	0.577844	1.13	TGGGCy	10	26	1	-155	0.00253675	6.08
AT2G46820	12	CACGTG	4	5	0	-174	0.0917746	2.52	CCwACC	5	6	1	-349	0.391874	1.26	ACCwACC	2	2	1	-486	0.540839	0.05	kTTGACy	7	9	2	-588	0.353099	-0.94	TGGGCy	6	12	2	-288	0.32287	2.53
[truncated: 8,388 more rows]
