# Supplementary material for: Incorporating Motif Analysis into Gene Co-expression Networks Reveals Novel Modular Expression Pattern and New Signaling Pathways
Source: PLoS Genet. 2013 Oct 3;9(10):e1003840. doi: 10.1371/journal.pgen.1003840 (PMC3789834; doi:10.1371/journal.pgen.1003840)
Supplement: Table S3 — The gene lists for the modules identified in Figure 2 to Figure 8. (XLSX) [file pgen.1003840.s021.xlsx]

## Sheet: Sheet1
Table S3. The gene lists for the modules identified in Figure 2 to Figure 8
Figure	Module	Genes in the module	AGI of the genes in the module
2	I	LHCA4 AT3G54890 LHCB2.2 AT3G16140 AT4G05180	AT3G47470 AT3G54890 AT2G05070 AT3G16140 AT4G05180
2	II	LHY AT3G09600 COL2 AT3G09600.b AT4G15430 AT4G38960 AT1G32900 AT3G54500 AT5G17300 COL1 ATATH13 AT5G15950 CCA1 AT2G41250	AT1G01060 AT3G09600 AT3G02380 AT3G09600 AT4G15430 AT4G38960 AT1G32900 AT3G54500 AT5G17300 AT5G15850 AT5G64940 AT5G15950 AT2G46830 AT2G41250
2	III	KIN1 COR15A COR413_PM1 AT2G42530 RCI2A LTI29 SEX1	AT5G15960 AT2G42540 AT2G15970 AT2G42530 AT3G05880 AT1G20450 AT1G10760
2	IV	AT5G17050 AT1G56650 F3H DFR AT5G54060 ATGSTF12 PHR1.b SIGE AT1G01520 AT2G23000	AT5G17050 AT1G56650 AT3G51240 AT5G42800 AT5G54060 AT5G17220 AT1G12370 AT5G24120 AT1G01520 AT2G23000
2	V	AT1G69260 AT3G29575 AT1G73390 ABI2 AT5G59220 HAB1 AT1G77450 AT4G33905 ABI1 AT5G11110 AT4G10955 AT3G11410 AT4G27410 AT5G03210 AT1G13740 AT4G34000 NCED3 AT4G23920 AT3G17000 AT5G45630 AT5G57610 AT5G50360 ATHB_12 AT3G05640 MYB96 AT5G24080 AT3G57540 AT5G52300 AT3G03170 AT3G02140 AT1G60190 AT2G41190 GBF3 AT1G07430 MAPKKK18 AT1G62570 AT1G01720	AT1G69260 AT3G29575 AT1G73390 AT5G57050 AT5G59220 AT1G72770 AT1G77450 AT4G33905 AT4G26080 AT5G11110 AT4G10955 AT3G11410 AT4G27410 AT5G03210 AT1G13740 AT4G34000 AT3G14440 AT4G23920 AT3G17000 AT5G45630 AT5G57610 AT5G50360 AT3G61890 AT3G05640 AT5G62470 AT5G24080 AT3G57540 AT5G52300 AT3G03170 AT3G02140 AT1G60190 AT2G41190 AT2G46270 AT1G07430 AT1G05100 AT1G62570 AT1G01720
2	VI	ATEM6 AT2G23240 AT1G75830 AT5G50700 ATECP31 AT3G05260 AT1G54870 AT3G56350 AOX2 AT1G68240 AT5G51760 AT3G58450 AT3G50980 AT3G01570 AT1G32560 ATHVA22B AT5G45690 AT1G16730 AT5G04000 AT5G01300 AT1G70840 AT3G22640 AT1G14950 AT5G54740 AT3G53040 WOX2 AT3G16120 AT5G45310 AT1G05510 AT2G21820 M17 AT1G04560 AT2G21490 AT2G28420 AT2G35300 AT1G54860	AT2G40170 AT2G23240 AT1G75830 AT5G50700 AT3G22500 AT3G05260 AT1G54870 AT3G56350 AT5G64210 AT1G68240 AT5G51760 AT3G58450 AT3G50980 AT3G01570 AT1G32560 AT5G62490 AT5G45690 AT1G16730 AT5G04000 AT5G01300 AT1G70840 AT3G22640 AT1G14950 AT5G54740 AT3G53040 AT5G59340 AT3G16120 AT5G45310 AT1G05510 AT2G21820 AT2G41260 AT1G04560 AT2G21490 AT2G28420 AT2G35300 AT1G54860
2	VII	OPR3 IAR3 AT5G53050 AT1G20510 AT1G61890 ILL6 LOX3 AT1G74950 AT1G72450 MYB95 ATMYC2 AT1G70700 MSL3 AT5G13220 AT1G53885 AT3G06500 AT2G42760 AT4G17230 AT2G46510 ProT3 AT5G59730 AOC2 AT2G39420 MAPKKK19 AT1G25500 PGIP2 AT5G05600 AT4G10390 MGD1 AT2G43320 ERD2 AT2G27830	AT2G06050 AT1G51760 AT5G53050 AT1G20510 AT1G61890 AT1G44350 AT1G17420 AT1G74950 AT1G72450 AT1G74430 AT1G32640 AT1G70700 AT1G58200 AT5G13220 AT1G53885 AT3G06500 AT2G42760 AT4G17230 AT2G46510 AT2G36590 AT5G59730 AT3G25780 AT2G39420 AT5G67080 AT1G25500 AT5G06870 AT5G05600 AT4G10390 AT4G31780 AT2G43320 AT1G29330 AT2G27830
2	VIII	SHD AT5G61790 AT4G16660 AT3G62600 BIP AT4G29520 AT2G47470 AT3G54960 AT5G03160 AT5G07340 AT5G50460 AT5G35080 AT1G21750 AT1G04980 AT1G09210 AT1G77510 CRT1 AT2G25110 AT3G24090 AT1G14360 AT2G32920 AT1G27330 AT2G45790 AT1G29310 AT2G03120	AT4G24190 AT5G61790 AT4G16660 AT3G62600 AT5G42020 AT4G29520 AT2G47470 AT3G54960 AT5G03160 AT5G07340 AT5G50460 AT5G35080 AT1G21750 AT1G04980 AT1G09210 AT1G77510 AT1G56340 AT2G25110 AT3G24090 AT1G14360 AT2G32920 AT1G27330 AT2G45790 AT1G29310 AT2G03120
2	IX	SUR1 AT1G18590 AT2G31790 CYP83A1 AT1G74090 AT4G12030 AT1G65860 CBL AT3G58990 AT1G21440 AT1G31230 AT5G44720 ATGSTU20 AT1G31180 AT4G13430 AT3G49680 AT3G19710 APK B5_1 AT1G62560 AT2G43100	AT2G20610 AT1G18590 AT2G31790 AT4G13770 AT1G74090 AT4G12030 AT1G65860 AT3G57050 AT3G58990 AT1G21440 AT1G31230 AT5G44720 AT1G78370 AT1G31180 AT4G13430 AT3G49680 AT3G19710 AT2G14750 AT2G46650 AT1G62560 AT2G43100
2	X	AT1G19210 AT5G17350 AT4G34410 AT5G58680 AT5G59550 AT3G62260 AT3G44260 WRKY48 AT4G27654 AT1G73540 AT5G22250 AT4G27652 AT4G29780 AT3G49530 AT1G74930 AZF2 AT1G18740 AT3G23250 AT1G74450 AT2G05050 WRKY40 AT2G45680 AT5G43620 AT1G23710 AT2G44840 AT1G28480 AT1G28370 AT3G19240 AT2G27310 AOC2	AT1G19210 AT5G17350 AT4G34410 AT5G58680 AT5G59550 AT3G62260 AT3G44260 AT5G49520 AT4G27654 AT1G73540 AT5G22250 AT4G27652 AT4G29780 AT3G49530 AT1G74930 AT3G19580 AT1G18740 AT3G23250 AT1G74450 AT2G05050 AT1G80840 AT2G45680 AT5G43620 AT1G23710 AT2G44840 AT1G28480 AT1G28370 AT3G19240 AT2G27310 AT3G25780
3	I	LHCA4 RCA LHCB3 AT5G01530 AT3G54890 AT103 LHCA2 LHB1B1 CAB3 LHCB2.2 AT1G31330 LHCB6 LHCA3 LHCB5 AT3G16140 AT1G52230 AT4G05180 AT1G79040 AT1G08380 AT3G21055 AT1G30380 AT2G06520 DRT112 AT5G38420 PSAE_1 AT2G45180	AT3G47470 AT2G39730 AT5G54270 AT5G01530 AT3G54890 AT3G56940 AT3G61470 AT2G34430 AT1G29910 AT2G05070 AT1G31330 AT1G15820 AT1G61520 AT4G10340 AT3G16140 AT1G52230 AT4G05180 AT1G79040 AT1G08380 AT3G21055 AT1G30380 AT2G06520 AT1G20340 AT5G38420 AT4G28750 AT2G45180
3	II	CH1 HEMA1 AT5G48490 LHCB2_4 COL2 AT2G42220 GUN5 AT1G13650 AT1G03130 PIL6 HCF107 AT5G57345 AT5G51010 AT5G35790 AT3G23080	AT1G44446 AT1G58290 AT5G48490 AT3G27690 AT3G02380 AT2G42220 AT5G13630 AT1G13650 AT1G03130 AT3G59060 AT3G17040 AT5G57345 AT5G51010 AT5G35790 AT3G23080
3	III	COR15A COR414_TM1 KIN1 AT4G30650 SEX1 AT1G19570 AT5G02940 AT1G51090	AT2G42540 AT1G29395 AT5G15960 AT4G30650 AT1G10760 AT1G19570 AT5G02940 AT1G51090
3	V	NCED3 AT1G69260 AT5G59220 ABI1 AT3G63060 AT5G63130 ATHB_12 AT1G22190 AT1G60190 AT1G49450 AT1G07430 MAPKKK18 GBF3 AT1G53170 AT3G11410 AT1G77450 AT1G01720 AT1G23710 AT1G10560 AT1G73390 ABI2 HAB1 AT4G34000 ZW9 AT5G45630 AT5G50360 AT3G57540 AT5G52300 AT3G03170 AT2G41190 ATHB_7	AT3G14440 AT1G69260 AT5G59220 AT4G26080 AT3G63060 AT5G63130 AT3G61890 AT1G22190 AT1G60190 AT1G49450 AT1G07430 AT1G05100 AT2G46270 AT1G53170 AT3G11410 AT1G77450 AT1G01720 AT1G23710 AT1G10560 AT1G73390 AT5G57050 AT1G72770 AT4G34000 AT1G58270 AT5G45630 AT5G50360 AT3G57540 AT5G52300 AT3G03170 AT2G41190 AT2G46680
3	VI	ATEM6 AT2G23240 AT1G75830 AT5G50700 AT1G54870 AT3G56350 AOX2 AT5G51760 AT3G58450 AT5G22290 AT3G50980 AT3G01570 AT1G32560 ATHVA22B AT5G45690 AT1G16730 AT5G04000 AT5G01300 AT1G70840 AT3G22640 AT5G54740 AT3G53040 AT3G16120 AT1G05510 RAB18 AT2G21820 AT1G04560 AT2G21490 AT2G28420 AT2G35300 AT2G34740 ATEM1 AT2G18340 AT2G42000 ATPER1 AT5G39720 AT3G22490 AT1G65090 CRA1 CRU3 AT5G66780 AT1G73190 AT4G25140 …	AT2G40170 AT2G23240 AT1G75830 AT5G50700 AT1G54870 AT3G56350 AT5G64210 AT5G51760 AT3G58450 AT5G22290 AT3G50980 AT3G01570 AT1G32560 AT5G62490 AT5G45690 AT1G16730 AT5G04000 AT5G01300 AT1G70840 AT3G22640 AT5G54740 AT3G53040 AT3G16120 AT1G05510 AT5G66400 AT2G21820 AT1G04560 AT2G21490 AT2G28420 AT2G35300 AT2G34740 AT3G51810 AT2G18340 AT2G42000 AT1G48130 AT5G39720 AT3G22490 AT1G65090 AT5G44120 AT4G28520…
3	VII	ILL6 LOX3 CYP94B3 AT5G05600 AT5G54170 ProT3 AT2G38240 AT3G44860 AT4G23060 AT4G08170 PGIP2 AT3G55640 AT1G20510 JAR1 AT2G34600	AT1G44350 AT1G17420 AT3G48520 AT5G05600 AT5G54170 AT2G36590 AT2G38240 AT3G44860 AT4G23060 AT4G08170 AT5G06870 AT3G55640 AT1G20510 AT2G46370 AT2G34600
3	VIII	SHD AT5G61790 AT4G16660 AT3G62600 BIP AT4G29520 AT2G47470 AT3G54960 AT5G03160 AT5G07340 AT5G50460 AT5G35080 AT1G21750 AT1G04980 AT1G09210 AT1G77510 CRT1 AT2G25110 AT3G24090 AT1G14360 AT2G32920 AT2G02810 AT1G27330 AT2G45790 AT1G29310 AT2G03120	AT4G24190 AT5G61790 AT4G16660 AT3G62600 AT5G42020 AT4G29520 AT2G47470 AT3G54960 AT5G03160 AT5G07340 AT5G50460 AT5G35080 AT1G21750 AT1G04980 AT1G09210 AT1G77510 AT1G56340 AT2G25110 AT3G24090 AT1G14360 AT2G32920 AT2G02810 AT1G27330 AT2G45790 AT1G29310 AT2G03120
3	IX	SUR1 AT1G18590 CYP83A1 AT1G74090 CBL AT3G58990 AT1G21440 AT1G31230 AT5G44720 ATGSTU20 AT4G30530 AT1G31180 AT4G13430 AT3G49680 SIR AT3G19710 AT1G24100 APK B5_1 ATGSTF9 AT2G43100	AT2G20610 AT1G18590 AT4G13770 AT1G74090 AT3G57050 AT3G58990 AT1G21440 AT1G31230 AT5G44720 AT1G78370 AT4G30530 AT1G31180 AT4G13430 AT3G49680 AT5G04590 AT3G19710 AT1G24100 AT2G14750 AT2G46650 AT2G30860 AT2G43100
3	X	AT1G19210 AT5G17350 AT4G34410 AT5G58680 AT5G59550 AT3G62260 AT3G44260 AT4G27654 AT5G22250 AT5G52050 AT4G27652 AT4G29780 C2H2 AT3G49530 AT1G74930 AZF2 AT1G18740 AT3G23250 AT1G74450 AT2G05050 AT2G45680 AT3G28620 AT1G23710 AT1G10560 AT1G28370 AT1G63720 AT2G27310 AT2G41010	AT1G19210 AT5G17350 AT4G34410 AT5G58680 AT5G59550 AT3G62260 AT3G44260 AT4G27654 AT5G22250 AT5G52050 AT4G27652 AT4G29780 AT5G04340 AT3G49530 AT1G74930 AT3G19580 AT1G18740 AT3G23250 AT1G74450 AT2G05050 AT2G45680 AT3G28620 AT1G23710 AT1G10560 AT1G28370 AT1G63720 AT2G27310 AT2G41010
3	XI	APRR3 AT5G26570 AT1G69830 AT3G46970 SEX1 AT5G39410 SBE2.1	AT5G60100 AT5G26570 AT1G69830 AT3G46970 AT1G10760 AT5G39410 AT2G36390
3	XII	A37 AT1G66080 DREB2A ATHSP23.6_MITO AT2G20560 AT1G59860 AT1G67360 AT1G55530 AT2G24100	AT3G16050 AT1G66080 AT5G05410 AT4G25200 AT2G20560 AT1G59860 AT1G67360 AT1G55530 AT2G24100
3	XIII	AT5G52500 AT5G60630 AT4G36700 CESA10 AT1G50650 LEC1 AT5G45770 AT1G04660 AT2G23550 AT1G23200 AT1G62080 AT4G33600 AT4G11180	AT5G52500 AT5G60630 AT4G36700 AT2G25540 AT1G50650 AT1G21970 AT5G45770 AT1G04660 AT2G23550 AT1G23200 AT1G62080 AT4G33600 AT4G11180
3	XIV	CYP708A2 AT5G38030 AT5G48010 AT4G29270 AT2G01880 ANNAT3 ZW9 AT3G46700 AT5G37940	AT5G48000 AT5G38030 AT5G48010 AT4G29270 AT2G01880 AT2G38760 AT1G58270 AT3G46700 AT5G37940
4	I	ASA1 AT1G25155 TRP1 AT5G27380 CYP79B2 PSAT AKN2 AT1G24100 AT2G04400 TSA1 DHS1 YLS5 AT3G08640 AtSerat2_2 AT4G34200 TSB1 AT1G10700 SUR1 APS1 CYP79B3 CYP83B1	AT5G05730 AT1G25155 AT5G17990 AT5G27380 AT4G39950 AT4G35630 AT4G39940 AT1G24100 AT2G04400 AT3G54640 AT4G39980 AT2G38860 AT3G08640 AT3G13110 AT4G34200 AT5G54810 AT1G10700 AT2G20610 AT3G22890 AT2G22330 AT4G31500
4	II	CYP83A1 AT3G58990 AT5G23010 AT3G49680 AT4G14030 AT5G44720 CBL SIR AT3G19710 AT4G12030 AT2G43100 AT1G31180 AT1G74090 AT1G62560 AT1G21440 SUR1 ATGSTU20 B5_1 AT1G65860 AT2G31790 CYP79F1 AT4G13430 APK AT3G02020 ATGSTF11 AT1G31230 AT1G24100 HMT3	AT4G13770 AT3G58990 AT5G23010 AT3G49680 AT4G14030 AT5G44720 AT3G57050 AT5G04590 AT3G19710 AT4G12030 AT2G43100 AT1G31180 AT1G74090 AT1G62560 AT1G21440 AT2G20610 AT1G78370 AT2G46650 AT1G65860 AT2G31790 AT1G16410 AT4G13430 AT2G14750 AT3G02020 AT3G03190 AT1G31230 AT1G24100 AT3G22740
4	III	DFR AT4G22870 ATGSTF12 AT3G29590 TTG2	AT5G42800 AT4G22870 AT5G17220 AT3G29590 AT2G37260
4	IV	FLS AT5G17010 AT5G48880 AT5G13930 AT5G62210 AT4G15480 AT3G55120 AT1G78570 F3H AT1G06000 AT4CL3 AT1G06550 AT5G05270 AT1G30080 AT1G30530	AT5G08640 AT5G17010 AT5G48880 AT5G13930 AT5G62210 AT4G15480 AT3G55120 AT1G78570 AT3G51240 AT1G06000 AT1G65060 AT1G06550 AT5G05270 AT1G30080 AT1G30530
4	V	CYP98A3 AT2G45290 AT4CL2 AT1G52760 AT2G30490 AT4CL1 AT5G48930 AT2G37040 AT5G24760 AT1G48850 AT4G34050 ATOMT1 AT3G06350 AT2G22250 PAL2 AT1G22410 AT1G79180 AT2G36880	AT2G40890 AT2G45290 AT3G21240 AT1G52760 AT2G30490 AT1G51680 AT5G48930 AT2G37040 AT5G24760 AT1G48850 AT4G34050 AT5G54160 AT3G06350 AT2G22250 AT3G53260 AT1G22410 AT1G79180 AT2G36880
4	VI	AT3G52130 AT4G14080 AT5G16920 AT5G62080 AT5G07230 AT4G34850 AT4G35420 AT3G06100 AT1G62940 AT3G13220 CYP703A2 AT1G69500 AT1G68540 MS2 AT1G65560	AT3G52130 AT4G14080 AT5G16920 AT5G62080 AT5G07230 AT4G34850 AT4G35420 AT3G06100 AT1G62940 AT3G13220 AT1G01280 AT1G69500 AT1G68540 AT3G11980 AT1G65560
4	VII	AT3G58610 UPM1	AT3G58610 AT5G40850
4	VIII	AT2G07722 AT2G07676 AT2G07749 AT2G07672 AT2G07768 AT2G07712 AT2G07723 AT2G07738	AT2G07722 AT2G07676 AT2G07749 AT2G07672 AT2G07768 AT2G07712 AT2G07723 AT2G07738
4	IX	AT4G38080 AT5G09530 AT5G12420 AT4G17215 AT5G19410 AT1G56320 AT2G48130 AT2G43390	AT4G38080 AT5G09530 AT5G12420 AT4G17215 AT5G19410 AT1G56320 AT2G48130 AT2G43390
4	X	CAN AT2G29130 AT4G17220 AT1G07120 AT3G10340	AT3G56170 AT2G29130 AT4G17220 AT1G07120 AT3G10340
5	I	TRP1 AT1G48850 AT2G04400 YLS5 ASA1 PSAT CYP79B2	AT5G17990 AT1G48850 AT2G04400 AT2G38860 AT5G05730 AT4G35630 AT4G39950
5	II	AT4G14030 HSK CYP83A1 CYP79F1 AT1G65860 AT1G62560 AT3G58990 APK AT4G12030 AT1G31230 SUR1 AT2G31790 AT3G19710 ATGSTF11 AT3G02020 AT1G31180 AT4G13430 AT1G74090 AT2G43100 AT5G23010 AT3G49680 AT5G44720 CBL SIR AT1G21440 ATGSTU20 B5_1 AT1G24100	AT4G14030 AT2G17265 AT4G13770 AT1G16410 AT1G65860 AT1G62560 AT3G58990 AT2G14750 AT4G12030 AT1G31230 AT2G20610 AT2G31790 AT3G19710 AT3G03190 AT3G02020 AT1G31180 AT4G13430 AT1G74090 AT2G43100 AT5G23010 AT3G49680 AT5G44720 AT3G57050 AT5G04590 AT1G21440 AT1G78370 AT2G46650 AT1G24100
5	III	AT5G54060 AT4G14090 AT5G17050 DFR AT1G03940 AT4G22870 ATGSTF12 AT3G29590 TTG2	AT5G54060 AT4G14090 AT5G17050 AT5G42800 AT1G03940 AT4G22870 AT5G17220 AT3G29590 AT2G37260
5	IV	FLS AT5G17010 AT5G48880 AT5G13930 AT5G62210 AT4G15480 AT3G55120 AT1G78570 F3H AT1G06000 AT4CL3 AT2G23910 AT1G06550 ACC1 AT5G05270	AT5G08640 AT5G17010 AT5G48880 AT5G13930 AT5G62210 AT4G15480 AT3G55120 AT1G78570 AT3G51240 AT1G06000 AT1G65060 AT2G23910 AT1G06550 AT1G36160 AT5G05270
5	V	AT4CL1 AT4CL2 AT5G48930 CYP98A3 ATOMT1 AT4G34050 PAL2 AT1G48850 AT5G24760 AT5G66120 AT2G30490 AT2G37040 AT1G52760 AT3G21230 AT2G22250 AT3G06350 AT1G22410 AT1G28680 AT3G02360	AT1G51680 AT3G21240 AT5G48930 AT2G40890 AT5G54160 AT4G34050 AT3G53260 AT1G48850 AT5G24760 AT5G66120 AT2G30490 AT2G37040 AT1G52760 AT3G21230 AT2G22250 AT3G06350 AT1G22410 AT1G28680 AT3G02360
5	IX	AT2G21100 AT1G56320 AT5G13900 AT5G07130 AT3G50400 AT1G74460 AT2G48140 AT2G48130 AT5G12420 AT2G23540 AT4G38080 AT5G09530 AT5G13580 AT4G36610 AT5G58910 CYP86B1	AT2G21100 AT1G56320 AT5G13900 AT5G07130 AT3G50400 AT1G74460 AT2G48140 AT2G48130 AT5G12420 AT2G23540 AT4G38080 AT5G09530 AT5G13580 AT4G36610 AT5G58910 AT5G23190
5	X	TUB8 AT2G41610 AT1G56720 FLA12 AT5G54690 RIC2 FLA11 AT1G33800 AT3G16920 AT2G31930 KNAT7 AT2G40120 AT5G06930 AT5G02440 AT5G05390 AT4G36890 AT4G23496 AT5G35960 AT2G35860 AT3G10340	AT5G23860 AT2G41610 AT1G56720 AT5G60490 AT5G54690 AT1G27380 AT5G03170 AT1G33800 AT3G16920 AT2G31930 AT1G62990 AT2G40120 AT5G06930 AT5G02440 AT5G05390 AT4G36890 AT4G23496 AT5G35960 AT2G35860 AT3G10340
5	XI	AT5G66310 AT1G51915 AT3G25655 AT2G33710 AT1G30370 AT2G37430 AT5G01540 AT5G01560 AT3G02800 AT1G31290 AT1G61280 AT5G12340	AT5G66310 AT1G51915 AT3G25655 AT2G33710 AT1G30370 AT2G37430 AT5G01540 AT5G01560 AT3G02800 AT1G31290 AT1G61280 AT5G12340
5	XII	AT2G31390 AT1G43800 AHB1 ASP2 AT5G39890 GLB3 AT4G27450 ETR2	AT2G31390 AT1G43800 AT2G16060 AT5G19550 AT5G39890 AT4G32690 AT4G27450 AT3G23150
5	XIII	EXL6 GRP19 XTH3 GRP17 EXL4 AT1G30350 AT1G66850 AT5G61605 CYP86C2 AT1G20120 AT3G57810 GGPS2 AT1G23520	AT1G75930 AT5G07550 AT3G25050 AT5G07530 AT1G75910 AT1G30350 AT1G66850 AT5G61605 AT3G26125 AT1G20120 AT3G57810 AT2G23800 AT1G23520
5	XIV	AT5G50200 ATNRT2_1 ATNRT2.6 AT5G14650 AT2G39530 AT5G06570	AT5G50200 AT1G08090 AT3G45060 AT5G14650 AT2G39530 AT5G06570
5	XV	AT1G29440 AT4G38840 AT4G34760 AT1G29430 AT1G29460 SHY2 AT1G72430	AT1G29440 AT4G38840 AT4G34760 AT1G29430 AT1G29460 AT1G04240 AT1G72430
5	XVI	AT4G27030 AT5G42760 AT5G23730 SIGE THI2.2.2 AT3G17609 PD1	AT4G27030 AT5G42760 AT5G23730 AT5G24120 AT5G36910 AT3G17609 AT2G27820
5	XVII	CUT1 WAX2 CYP86A2 AT4G25960 AT5G41900 AT1G09310 CER1.b AT2G16630 AT1G01610	AT1G68530 AT5G57800 AT4G00360 AT4G25960 AT5G41900 AT1G09310 AT1G02205 AT2G16630 AT1G01610
5	XVIII	AT5G18000 AT3G46770 AT3G53140 SHP2 AT2G41990 AT2G33880	AT5G18000 AT3G46770 AT3G53140 AT2G42830 AT2G41990 AT2G33880
6	I	WRKY30 AT5G37490 AT5G60350 AT4G15975 AT5G27420 AT5G47850 AT5G59070 AT1G51920 AT5G64870 AT2G31690 AT3G14225 AT1G07160 ADOF1 AT1G43000 ACS7 AT2G02000 AT2G36440 AT2G33710 AT4G28460 AT3G25655 AT1G10170 AT5G01550 AT2G40180 AT2G36690 ACS8 AT3G18710 AT3G53810 AT2G32020 AT2G32030 CRK11 AT2G27320 AT1G22810 AT4G20000 AT2G37880 AT5G01560 ACS2 AT3G23230 AT2G37430 AT2G37810 IDA AT1G21120 AT1G26420	AT5G24110 AT5G37490 AT5G60350 AT4G15975 AT5G27420 AT5G47850 AT5G59070 AT1G51920 AT5G64870 AT2G31690 AT3G14225 AT1G07160 AT1G51700 AT1G43000 AT4G26200 AT2G02000 AT2G36440 AT2G33710 AT4G28460 AT3G25655 AT1G10170 AT5G01550 AT2G40180 AT2G36690 AT4G37770 AT3G18710 AT3G53810 AT2G32020 AT2G32030 AT4G23190 AT2G27320 AT1G22810 AT4G20000 AT2G37880 AT5G01560 AT1G01480 AT3G23230 AT2G37430 AT2G37810 AT1G68765…
6	II	WRKY47 ZIP5 ATOPT1 ATCHX16 AT5G44910 AT4G25110 AT1G66920 ATOPT6 AT4G08850 AZF1 AT4G36670 AT1G51850 AT5G46050 AT5G20050 WRKY7 AT1G51800 AT1G51790 AT3G22060 AT1G19380 MLO12 AT5G48430 AT4G25350 AAT1 AT4G39230 AT2G28710 AT5G44370 AT5G12930 AT3G55150 AT4G23280 AT2G25470 AT2G17740 AT2G19190 AT2G39380 AT2G44370 AT2G39210 YSL7 AT1G65390 AT1G22400 AT1G65390.b AT3G46280 AT4G01700 AT4G12500 AT3G18250 AT2G36…	AT4G01720 AT1G05300 AT5G55930 AT1G64170 AT5G44910 AT4G25110 AT1G66920 AT4G27730 AT4G08850 AT5G67450 AT4G36670 AT1G51850 AT5G46050 AT5G20050 AT4G24240 AT1G51800 AT1G51790 AT3G22060 AT1G19380 AT2G39200 AT5G48430 AT4G25350 AT4G21120 AT4G39230 AT2G28710 AT5G44370 AT5G12930 AT3G55150 AT4G23280 AT2G25470 AT2G17740 AT2G19190 AT2G39380 AT2G44370 AT2G39210 AT1G65730 AT1G65390 AT1G22400 AT1G65390 AT3G46280…
6	III	AT1G74450 AT4G29780 AT4G34410 AT1G73540 AT3G55980 AT5G52050 AT4G24570 AT1G20823 AT3G54000 AT2G41640 ACS6 AT1G18740 WRKY40 AT2G41010	AT1G74450 AT4G29780 AT4G34410 AT1G73540 AT3G55980 AT5G52050 AT4G24570 AT1G20823 AT3G54000 AT2G41640 AT4G11280 AT1G18740 AT1G80840 AT2G41010
6	IV	AT2G43600 AT5G60520 AT3G04320 AT4G37160 AT3G05390 AT5G57500 AT3G19430 AT4G27400 AT5G60530 AT4G10350 AT5G59070 AT5G10130 AT4G26880 AT1G65570 AT1G23210 AT1G22880 AT1G07290 AT2G23630 FUT6 AT1G52060 AT2G21610	AT2G43600 AT5G60520 AT3G04320 AT4G37160 AT3G05390 AT5G57500 AT3G19430 AT4G27400 AT5G60530 AT4G10350 AT5G59070 AT5G10130 AT4G26880 AT1G65570 AT1G23210 AT1G22880 AT1G07290 AT2G23630 AT1G14080 AT1G52060 AT2G21610
6	V	AT1G11540 AT1G33840 AT1G33900 AT5G45080 AT5G43520 AT4G08380 AT1G68450 AT4G31875 AT5G59680 AT2G28270 AT2G42060 AT1G70880 AT2G39530	AT1G11540 AT1G33840 AT1G33900 AT5G45080 AT5G43520 AT4G08380 AT1G68450 AT4G31875 AT5G59680 AT2G28270 AT2G42060 AT1G70880 AT2G39530
7	I	WRKY30 AT5G37490 AT5G60350 AT1G51915 AT4G15975 AT5G27420 MAPKKK5 AT5G47850 AT5G41550 AT5G64870 AT5G15870 BON1 AT2G31690 AT3G14225 AT1G07160 ADOF1 AT1G43000 ACS7 AT1G76430 AT2G02000 AT2G36440 AT1G20520 AT2G33710 AT4G28460 AT5G09800 AT1G10170 AT2G40180 AT4G11470 AT2G35710.b AT2G36690 AT4G11480 AT3G18710 AT2G32020 AT2G32030 AT2G27320 AT1G22810 AT4G20000 AT2G37880 AT5G01560 ACS2 ATIPT7 AT3G23230 AT2G…	AT5G24110 AT5G37490 AT5G60350 AT1G51915 AT4G15975 AT5G27420 AT5G66850 AT5G47850 AT5G41550 AT5G64870 AT5G15870 AT5G61900 AT2G31690 AT3G14225 AT1G07160 AT1G51700 AT1G43000 AT4G26200 AT1G76430 AT2G02000 AT2G36440 AT1G20520 AT2G33710 AT4G28460 AT5G09800 AT1G10170 AT2G40180 AT4G11470 AT2G35710 AT2G36690 AT4G11480 AT3G18710 AT2G32020 AT2G32030 AT2G27320 AT1G22810 AT4G20000 AT2G37880 AT5G01560 AT1G01480…
7	II	AT5G44910 AT5G01540 AT1G51850 AZF1 MAPKKK15 AT5G45000 AT5G48430 WRKY22 AT3G55150 AT2G36690 AT4G01770 AT1G22810 AT1G49000 AT4G25350 AT1G30700 AT1G07160 AT2G35930 AT1G63500 AT2G44380 AT2G39380 AT1G65390.b AT4G01700 AT5G44370 ATEP3 AT2G36210 AT5G01560 AT2G02000 AT1G15670 AT3G46110 AT4G32300 AT3G52450 AT3G23240 AT5G48540 CAD1 AT1G66920 AT5G38310 AT1G51915 AR781 AT5G39020 MAPKKK5 AT5G57190 AT2G37880 A…	AT5G44910 AT5G01540 AT1G51850 AT5G67450 AT5G55090 AT5G45000 AT5G48430 AT4G01250 AT3G55150 AT2G36690 AT4G01770 AT1G22810 AT1G49000 AT4G25350 AT1G30700 AT1G07160 AT2G35930 AT1G63500 AT2G44380 AT2G39380 AT1G65390 AT4G01700 AT5G44370 AT3G54420 AT2G36210 AT5G01560 AT2G02000 AT1G15670 AT3G46110 AT4G32300 AT3G52450 AT3G23240 AT5G48540 AT5G44070 AT1G66920 AT5G38310 AT1G51915 AT2G26530 AT5G39020 AT5G66850…
7	V	AT1G11540 AT3G29110 AT5G37450 AT4G07820 AT5G50140 AT1G28040 AT1G33840 AT1G33900 AT3G60270 AT5G45080 AT3G44840 AT1G68450 AT2G21020 AT2G28270 AT2G42060 ATGLR2.3 AT2G16970	AT1G11540 AT3G29110 AT5G37450 AT4G07820 AT5G50140 AT1G28040 AT1G33840 AT1G33900 AT3G60270 AT5G45080 AT3G44840 AT1G68450 AT2G21020 AT2G28270 AT2G42060 AT2G24710 AT2G16970
7	VI	AT4G02090 AT4G21340 AT5G66390 BGAL12 AT1G71740 AT1G30750 AT2G39430 AT2G30210 AT3G03700 AT1G61240 RCI3	AT4G02090 AT4G21340 AT5G66390 AT4G26140 AT1G71740 AT1G30750 AT2G39430 AT2G30210 AT3G03700 AT1G61240 AT1G05260
7	VII	AT3G57250 AT5G58840 AT1G12180 AT4G09090 AT3G17150 ATEXPB4 AT2G44550	AT3G57250 AT5G58840 AT1G12180 AT4G09090 AT3G17150 AT2G45110 AT2G44550
8	I	AT3G60770 ATARCA AT4G02230 AT5G10360 AT5G27850 AT5G35530 AT3G02560 AT2G32060 AT3G45030 ARS27A AT4G29390 RPS6 AT1G30230 AT2G44120 AT1G22840 AT3G05560 AT2G36160 AT4G17390 ATBBC1 HSC70_1 AT2G34480 RPS15 AT2G01250 AT3G09630 AT3G09200 P40 ATRPS5A AT2G19730 AT3G07110 AT1G70600 AT3G24830 AT3G04400 AT1G02780 AT1G67430 AT1G56070 AT1G14320 RPL18 RPS11_BETA EIF3K AT5G06360 AT5G23900 AT4G15000 ERF1_2	AT3G60770 AT1G18080 AT4G02230 AT5G10360 AT5G27850 AT5G35530 AT3G02560 AT2G32060 AT3G45030 AT3G61110 AT4G29390 AT4G31700 AT1G30230 AT2G44120 AT1G22840 AT3G05560 AT2G36160 AT4G17390 AT3G49010 AT5G02500 AT2G34480 AT1G04270 AT2G01250 AT3G09630 AT3G09200 AT1G72370 AT3G11940 AT2G19730 AT3G07110 AT1G70600 AT3G24830 AT3G04400 AT1G02780 AT1G67430 AT1G56070 AT1G14320 AT3G05590 AT5G23740 AT4G33250 AT5G06360…
8	II	PETC GS2 ROC4 APE2 AT2G26500 AT5G12860 AT5G66570 CA2 CPN20 AT5G66190 AT4G21280 AT3G11630 CA1 AT1G09340 AT2G21330	AT4G03280 AT5G35630 AT3G62030 AT5G46110 AT2G26500 AT5G12860 AT5G66570 AT5G14740 AT5G20720 AT5G66190 AT4G21280 AT3G11630 AT3G01500 AT1G09340 AT2G21330
8	III	AT_HSFA7A A37 ATHSFA2 AT_HSFA7B AT5G35320 AT5G51440 AT5G48570 AT_HSFB2A HSF4 AT1G26800 AT1G14200 AT3G24500 AT2G20560 AT3G17611 AT3G12050 AT2G24100 AT1G66080 AT4G12400 AT3G14200 AT2G46240 AT1G30070 AT3G07090 AT3G10020 ROF1 AT1G20640 AT1G07350 AT3G08970 AT3G12580 AT2G25140 AT_HSFB2B mtHSC70_2 AT5G10695 AT5G37670 ATHSP23.6_MITO AT3G57880 AT4G15420 AT1G54050 ATHSP101 AT1G59860 AT2G32120 AT1G67360 AT1…	AT3G51910 AT3G16050 AT2G26150 AT3G63350 AT5G35320 AT5G51440 AT5G48570 AT5G62020 AT4G36990 AT1G26800 AT1G14200 AT3G24500 AT2G20560 AT3G17611 AT3G12050 AT2G24100 AT1G66080 AT4G12400 AT3G14200 AT2G46240 AT1G30070 AT3G07090 AT3G10020 AT3G25230 AT1G20640 AT1G07350 AT3G08970 AT3G12580 AT2G25140 AT4G11660 AT5G09590 AT5G10695 AT5G37670 AT4G25200 AT3G57880 AT4G15420 AT1G54050 AT1G74310 AT1G59860 AT2G32120…
8	IV	PBB2 PAA2 PAF1 PBD2 AT5G20910 RPT3 PAD2 ATSUG1 PAD1 AT3G11270 AT3G26340 AT1G79210 AT1G04810 AT5G23540 PAE1 PBA1 AT1G09100 AT5G38650 PBF1 PAF2 PBB1 AT_MCB1 PAG1 PBD1 AT4G24820 AT1G64520 PAC1 PAE2 PAB1	AT5G40580 AT2G05840 AT5G42790 AT4G14800 AT5G20910 AT5G58290 AT5G66140 AT5G19990 AT3G51260 AT3G11270 AT3G26340 AT1G79210 AT1G04810 AT5G23540 AT1G53850 AT4G31300 AT1G09100 AT5G38650 AT3G60820 AT1G47250 AT3G27430 AT4G38630 AT2G27020 AT3G22630 AT4G24820 AT1G64520 AT3G22110 AT3G14290 AT1G16470
8	V	ATRAD17 ATRAD51 PAD2 APP TRFL10 AT5G48720 AT4G19130 AT3G07800 ATBRCA1 AT1G08260 AT5G48020 AT5G60250 AT3G02400	AT5G66130 AT5G20850 AT5G66140 AT4G02390 AT5G03780 AT5G48720 AT4G19130 AT3G07800 AT4G21070 AT1G08260 AT5G48020 AT5G60250 AT3G02400
8	VI	AT3G12530 HMGB6 AT3G54650 AT2G29570 AT1G26840 AT1G04020	AT3G12530 AT5G23420 AT3G54650 AT2G29570 AT1G26840 AT1G04020
8	VII	AT3G51280 HIS4 AT5G45700 AT4G15830 AT5G55520 AT5G36710 AT5G48310 AT5G15510 AT2G25880 AT1G23790 UBC20 AT3G02120 AT2G37470 AT3G46320 AT1G07660 AT1G09200 AT4G27230 HMGB6 AT5G59870 AT5G10390 AT3G46030 AT3G53730 AT1G08880 AT5G27670 AT1G04020 AT3G27360 AT3G45980 AT5G10400 AT5G59970 AT1G51060 AT5G59910 AT1G07790 AT3G20670 AT1G06760 AT3G53650 AT5G57120	AT3G51280 AT2G28740 AT5G45700 AT4G15830 AT5G55520 AT5G36710 AT5G48310 AT5G15510 AT2G25880 AT1G23790 AT1G50490 AT3G02120 AT2G37470 AT3G46320 AT1G07660 AT1G09200 AT4G27230 AT5G23420 AT5G59870 AT5G10390 AT3G46030 AT3G53730 AT1G08880 AT5G27670 AT1G04020 AT3G27360 AT3G45980 AT5G10400 AT5G59970 AT1G51060 AT5G59910 AT1G07790 AT3G20670 AT1G06760 AT3G53650 AT5G57120
8	VIII	SHD AT5G61790 AT4G16660 AT3G62600 BIP AT4G29520 AT5G03160 ROC7 AT5G50460 AT4G24920 AT1G04980 AT1G09210 CRT1 AT2G25110 AT1G56330 AT3G24090 ARF1.b AT1G14360 AT1G27330 AT2G34250 AT4G21180 AT4G29330 AT5G47420 AT3G60540	AT4G24190 AT5G61790 AT4G16660 AT3G62600 AT5G42020 AT4G29520 AT5G03160 AT5G58710 AT5G50460 AT4G24920 AT1G04980 AT1G09210 AT1G56340 AT2G25110 AT1G56330 AT3G24090 AT2G47170 AT1G14360 AT1G27330 AT2G34250 AT4G21180 AT4G29330 AT5G47420 AT3G60540
8	IX	AT1G72020 AT4G26230 AT5G47570 MDH AT4G08390 AT4G25740 AT5G11770 AT4G21105 AT3G12260 AT3G02090 AT2G27530 AT1G54000 AT1G53240 AT1G73230 SDH4 AT1G76200 AT2G02050	AT1G72020 AT4G26230 AT5G47570 AT3G47520 AT4G08390 AT4G25740 AT5G11770 AT4G21105 AT3G12260 AT3G02090 AT2G27530 AT1G54000 AT1G53240 AT1G73230 AT2G46505 AT1G76200 AT2G02050
8	X	CAC2 AT4G16155 AT5G15530 AT5G08415 AT1G34430 AT5G52920 LPD1 AT3G22960 MOD1 AT5G10160 AT3G56130 PDH_E1_BETA AT2G34590 AT1G12230 CAC3 LTA2	AT5G35360 AT4G16155 AT5G15530 AT5G08415 AT1G34430 AT5G52920 AT3G16950 AT3G22960 AT2G05990 AT5G10160 AT3G56130 AT1G30120 AT2G34590 AT1G12230 AT2G38040 AT3G25860
8	XI	AT3G15190 RPS1 AT4G01310 CPN20 AT1G48350 AT3G26060 AT3G07430 AT1G78630 AT1G10960 AT1G29070 AT3G13120 RPS17 AT1G64510 TIM AT1G13440 PDH_E1_ALPHA AT3G08740 RPL4	AT3G15190 AT5G30510 AT4G01310 AT5G20720 AT1G48350 AT3G26060 AT3G07430 AT1G78630 AT1G10960 AT1G29070 AT3G13120 AT1G79850 AT1G64510 AT2G21170 AT1G13440 AT1G01090 AT3G08740 AT1G07320
8	XII	CPZ AT5G48470 AT3G54090 AT1G48570 AT3G21300 AT1G59990 AT1G34380 AT5G64816 AT1G69200 AT5G08610 AT2G31840 AT5G19750 FSD2 AT5G08400 AT3G14900 AT3G53560 AT3G56090 CPN60A AT2G34640	AT2G04530 AT5G48470 AT3G54090 AT1G48570 AT3G21300 AT1G59990 AT1G34380 AT5G64816 AT1G69200 AT5G08610 AT2G31840 AT5G19750 AT5G51100 AT5G08400 AT3G14900 AT3G53560 AT3G56090 AT2G28000 AT2G34640
