# Supplementary material for: Incorporating Motif Analysis into Gene Co-expression Networks Reveals Novel Modular Expression Pattern and New Signaling Pathways
Source: PLoS Genet. 2013 Oct 3;9(10):e1003840. doi: 10.1371/journal.pgen.1003840 (PMC3789834; doi:10.1371/journal.pgen.1003840)
Supplement: Table S4 — The gene co-expression modules regulated by the 4 analyzed motifs in the AGCN network. (XLSX) [file pgen.1003840.s022.xlsx]

## Sheet: Sheet1
Table S4. The gene co-expression modules regulated by the 4 analyzed motifs in the AGCN network.
No.	Motif Name	Motif Sequence	Cluster	AGCN cluster No.	Cluster Size	# of promoters containing the motif within the cluster	Total instances of the motif	Average motif positions	pValue	z-score	A module shared with GGM network?	Genes ids (shared genes with GGM module are highlighed in bold)
1	G-box	CACGTG	244932_at	1	1362	271	349	660	3.36171e-07	10.23	Yes	AT103 AT1G03130 AT1G03310 AT1G08380 AT1G30380 AT1G31330 AT1G52230 AT1G54820 AT1G70820 AT1G73470 AT1G79040 AT2G06520 AT2G42220 AT2G45180 AT3G16140 AT3G21055 AT3G54890 AT3G62550 AT4G05180 AT4G15560 AT5G01530 AT5G02940 AT5G04360 AT5G35790 AT5G51010 AT5G57345 AT5G67370 ATATH13 CAB3 CH1 COL1 DRT112 GUN5 LHCA2 LHCA3 LHCA4 LHCB2.2 LHCB2_4 LHCB3 LHCB4.2 LHCB5 LHCB6 PGM PIL6 PSAE_1 RCA ACD1 ACD2 ACD32.1 A…
2	G-box	CACGTG	245070_at	6	92	53	79	763	4.86509e-21	8.06	Yes	AT1G02700 AT1G03790 AT1G04560 AT1G05510 AT1G14950 AT1G15330 AT1G17010 AT1G22600 AT1G27990 AT1G32560 AT1G47540 AT1G54860 AT1G54870 AT1G65090 AT1G73190 AT1G75490 AT2G19900 AT2G21490 AT2G23240 AT2G25890 AT2G28420 AT2G28490 AT2G33070 AT2G34740 AT2G35300 AT2G38905 AT2G42560 AT3G01570 AT3G03620 AT3G05260 AT3G12960 AT3G15280 AT3G15670 AT3G21370 AT3G22490 AT3G22640 AT3G27660 AT3G50980 AT3G54940 AT3G56350…
3	G-box	CACGTG	261892_at	15	42	18	22	712	1.30448e-05	3.42	Yes	ACS6 AT1G28370 AT1G73540 AT1G74930 AT2G05050 AT3G04640 AT3G15210 AT3G44260 AT3G46620 AT3G49530 AT4G24570 AT4G27652 AT4G27654 AT4G29780 AT4G34410 AT5G59550 ATL2 ATMKK9 BAP1 LOX3 RHL41 WRKY40 ZAT10 AT1G09070 AT1G17380 AT1G19180 AT1G32920 AT1G58420 AT1G72520 AT1G76600 AT2G39650 AT2G40140 AT3G02840 AT3G55980 AT3G56880 AT3G57450 AT4G24380 AT4G34150 AT5G24590 AT5G42380 AT5G65300 ATBCB
4	G-box	CACGTG	245293_at	62	11	7	9	845	0.000317993	3.58	Yes	AT1G04980 AT1G14360 AT1G77510 AT2G02810 AT2G25110 AT3G62600 AT4G16660 AT4G29520 AT5G03160 AT5G61790 BIP
5	G-box	CACGTG	250648_at	124	6	5	8	804	0.000395254	2.97	Yes	AT1G52690 AT2G21820 AT2G47770 AT3G02480 AT3G17520 AT5G06760
6	MYB	ACCwACC	261425_at	2	794	134	147	559	0.0388453	2.37	Yes	AT1G14730 AT1G22440 AT1G28680 AT1G30110 AT1G30760 AT1G33800 AT1G56320 AT1G74460 AT2G17080 AT2G21100 AT2G23540 AT2G43390 AT2G43480 AT2G48130 AT2G48140 AT3G10910 AT3G22570 AT3G44540 AT3G45710 AT3G50300 AT3G50400 AT4G17215 AT4G17220 AT4G30320 AT4G35380 AT4G36610 AT4G38080 AT5G01050 AT5G09530 AT5G13580 AT5G13900 AT5G14650 AT5G15180 AT5G19410 AT5G23830 AT5G23840 AT5G25810 AT5G58910 AT5G63560 AT5G66985…
7	MYB	ACCwACC	250496_at	27	24	12	15	710	4.47628e-05	2.8	Yes	AT1G21440 AT1G31180 AT1G31230 AT1G62560 AT1G65860 AT1G74090 AT2G31790 AT2G43100 AT3G02020 AT3G19710 AT3G58990 AT4G12030 AT5G23010 AT5G67150 ATGSTF11 B5_1 CYP79F1 CYP83A1 AT1G73600 AT2G33530 AT5G09650 ATGLR3.4 ATIPT3 MYB28
8	MYB	ACCwACC	253753_at	38	18	8	10	546	0.0022736	0.47	No	AS1 AT1G10640 AT1G10850 AT1G62500 AT1G67040 AT2G37300 AT3G02110 AT3G06840 AT3G17680 AT3G18960 AT4G29030 AT4G32710 AT5G19290 AT5G47500 AT5G51750 AT5G63140 LTP6 PDF1.b
9	MYB	CCwACC	254029_at	45	15	5	8	822	0.621788	3.15	No	ACLA_2 ACLB_2 ACP1 AT1G08350 AT1G12000 AT1G76550 AT4G22130 AT4G25870 AT5G01620 AT5G04740 AT5G15530 AT5G27450 AT5G48230 AT5G54200 B5_4
10	MYB	CCwACC	258418_at	43	14	5	7	801	0.550494	2.75	Yes	AT1G29460 AT1G18400 AT1G29450 AT1G73830 AT3G03830 AT3G03840 AT4G34770 AT5G02760 AT5G04190 AT5G18060 AT5G57760 ATEXPA3 PORA SAUR_AC1
11	MYB	ACCwACC	244901_at	50	13	6	7	591	0.00657013	0.81	Yes	AT2G07722 AT2G07723 ATMG00060 ATMG00070 ATMG00210 ATMG00270 ATMG00410 ATMG00480 ATMG00513 ATMG00640 ATMG00650 ATMG00730 ATMG01360
12	MYB	ACCwACC	262434_at	57	12	6	7	426	0.00403234	-0.7	Yes	AT5G05160 AT1G05210 AT1G28110 AT1G28400 AT1G47670 AT1G60390 AT2G13820 AT2G40480 AT3G54260 AT5G18690 AT5G46700 SHR
13	MYB	ACCwACC	260205_at	66	10	5	5	409	0.00877873	-0.72	No	AT1G70700 AT1G72450 AT2G03980 AT2G46510 AT3G53960 AT5G53050 AT5G59730 COPT1 DFL2 MSL3
14	MYB	ACCwACC	249010_at	65	10	5	6	548	0.00877873	0.38	Yes	TRP1 AIG2 AT2G15080 AT4G23200 AT5G44580 AT5G46260 ATGLR2.7 CRK5 CYP706A1 ZIP11
15	MYB	ACCwACC	263711_at	79	9	7	10	702	3.86217e-05	2.2	Yes	AKN2 APK AT1G18590 AT1G24100 AT1G74100 CYP79B2 CYP79B3 CYP83B1 AT2G20630
16	MYB	ACCwACC	246966_at	80	9	5	8	679	0.00498551	1.74	Yes	AT1G06000 AT3G55120 AT4CL3 AT5G05270 AT5G13930 AT5G62210 F3H FLS AT5G24850
18	W-box	kTTGACy	261425_at	2	794	486	740	545	5.86594e-13	3.99	Yes	AT1G02530 AT1G05700 AT1G11540 AT1G13300 AT1G30750 AT1G43020 AT1G50060 AT1G52060 AT1G56320 AT1G70880 AT1G71530 AT1G71740 AT1G73270 AT1G74760 AT2G16970 AT2G21020 AT2G21045 AT2G23630 AT2G26820 AT2G30210 AT2G39430 AT2G43600 AT2G44010 AT2G47540 AT3G02240 AT3G03700 AT3G04320 AT3G06390 AT3G19430 AT3G46500 AT3G57010 AT4G00080 AT4G02090 AT4G07820 AT4G21340 AT4G31875 AT4G36610 AT4G37160 AT5G07390 AT5G10130…
19	W-box	kTTGACy	245063_at	3	528	225	296	585	0.998017	4.92	No	APC8 AR192 ASN3 AT_IE AT1G02370 AT1G02870 AT1G03360 AT1G03530 AT1G04870 AT1G04940 AT1G06720 AT1G07070 AT1G07830 AT1G07840 AT1G08130 AT1G08220 AT1G08580 AT1G09300 AT1G09690 AT1G10270 AT1G10490 AT1G11240 AT1G12650 AT1G13030 AT1G13160 AT1G13730 AT1G14300 AT1G15250 AT1G15420 AT1G15440 AT1G15480 AT1G16350 AT1G18320 AT1G18800 AT1G18850 AT1G20220 AT1G20370 AT1G21690 AT1G23100 AT1G23280 AT1G23410 AT1G243…
20	W-box	kTTGACy	245038_at	5	117	87	147	608	1.3323e-08	4.44	Yes	AT1G28380 AT1G55450 AT1G56060 AT2G23200 AT2G24600 AT2G25735 AT2G44490 AT3G01830 AT3G11840 AT3G16530 AT3G22060 AT3G48650 AT4G02410 AT4G08850 AT4G14365 AT4G36500 AT5G01540 AT5G39020 AT5G41750 AT5G48540 ATMPK5 CAD1 MEK1 PEARLI4 RPS2 WRKY25 WRKY53 WRKY70 ALA1 AMT1 AT_HSFA8 AT1G03370 AT1G03740 AT1G07000 AT1G10340 AT1G13210 AT1G16260 AT1G19960 AT1G21130 AT1G22890 AT1G24140 AT1G25390 AT1G25560 AT1G35210…
21	W-box	kTTGACy	264506_at	7	87	73	153	629	8.65147e-12	5.44	Yes	AT1G18390 AT1G21120 AT1G30370 AT1G30700 AT1G51790 AT1G51800 AT1G51850 AT1G61360 AT1G66160 AT1G76070 AT2G23770 AT2G27660 AT2G35930 AT2G36690 AT2G37430 AT2G39380 AT2G39530 AT2G42060 AT2G44370 AT2G44380 AT3G13790 AT3G46280 AT3G46690 AT3G51330 AT3G52450 AT3G53150 AT3G55150 AT4G01700 AT4G01770 AT4G20000 AT4G20860 AT4G21390 AT5G01830 AT5G12340 AT5G44910 AT5G48430 AT5G57150 AT5G64890 AT5G64905 ATCHX16 A…
22	W-box	kTTGACy	245041_at	10	55	38	69	637	0.00178248	3.88	Yes	AR781 AT1G05575 AT1G19020 AT1G28480 AT1G74360 AT2G18690 AT2G22880 AT2G32030 AT2G37940 AT2G41640 AT3G28340 AT3G50930 AT5G25440 AT5G25930 AT5G27420 AT5G47230 AT5G66070 ATERF6 MKS1 OPR2 PBP1 SYP121 WRKY33 APK2A AT_HSFA4A AT1G11050 AT1G16670 AT1G34750 AT2G20142 AT2G23810 AT3G09830 AT3G10930 AT3G16030 AT3G21630 AT3G22160 AT3G25600 AT3G25610 AT3G50260 AT3G52800 AT3G55950 AT4G17230 AT4G34390 AT4G39830 A…
23	W-box	kTTGACy	261892_at	15	42	31	56	639	0.000830153	3.55	Yes	ACS6 AT1G72520 AT1G73540 AT1G76600 AT3G02840 AT3G46620 AT3G55980 AT4G24570 AT4G29780 AT4G34410 AT5G42380 BAP1 RHL41 WRKY40 AT1G09070 AT1G17380 AT1G19180 AT1G28370 AT1G32920 AT1G58420 AT1G74930 AT2G05050 AT2G39650 AT2G40140 AT3G04640 AT3G15210 AT3G44260 AT3G49530 AT3G56880 AT3G57450 AT4G24380 AT4G27652 AT4G27654 AT4G34150 AT5G24590 AT5G59550 AT5G65300 ATBCB ATL2 ATMKK9 LOX3 ZAT10
24	W-box	kTTGACy	254432_at	40	17	16	34	633	9.25394e-05	2.64	Yes	AOC2 AT1G59910 AT3G23250 AT3G46930 AT4G20830 AT4G24160 AT5G63790 AT5G64660 AT1G29690 AT1G63720 AT2G31990 AT2G39660 AT3G10640 AT3G12740 AT3G13430 AT4G25390 WRKY48
25	W-box	kTTGACy	260205_at	66	10	6	9	798	0.34594	3.09	Yes	AT1G70700 AT1G72450 AT2G03980 AT2G46510 AT3G53960 AT5G53050 AT5G59730 COPT1 DFL2 MSL3
26	Site II eliment	TGGGCy	244932_at	1	1362	613	1246	693	1.64244e-05	23.4	Yes	APE2 APG1 APG3 AT1G01320 AT1G01320.b AT1G03680 AT1G05190 AT1G06690 AT1G09340 AT1G10960 AT1G29070 AT1G32220 AT1G34310 AT1G35420 AT1G48030 AT1G48350 AT1G50020 AT1G50450 AT1G56190 AT1G57770 AT1G60000 AT1G60550 AT1G62780 AT1G64510 AT1G70200 AT1G70760 AT1G72030 AT1G78630 AT1G79600 AT2G20890 AT2G21330 AT2G24060 AT2G24090 AT2G26500 AT2G27680 AT2G30570 AT2G32640 AT2G33450 AT2G33800 AT2G35500 AT2G36145 AT…
27	Site II eliment	TGGGCy	245063_at	3	528	347	818	805	1.87388e-34	30.13	Yes	AR192 AT1G06720 AT1G07070 AT1G07830 AT1G13160 AT1G15250 AT1G18320 AT1G23100 AT1G23410 AT1G27400 AT1G30960 AT1G48630 AT1G48920 AT1G63810 AT1G68990 AT1G71850 AT1G77050 AT1G79140 AT1G79150 AT1G80270 AT2G03820 AT2G15000 AT2G18740 AT2G18900 AT2G19720 AT2G20490 AT2G21440 AT2G23890 AT2G25210 AT2G28450 AT2G32060 AT2G32220 AT2G34357 AT2G37600 AT2G40430 AT2G45860 AT3G02760 AT3G03060 AT3G03420 AT3G03920 AT3…
28	Site II eliment	TGGGCy	263074_at	4	278	146	333	682	7.53355e-06	11.4	Yes	AT1G03780 AT1G04020 AT1G07790 AT1G09200 AT1G23790 AT1G44900 AT1G47210 AT1G51060 AT1G67630 AT2G07690 AT2G16440 AT2G21790 AT2G22610 AT2G24490 AT2G24970 AT2G25880 AT2G29570 AT2G31270 AT2G37470 AT2G40550 AT2G44190 AT3G02120 AT3G02820 AT3G03130 AT3G14740 AT3G15560 AT3G20670 AT3G24495 AT3G27640 AT3G46320 AT3G46940 AT3G51280 AT4G15830 AT4G23800 AT4G28310 AT4G31360 AT5G03870 AT5G05940 AT5G08020 AT5G10390…
29	Site II eliment	TGGGCy	245106_at	9	64	32	68	666	0.0577658	4.69	Yes	AT1G07660 AT3G27360 AT3G53730 AT5G24330 AT5G59910 AGO4 AN AT_HSFB4 AT1G02110 AT1G02690 AT1G15910 AT1G17350 AT1G23000 AT1G32190 AT1G50110 AT1G56210 AT1G60860 AT1G63470 AT1G64450 AT1G66250 AT1G77720 AT2G23700 AT2G28070 AT2G37790 AT2G41650 AT3G04810 AT3G11500 AT3G17160 AT3G20010 AT3G22790 AT3G29280 AT3G45090 AT3G54630 AT3G62300 AT4G01780 AT4G26760 AT4G31890 AT4G39860 AT4G40000 AT5G13290 AT5G14610 AT…
30	Site II eliment	TGGGCy	253159_at	13	43	27	58	800	0.00172575	7.89	Yes	AT1G55460 AT2G02160 AT2G40650 AT5G22320 AT5G42060 AT5G57120 HMGB5 AT1G01350 AT1G05410 AT1G15200 AT1G23860 AT1G32630 AT1G44810 AT1G44910 AT1G60830 AT2G01220.b AT2G02570 AT2G38420 AT3G15590 AT3G27100 AT3G48710 AT3G56510 AT4G02430 AT4G12760 AT4G15030 AT4G21660 AT4G21710 AT5G11350 AT5G14440 AT5G37380 AT5G42820 AT5G47090 AT5G51940 AT5G53800 AT5G56680 AT5G58990 AT5G67530 ATE1 ATGSTT3 ATRSP31 DRT111 FUS…
31	Site II eliment	TGGGCy	261207_at	16	41	18	45	808	0.337474	7.14	Yes	AT2G29210 AT4G32910 IMB1 AT1G12830 AT1G34770 AT1G50660 AT1G52500 AT1G64750 AT1G70180 AT1G78150 AT1G79880 AT2G02470 AT2G18390 AT2G28020 AT2G36670 AT2G38370 AT2G41500 AT3G09900 AT3G21480 AT3G29310 AT3G57570 AT4G00238 AT4G08360 AT4G18400 AT5G12290 AT5G16260 AT5G38840 AT5G47750 AT5G49880 AT5G58130 AT5G67320 ATRPABC16.5 CKB3 EZA1 KIPK PAS1 PHV REV1 SCC3 TSL TTN8
32	Site II eliment	TGGGCy	255430_at	17	39	17	33	670	0.358661	3.35	No	AAPT2 AR791 AT1G01640 AT1G04830 AT1G06780 AT1G15380 AT1G26930 AT1G31470 AT1G34370 AT1G60610 AT1G63440 AT1G79450 AT3G11330 AT3G25290 AT3G55890 AT3G57380 AT4G03320 AT4G04620 AT4G13030 AT4G18360 AT4G23885 AT5G02100 AT5G08560 AT5G10740 AT5G11090 AT5G11100 AT5G17430 AT5G25770 AT5G52510 AT5G58730 AT5G63760 AT5G64250 AT5G65660 ATPK7 CDA1 CIPK23 HYP1 RAN1 UXS5
33	Site II eliment	TGGGCy	262937_at	20	32	19	41	786	0.0182975	6.32	Yes	AT1G14810 AT1G34380 AT1G48570 AT1G59990 AT1G79560 AT2G04030 AT2G24120 AT2G29760 AT3G13470 AT3G21300 AT4G09730 AT4G19710 AT4G38100 AT5G08610 AT5G18820 CPN60A CPZ FSD3 AT1G06950 AT1G14410 AT1G15510 AT1G48460 AT1G73090 AT2G35040 AT2G47220 AT3G55400 AT4G24175 AT4G31210 ATIPT9 OMR1 PDF1A SHM3
34	Site II eliment	TGGGCy	245288_at	28	23	14	32	824	0.0315168	6.33	Yes	AT4G22740 AT4G36690 AT5G18040 ADA2B AT1G07510 AT1G15940 AT1G20920 AT1G47970 AT1G53460 AT1G55255 AT1G60200.b AT2G26000 AT2G43190 AT3G01740 AT3G01770 AT3G03340 AT3G51500 AT4G02720 AT4G10330 AT4G10930 CHR11 SMP1 TGH
35	Site II eliment	TGGGCy	245686_at	33	19	10	20	743	0.175189	3.74	Yes	AT_HSP17.6A AT1G59860 AT2G20560 AT3G07090 AT3G08970 AT3G09350 AT3G12580 AT3G24500 AT3G53230 AT4G12400 AT5G03340 AT5G25450 AT5G48570 AT5G51440 ATHSFA2 ATHSP101 ATHSP17.4 ATJ2 HSP81_1
36	Site II eliment	TGGGCy	248508_at	37	18	7	17	734	0.610695	3.32	Yes	AT3G03950 AT5G59440 AT1G09815 AT1G30880 AT1G60650 AT2G29200 AT2G35920 AT2G44270 AT3G42860 AT3G57360 AT5G12190 AT5G14105 AT5G50320 ATTIM17_2 CKB1 HDA9 SPY TOM22_I
37	Site II eliment	TGGGCy	251920_at	42	16	8	22	766	0.271215	4.3	Yes	AT2G30200 AT5G10160 LPD1 LTA2 MOD1 ASN2 AT1G20950 AT1G53520 AT1G76405 AT2G22230 AT3G53900 AT5G66530 BIO2 DWF1 GLB1 KAS_III
38	Site II eliment	TGGGCy	248258_at	44	15	11	31	798	0.00845076	5.73	Yes	AT1G01940 AT1G04130 AT1G30070 AT1G66510 AT3G04710 AT5G27660 AT5G53400 HSP81_2 mtHSC70_2 RANBP1 ROF1 AT1G62740 AT5G09420 AT5G42150 HSP91
39	Site II eliment	TGGGCy	246012_at	49	14	6	17	721	0.500128	3.14	Yes	APG8H AT1G18470 AT1G44770 AT1G74410 AT4G00355 AT4G03030 AT4G21810 AT4G36210 AT5G05110 AT5G10650 AT5G63030 ATG12a GAMMA_VPE PMSR1
40	Site II eliment	TGGGCy	266315_at	54	12	7	14	832	0.150313	4.29	Yes	AT1G36180 AT4G02070 AT1G50620 AT3G15150 AT3G17030 AT5G63010 CAND1 COP13 COP8 ECR1 SE UBP6
41	Site II eliment	TGGGCy	248442_at	58	12	7	14	797	0.150313	3.84	No	AT1G71350 AT3G11050 AT4G30935 AT4G38440 AT5G03070 AT5G03970 AT5G13970 AT5G47410 AT5G49990 AT5G51280 AT5G58210 AT5G65750
42	Site II eliment	TGGGCy	248115_at	64	11	5	14	819	0.454761	4.12	No	AML2 APG9 AT1G02305 AT1G07040 AT1G12640 AT1G22930 AT1G29760 AT3G01400 AT3G10550 AT5G54870 HGO
43	Site II eliment	TGGGCy	250729_at	60	11	4	11	806	0.692967	3.51	Yes	AT5G14530 ARP AT1G50380 AT2G16640 AT2G45520 AT4G24270 AT4G31160 AT5G19350 AT5G45160 ATUBA2 BSH
44	Site II eliment	TGGGCy	245293_at	62	11	7	11	766	0.0938809	3.04	Yes	AT1G04980 AT1G14360 AT2G25110 AT3G62600 AT4G16660 AT4G29520 AT5G03160 AT5G61790 BIP AT1G77510 AT2G02810
45	Site II eliment	TGGGCy	265946_s_at	83	8	6	10	866	0.0470473	4	No	AT1G03830 AT1G21560 AT1G47570 AT3G63250 AT4G02840 CBP20 FVE SUM1
46	Site II eliment	TGGGCy	265675_at	119	6	5	14	863	0.0389038	4.7	Yes	AT1G16030 AT1G54050 AT2G32120 AT2G46240 AT5G37670 AT1G52560

## Sheet: Sheet2
MYB	261425_at	1
MYB	250496_at	1
MYB	253753_at	1
MYB	254029_at	1
MYB	258418_at	1
MYB	244901_at	1
MYB	262434_at	1
MYB	260205_at	1
MYB	249010_at	1
MYB	263711_at	1
MYB	246966_at	1
MYB	263711_at	1
