# Supplementary material for: Incorporating Motif Analysis into Gene Co-expression Networks Reveals Novel Modular Expression Pattern and New Signaling Pathways
Source: PLoS Genet. 2013 Oct 3;9(10):e1003840. doi: 10.1371/journal.pgen.1003840 (PMC3789834; doi:10.1371/journal.pgen.1003840)
Supplement: Table S5 — The treatments used in the gene regulation profiling experiment in Figure S1, S2, S6, S17, and S18. (XLSX) [file pgen.1003840.s023.xlsx]

## Sheet: Table S4
Table S5. The treatments used in the gene regulation profiling experiment in Figure S1, S2, S6, S17, and S18
Treatment Category	Treatment	Treatment Condition	Number of Timepoints	TAIR Submission Number
Abiotic Stresses	Cold	4 oC	12	ME00325
	Osmotic	300 mM Mannitol	12	ME00327
	Salt	150 mM Salt	12	ME00328
	Drought	15 min. dry air stream	12	ME00338
	Oxidative	10 mm Methyl Viologen	12	ME00340
	Wounding	Punctured with pins	14	ME00330
Hormones	ABA	10 mM ABA	3	ME00333
	1-Aminocyclopropane-1-carboxylic Acid (ACC)	10 mM ACC	3	ME00334
	Methyl Jasmonate (MeJA)	10 mM MeJA	3	ME00337
Elicitors	Ca	1mM CaCl2 + 2.5 mM MgCl2	2	ME00332
	GST	1 mM GST	2
	Hairpin Z (hrpz)	10 mM hrpz	2
	GST-Necrosis-Inducing Phytophtora Protein 1 (npp)	1 mM ABA npp	2
	Flagellin (flg)	1 mM ABA Flg22	2
	Lipopolysaccharide (lps)	100 mg/ml LPS	2
Biotic Stresses	Pst DC 3000	Pseudomonas syringae pv. tomato DC3000 10E08 cfu/ml	3	ME00331
	Pst DC3000 avrrpm	Pseudomonas syringae pv. tomato avrRpm1 10E08 cfu/ml	3
	Pst hrcc-	Pseudomonas syringae pv. tomato DC3000 hrcC- 10E08 cfu/ml	3
	Pst pshp	Pseudomonas syringae pv. Phaseolicola 10E08 cfu/ml	3
	Botrytis	Botrytis cinerea 5E05 spores/ml	2	ME00341
	E. orontii	Erysiphe orontii	6	ME00354
	Phytophthora	Phytophthora infestans 1E06 spores/ml	3	ME00342
Ligth Treatments	AL, AS	UV-A light	2	ME00345
	BL, BS	blue light	2
	FL, FS	far-red light	2
	PL, PS	red light (pulse)	2
	RL, RS	red light	2
	UL, US	UV-A/B light	2
	WL, WS	whit light	2
Note:
* Data according to AtGenExpress project
** For details of the treatments, please refer to
http://www.arabidopsis.org/info/expression/ATGenExpress.jsp
