# Supplementary material for: Incorporating Motif Analysis into Gene Co-expression Networks Reveals Novel Modular Expression Pattern and New Signaling Pathways
Source: PLoS Genet. 2013 Oct 3;9(10):e1003840. doi: 10.1371/journal.pgen.1003840 (PMC3789834; doi:10.1371/journal.pgen.1003840)
Supplement: Table S6 — The tissues used in the expression profiling experiments in Figure S3 and S7. (XLSX) [file pgen.1003840.s024.xlsx]

## Sheet: Table S5
Table S6. The tissues used in the expression profiling experiments in Figure S3 and S7
ID	Sample
ATGE_1	Wt cotyledons, 7 days old, grown with continuous lignt in soil
ATGE_2	Wt hypocotyl, 7 days old, grown with continuous lignt in soil
ATGE_3	Wt roots, 7 days old, grown with continuous lignt in soil
ATGE_4	Wt shoot apex, vegetative + young leaves, 7 days old, grown with continuous lignt in soil
ATGE_5	Wt leaves 1 + 2, 7 days old, grown with continuous lignt in soil
ATGE_6	Wt shoot apex, vegetative, 7 days old, grown with continuous lignt in soil
ATGE_7	Wt seedling, green parts, 7 days old, grown with continuous lignt in soil
ATGE_8	Wt shoot apex, transition (before bolting) 14 days old, grown with continuous lignt in soil
ATGE_9	Wt roots, 17 days old, grown with continuous lignt in soil
ATGE_10	Wt rosette leaf #4, 1 cm long, 10 days old, grown with continuous lignt in soil
ATGE_11	gl1-T rosette leaf #4, 1 cm long, 10 days old, grown with continuous lignt in soil
ATGE_12	Wt rosette leaf # 2, 17 days old, grown with continuous lignt in soil
ATGE_13	Wt rosette leaf # 4, 17 days old, grown with continuous lignt in soil
ATGE_14	Wt rosette leaf # 6, 17 days old, grown with continuous lignt in soil
ATGE_15	Wt rosette leaf # 8, 17 days old, grown with continuous lignt in soil
ATGE_16	Wt rosette leaf # 10, 17 days old, grown with continuous lignt in soil
ATGE_17	Wt rosette leaf # 12, 17 days old, grown with continuous lignt in soil
ATGE_18	gl1-T rosette leaf # 12, 17 days old, grown with continuous lignt in soil
ATGE_19	Wt leaf 7, petiole, 17 days old, grown with continuous lignt in soil
ATGE_20	Wt leaf 7, proximal half, 17 days old, grown with continuous lignt in soil
ATGE_21	Wt leaf 7, distal half, 17 days old, grown with continuous lignt in soil
ATGE_22	Wt developmental drift, entire rosette after transition to flowering, but before bolting, 21 days old, grown with continuous lignt in soil
ATGE_23	Wt as above, 22 days old, grown with continuous lignt in soil
ATGE_24	Wt as above, 23 days old, grown with continuous lignt in soil
ATGE_25	Wt senescing leaves, 35 days old, grown with continuous lignt in soil
ATGE_26	Wt cauline leaves, 21+ days old, grown with continuous lignt in soil
ATGE_27	Wt stem, 2nd internode, 21+ days old, grown with continuous lignt in soil
ATGE_28	Wt 1st node, 21+ days old, grown with continuous lignt in soil
ATGE_29	Wt shoot apex, inflorescence (after bolting), 21 days old, grown with continuous lignt in soil
ATGE_31	Wt flowers stage 9, 21+ days old, grown with continuous lignt in soil
ATGE_32	Wt flowers stage 10/11, 21+ days old, grown with continuous lignt in soil
ATGE_33	Wt flowers stage 12, 21+ days old, grown with continuous lignt in soil
ATGE_34	Wt flowers stage 12, sepals, 21+ days old, grown with continuous lignt in soil
ATGE_35	Wt flowers stage 12, petals, 21+ days old, grown with continuous lignt in soil
ATGE_36	Wt flowers stage 12, stamens, 21+ days old, grown with continuous lignt in soil
ATGE_37	Wt flowers stage 12, carpels, 21+ days old, grown with continuous lignt in soil
ATGE_39	Wt flowers stage 15, 21+ days old, grown with continuous lignt in soil
ATGE_40	Wt flowers stage 15, pedicels, 21+ days old, grown with continuous lignt in soil
ATGE_41	Wt flowers stage 15, sepals, 21+ days old, grown with continuous lignt in soil
ATGE_42	Wt flowers stage 15, petals, 21+ days old, grown with continuous lignt in soil
ATGE_43	Wt flowers stage 15, stamen, 21+ days old, grown with continuous lignt in soil
ATGE_45	Wt flowers stage 15, carpels, 21+ days old, grown with continuous lignt in soil
ATGE_46	clv3-7 shoot apex, inflorescence (after bolting), 21+ days old, grown with continuous lignt in soil
ATGE_47	lfy-12 shoot apex, inflorescence (after bolting), 21+ days old, grown with continuous lignt in soil
ATGE_48	ap1-15 shoot apex, inflorescence (after bolting), 21+ days old, grown with continuous lignt in soil
ATGE_49	ap2-6 shoot apex, inflorescence (after bolting), 21+ days old, grown with continuous lignt in soil
ATGE_50	ap3-6 shoot apex, inflorescence (after bolting), 21+ days old, grown with continuous lignt in soil
ATGE_51	ag-12 shoot apex, inflorescence (after bolting), 21+ days old, grown with continuous lignt in soil
ATGE_52	ufo-1 shoot apex, inflorescence (after bolting), 21+ days old, grown with continuous lignt in soil
ATGE_53	clv3-7 flower stage 12; multi-carpel gynoeceum; enlarged meristem; increased organ number, 21+ days old, grown with continuous lignt in soil
ATGE_54	lfy-12 flower stage 12; shoot characteristics; most organs leaf-like, 21+ days old, grown with continuous lignt in soil
ATGE_55	ap1-15 flower stage 12; sepals replaced by leaf-like organs, petals mostly lacking, 2° flowers, 21+ days old, grown with continuous lignt in soil
ATGE_56	ap2-6 flower stage 12; no sepals or petals, 21+ days old, grown with continuous lignt in soil
ATGE_57	ap3-6 flower stage 12; no petals or stamens, 21+ days old, grown with continuous lignt in soil
ATGE_58	ag-12 flower stage 12; no stamens or carpels, 21+ days old, grown with continuous lignt in soil
ATGE_59	ufo-1 flower stage 12; filamentous organs in whorls two and three, 21+ days old, grown with continuous lignt in soil
ATGE_73	pollen Wt mature pollen 6 wk, grown with continuous lignt in soil
ATGE_76	seed & silique development Wt siliques, w/ seeds stage 3; mid globular to early heart embryos, 8 wk old, grown with long day (16/8) condition in soil
ATGE_77	seed & silique development Wt siliques, w/ seeds stage 4; early to late heart embryos, 8 wk old, grown with long day (16/8) condition in soil
ATGE_78	seed & silique development Wt siliques, w/ seeds stage 5; late heart to mid torpedo embryos, 8 wk old, grown with long day (16/8) condition in soil
ATGE_79	seed & silique development Wt seeds, stage 6, w/o siliques; mid to late torpedo embryos, 8 wk old, grown with long day (16/8) condition in soil
ATGE_81	seed & silique development Wt seeds, stage 7, w/o siliques; late torpedo to early walking-stick embryos, 8 wk old, grown with long day (16/8) condition in soil
ATGE_82	seed & silique development Wt seeds, stage 8, w/o siliques; walking-stick to early curled cotyledons embryos, 8 wk old, grown with long day (16/8) condition in soil
ATGE_83	seed & silique development Wt seeds, stage 9, w/o siliques; curled cotyledons to early green cotyledons embryos, 8 wk old, grown with long day (16/8) condition in soil
ATGE_84	seed & silique development Wt seeds, stage 10, w/o siliques; green cotyledons embryos, 8 wk old, grown with long day (16/8) condition in soil
ATGE_87	phase change Wt vegetative rosette, 7 days old, grown with short day (10/14) condition in soil
ATGE_89	phase change Wt vegetative rosette, 14 days old, grown with short day (10/14) condition in soil
ATGE_90	phase change Wt vegetative rosette, 21 days old, grown with short day (10/14) condition in soil
ATGE_91	comparison with CAGE Wt leaf, 15 days old, long day (16/8) 1x MS agar, 1% sucrose
ATGE_92	comparison with CAGE Wt flower, 28 days old, grown with long day (16/8) condition in soil
ATGE_93	comparison with CAGE Wt root, 15 days old, long day (16/8) 1x MS agar, 1% sucrose
ATGE_94	development on MS agar Wt root, 8 days old, continuous light 1x MS agar
ATGE_95	development on MS agar Wt root, 8 days old, continuous light 1x MS agar, 1% sucrose
ATGE_96	development on MS agar Wt seedling, green parts, 8 days old, continuous light 1x MS agar
ATGE_97	development on MS agar Wt seedling, green parts, 8 days old, continuous light 1x MS agar, 1% sucrose
ATGE_98	development on MS agar Wt root, 21 days old, continuous light 1x MS agar
ATGE_99	development on MS agar Wt root, 21 days old, continuous light 1x MS agar, 1% sucrose
ATGE_100	development on MS agar Wt seedling, green parts, 21 days old, continuous light 1x MS agar
ATGE_101	development on MS agar Wt seedling, green parts, 21 days old, continuous light 1x MS agar, 1% sucrose
Note:
* Data according to AtGenExpress.
** This table was adapted from (Retrived on April 30, 2013):
http://www.weigelworld.org/resources/microarray/AtGenExpress/AtGE_dev_samples.pdf
